# Supplementary material for: Comprehensively Exploring the Mutational Landscape and Patterns of Genomic Evolution in Hypermutated Cancers
Source: Cancers (Basel). 2021 Aug 26;13(17):4317. doi: 10.3390/cancers13174317 (PMC8431047; doi:10.3390/cancers13174317)
Supplement: Supplementary file 1 [file cancers-13-04317-s001.zip]

Archive with 2 entries (2 files):
- cancers-1349781 supplementary figure.pdf
- cancers-1349781 supplementary table.xlsx
