# Supplementary material for: Comprehensively Exploring the Mutational Landscape and Patterns of Genomic Evolution in Hypermutated Cancers
Source: Cancers (Basel). 2021 Aug 26;13(17):4317. doi: 10.3390/cancers13174317 (PMC8431047; doi:10.3390/cancers13174317)
Supplement: Supplementary file 1 [file cancers-13-04317-s001.zip › cancers-1349781 supplementary table.xlsx]

## Sheet: Table S1
Table S1. The spectra and frequencies of driver mutations in different cancers
Gene	Breast cancer	Colorectal cancer	Endometrial cancer	Oral cancer	Ovarian cancer	Pancrease cancer
AKT1	3.7037	1.55039	3.22581	0	0	0
ATM	1.85185	3.87597	10.3226	7.46269	0	7
BAP1	0	1.55039	3.22581	1.49254	0	7
BRAF	0	5.42636	3.22581	1.49254	3.7037	6
BRCA1	3.7037	4.65116	3.22581	0	22.2222	5
BRCA2	0	3.10078	6.45161	8.95522	25.9259	12
CBL	1.85185	0	1.29032	1.49254	0	3
CCND1	5.55556	0.775194	0	5.97015	0	1
CCNE1	3.7037	0	0.645161	0	0	2
CD274	0	0	0	0	3.7037	0
CDK4	0	0	3.22581	0	7.40741	0
CDKN2A	1.85185	0	0	23.8806	3.7037	15
CHEK2	0	0	0	0	0	0
DDR2	0	0	0	1.49254	0	2
EGFR	3.7037	0.775194	6.45161	7.46269	0	7
ERBB2	42.5926	9.30233	3.87097	0	0	7
ERBB3	3.7037	1.55039	0	0	0	1
ESR1	0	0	0.645161	0	0	0
FBXW7	0	13.1783	8.3871	4.47761	11.1111	4
FGF19	0	0	0	5.97015	0	0
FGF3	0	0	0	8.95522	0	0
FGFR1	5.55556	3.10078	1.29032	2.98507	0	0
FGFR2	1.85185	0	3.87097	0	3.7037	0
FGFR3	0	0	0.645161	1.49254	3.7037	1
FLT3	0	10.0775	0	0	0	0
G0S	0	0.775194	0	1.49254	0	4
HRAS	0	0	0.645161	17.9104	0	0
IDH1	0	0.775194	1.29032	1.49254	0	1
IDH2	1.85185	1.55039	0	0	0	3
KDR	0	0	2.58065	1.49254	0	3
KIT	3.7037	0.775194	1.93548	1.49254	0	4
KRAS	5.55556	27.1318	13.5484	0	11.1111	56
MAP2K1	1.85185	2.32558	0	0	0	1
MAPK1	0	0	0.645161	7.46269	0	0
MCL1	9.25926	0	5.16129	0	0	0
MET	0	0	0.645161	2.98507	3.7037	2
MLH1	7.40741	7.75194	6.45161	8.95522	0	10
MSH2	0	2.32558	1.29032	0	0	0
MTOR	0	2.32558	0.645161	0	0	0
MYC	3.7037	2.32558	7.74194	8.95522	11.1111	0
MYCL	0	0.775194	0	0	0	0
NF1	1.85185	3.10078	6.45161	4.47761	18.5185	5
NF2	0	0	1.29032	2.98507	3.7037	0
NFE2L2	0	0	1.93548	2.98507	3.7037	1
NOTCH1	0	3.10078	4.51613	17.9104	3.7037	1
NRAS	0	1.55039	1.29032	0	0	1
PDGFRA	0	0	0	1.49254	0	0
PIK3CA	35.1852	15.5039	32.2581	16.4179	7.40741	5
PIK3R1	0	1.55039	10.9677	1.49254	14.8148	4
PTCH1	0	0.775194	3.87097	0	0	3
PTEN	5.55556	3.10078	45.8065	4.47761	0	11
PTPN11	3.7037	0.775194	0.645161	1.49254	0	4
RB1	9.25926	1.55039	4.51613	2.98507	0	4
RET	3.7037	0	0.645161	1.49254	0	5
SMO	0	0	0	1.49254	0	1
STK11	1.85185	0.775194	0	1.49254	0	4
TP53	87.037	82.9457	87.0968	74.6269	92.5926	72
TSC1	0	1.55039	1.29032	0	0	3
TSC2	5.55556	1.55039	10.3226	0	3.7037	3

## Sheet: Table S2
Table S2. Driver mutations in hypermutated cancer
Gene	p-value	odd_ratio	odd_start	odd_end	hyper_sum	non_hyper_sum	hyper_non_mut	non_hyper_non_mut	fdr	BF
AKT1	0.00451657	0.0522967	0.0030351	0.901104	0.5	9.5	471.5	468.5	0.00761365	0.266478
ATM	2.2e-16	11.2136	6.64569	18.9211	138	17	333	460	2.596e-15	1.298e-14
BAP1	7.89591e-13	10.7495	4.87423	23.7065	65	7	406	470	4.65858e-12	4.65858e-11
BRAF	5.55112e-15	9.55499	4.88458	18.691	80	10	391	467	4.6788e-14	3.27516e-13
BRCA1	2.2e-16	8.89941	4.90525	16.1458	94	13	377	464	2.596e-15	1.298e-14
BRCA2	2.2e-16	8.57084	5.34812	13.7356	138	22	333	455	2.596e-15	1.298e-14
CBL	1.14488e-09	41.7737	5.71114	305.55	38	1	433	476	4.50321e-09	6.75481e-08
CCND1	0.00451657	0.0522967	0.0030351	0.901104	0.5	9.5	471.5	468.5	0.00761365	0.266478
CCNE1	0.0109088	4.48472	1.26965	15.8411	13	3	458	474	0.0168621	0.643617
CD274	0.484829	0.336868	0.0136885	8.29021	0.5	1.5	471.5	476.5	0.529721	1
CDK4	6.58419e-05	5.74054	2.19144	15.0375	27	5	444	472	0.000155387	0.00388467
CDKN2A	7.99288e-05	2.58913	1.59188	4.21111	59	25	412	452	0.000181377	0.0047158
CHEK2	0.994961	1.01273	0.0200536	51.1436	0.5	0.5	471.5	477.5	0.994961	1
DDR2	1.55798e-05	41.1547	2.47756	683.619	19.5	0.5	452.5	477.5	4.37719e-05	0.000919209
EGFR	2.2e-16	18.5691	9.62054	35.8413	134	10	337	467	2.596e-15	1.298e-14
ERBB2	5.26587e-07	2.72897	1.82335	4.08438	90	38	381	439	1.72604e-06	3.10686e-05
ERBB3	0.512078	1.52581	0.427806	5.44192	6	4	465	473	0.54932	1
ESR1	0.484829	0.336868	0.0136885	8.29021	0.5	1.5	471.5	476.5	0.529721	1
FBXW7	2.2e-16	6.54285	4.19634	10.2015	129	26	342	451	2.596e-15	1.298e-14
FGF19	0.0753186	0.111582	0.00599089	2.07826	0.5	4.5	471.5	473.5	0.0966043	1
FGF3	0.0239287	0.0769231	0.0043212	1.36933	0.5	6.5	471.5	471.5	0.0336141	1
FGFR1	0.00151368	0.0430172	0.00252764	0.732098	0.5	11.5	471.5	466.5	0.0029769	0.089307
FGFR2	0.00783722	0.058574	0.00337118	1.01772	0.5	8.5	471.5	469.5	0.0128443	0.462396
FGFR3	4.22913e-05	20.0088	2.6676	150.08	19	1	452	476	0.000103966	0.00249518
FLT3	0.000511396	0.0364872	0.00216276	0.615564	0.5	13.5	471.5	464.5	0.00104043	0.0301724
G0S	0.0239287	0.0769231	0.0043212	1.36933	0.5	6.5	471.5	471.5	0.0336141	1
HRAS	0.688275	0.840564	0.359616	1.96473	10	12	461	465	0.712426	1
IDH1	3.99255e-07	16.1565	3.8386	68.0016	30	2	441	475	1.38565e-06	2.35561e-05
IDH2	8.36716e-09	20.2477	4.85124	84.5082	37	2	434	475	3.08539e-08	4.93663e-07
KDR	6.5814e-10	16.281	5.01878	52.8161	44	3	427	474	3.23586e-09	3.88303e-08
KIT	9.21041e-13	16.6065	5.97763	46.1349	58	4	413	473	4.94013e-12	5.43414e-11
KRAS	0.000113223	1.77386	1.32398	2.37661	152	101	319	376	0.000247412	0.00668013
MAP2K1	0.0480558	3.42733	0.937275	12.5327	10	3	461	474	0.0644384	1
MAPK1	0.0100006	3.8898	1.2814	11.8079	15	4	456	473	0.0159469	0.590034
MCL1	1.1192e-09	7.59173	3.57127	16.1383	54	8	417	469	4.50321e-09	6.60329e-08
MET	6.13061e-06	13.3128	3.13511	56.5307	25	2	446	475	1.80853e-05	0.000361706
MLH1	0.0745691	1.51289	0.957613	2.39016	49	34	422	443	0.0966043	1
MSH2	1.81597e-05	12.1931	2.85825	52.0148	23	2	448	475	4.87009e-05	0.00107142
MTOR	0.0776836	3.07792	0.828071	11.4406	9	3	462	474	0.0975178	1
MYC	0.00184283	2.29376	1.344	3.91468	45	21	426	456	0.00344365	0.108727
MYCL	0.484829	0.336868	0.0136885	8.29021	0.5	1.5	471.5	476.5	0.529721	1
NF1	0.000127657	2.69485	1.59603	4.55019	52	21	419	456	0.000268991	0.00753174
NF2	0.352128	1.78394	0.518766	6.13467	7	4	464	473	0.415511	1
NFE2L2	0.777929	0.842275	0.25529	2.77891	5	6	466	471	0.791342	1
NOTCH1	0.103286	1.60989	0.903926	2.8672	31	20	440	457	0.126955	1
NRAS	1.194e-06	15.0113	3.55525	63.3819	28	2	443	475	3.70768e-06	7.04458e-05
PDGFRA	0.484829	0.336868	0.0136885	8.29021	0.5	1.5	471.5	476.5	0.529721	1
PIK3CA	0.00186774	1.62193	1.1944	2.2025	129	90	342	387	0.00344365	0.110197
PIK3R1	0.0273122	1.77007	1.06035	2.95483	42	25	429	452	0.0374749	1
PTCH1	0.0195513	2.59978	1.13359	5.96235	20	8	451	469	0.0288382	1
PTEN	1.04361e-14	3.32559	2.43262	4.54636	175	72	296	405	7.69662e-14	6.1573e-13
PTPN11	5.61773e-14	33.3535	8.09634	137.402	58	2	413	475	3.68273e-13	3.31446e-12
RB1	0.0111461	2.1708	1.17806	4.00014	33	16	438	461	0.0168621	0.657621
RET	4.44089e-16	74.8501	10.3382	541.927	64	1	407	476	4.36688e-15	2.62013e-14
SMO	0.174244	4.07709	0.454009	36.613	4	1	467	476	0.209804	1
STK11	0.538301	0.672377	0.188521	2.39809	4	6	467	471	0.567138	1
TP53	2.91334e-05	2.23178	1.52193	3.2727	426	386	45	91	7.47335e-05	0.00171887
TSC1	8.98537e-10	22.6453	5.44483	94.1832	41	2	430	475	4.07797e-09	5.30137e-08
TSC2	0.00328037	2.23706	1.29256	3.87174	42	20	429	457	0.00586491	0.193542

## Sheet: Table S3
Table S3: The frequency and similarity of gene mutations in TCGA samples.
Gene	TCGA_BRCA	TCGA_COAD	TCGA_UCEC	TCGA_HNSC	TCGA_OV	TCGA_PAAD		Cancer_type	Cos_similarity
TP53	38.18	58.54	40.53	73.61	91.51	71.25		BRCA	0.852418
PIK3CA	35.95	31.16	51.33	18.25	3.67	3.13		CRC	0.854387
PTEN	7.21	10.8	66.67	3.37	2.29	1.25		EC	0.742938
NF1	5.83	9.05	19.7	3.37	7.57	2.5		HNSC	0.962548
PIK3R1	4.77	8.04	40.91	1.98	1.61	0.63		OV	0.922652
ERBB2	3.61	6.53	10.23	2.38	1.83	1.25		PDAC	0.944976
ATM	3.5	16.08	20.83	3.77	3.44	5
AKT1	3.39	4.52	6.06	0.99	0.23	0.63
BRCA2	3.08	10.05	17.23	4.56	4.59	1.25
BRCA1	3.08	4.27	11.36	2.58	5.5	1.25
MTOR	3.08	10.8	14.02	1.98	5.5	1.88
RB1	2.97	3.77	14.58	3.77	4.59	0.63
ERBB3	2.86	7.54	12.69	3.37	3.44	0.63
EGFR	2.33	6.03	10.8	4.17	4.36	0.63
FBXW7	2.12	19.1	24.05	7.74	2.98	3.13
PTCH1	2.01	9.3	18.37	3.57	2.98	1.88
ESR1	1.8	6.28	10.23	1.39	1.38	1.25
DDR2	1.59	5.28	8.14	2.18	3.44	1.25
TSC2	1.59	6.03	9.85	1.79	2.52	1.88
FGFR2	1.59	4.77	18.56	0.99	2.06	0
PDGFRA	1.48	9.05	13.64	2.98	4.36	0.63
FGFR1	1.48	5.78	9.47	0.79	0.92	0.63
BAP1	1.38	3.02	7.01	0.79	0.92	1.25
MET	1.38	5.28	12.12	0.99	2.06	0.63
NOTCH1	1.38	8.54	13.83	19.44	1.38	1.88
TSC1	1.27	6.28	11.74	0.6	1.83	0.63
KDR	1.27	7.04	10.61	2.58	3.44	1.25
KIT	1.27	7.79	12.31	2.98	2.52	0.63
RET	1.17	7.79	13.07	3.17	3.21	1.25
CHEK2	1.06	2.01	7.95	1.39	1.38	1.25
MLH1	1.06	4.77	8.14	1.19	1.15	0.63
KRAS	0.95	43.72	25.19	0.4	1.38	85.63
MSH2	0.95	6.78	8.52	0.99	1.61	0.63
SMO	0.95	4.02	6.06	0.6	1.15	1.25
NFE2L2	0.95	3.02	14.2	6.55	0.69	0.63
CBL	0.95	4.02	11.55	0.79	2.06	0.63
BRAF	0.85	15.58	7.58	1.98	0.46	1.88
NF2	0.85	3.27	5.68	1.39	1.15	0
FLT3	0.85	3.02	11.36	1.79	1.38	1.25
IDH1	0.74	2.01	6.25	0.79	0.46	0.63
MAP2K1	0.74	3.27	3.98	1.19	0.23	0.63
HRAS	0.64	2.26	2.08	6.75	0	0.63
MYCL	0.64	3.27	4.73	0.6	4.59	0
CCNE1	0.64	2.26	7.58	0.6	1.15	0.63
MCL1	0.53	1.01	4.73	0.6	0.69	0.63
PTPN11	0.53	3.77	8.71	0	0.92	0.63
CD274	0.42	2.26	4.17	0.2	0.46	0.63
MYC	0.42	3.52	7.95	1.39	1.15	0
STK11	0.32	3.02	3.98	0.79	0.23	2.5
G0S2	0.32	1.51	1.33	0.4	0.23	0
MAPK1	0.32	1.51	11.17	1.59	0.46	0
FGFR3	0.21	5.78	7.01	2.18	0.92	0.63
CCND1	0.21	1.26	10.98	0.99	0.46	0
NRAS	0.21	5.03	7.95	0.2	1.15	0.63
FGF3	0.21	2.26	2.08	0.2	0.23	0
IDH2	0.11	3.02	6.06	0.4	0.23	0.63
CDK4	0.11	0.5	3.79	0.99	0.69	0.63
FGF19	0	0.75	1.14	0.6	0	0
CDKN2A	0	5.03	7.01	22.62	0.69	23.13

## Sheet: Table S4
Table S4. Driver mutations based on specific histology types in hypermutated endometrial and ovarian cancer
The percentage of driver mutations based on specific histology types in EC									Driver mutations based on specific histology types in hypermutated EC								The percentage of driver mutations based on specific histology types in OV									Driver mutations based on specific histology types in hypermutated EC
Gene	Endometrioid	High grade serous	Clear cell carcinoma	Others					Gene	Endometrioid	High.grade.serous.	Clear cell carcinoma	Others				Gene	Clear cell carcinoma	High grade serous	Mucinous	Others					Gene	Clear cell carcinoma	High grade serous	Mucinous	Others
AKT1	2.40964	0	0	11.1111					AKT1	1	NA	NA	1				AKT1	0	0	0	0					AKT1	NA	NA	NA	NA
ATM	10.8434	16.6667	0	11.1111					ATM	0.165004	NA	NA	0.111111				ATM	0	0	0	0					ATM	NA	NA	NA	NA
BAP1	6.0241	0	0	0					BAP1	0.00352792	NA	NA	NA				BAP1	0	0	0	0					BAP1	NA	NA	NA	NA
BRAF	2.40964	0	0	0					BRAF	1	NA	NA	NA				BRAF	0	0	0	50					BRAF	NA	NA	NA	NA
BRCA1	2.40964	16.6667	0	0					BRCA1	0.162504	NA	NA	NA				BRCA1	0	50	0	0					BRCA1	NA	0.454545	NA	NA
BRCA2	4.81928	0	0	11.1111					BRCA2	0.301828	NA	NA	0.111111				BRCA2	20	33.3333	0	50					BRCA2	1	0.515152	NA	NA
CBL	0	0	0	0					CBL	NA	NA	NA	NA				CBL	0	0	0	0					CBL	NA	NA	NA	NA
CCND1	0	0	0	0					CCND1	NA	NA	NA	NA				CCND1	0	0	0	0					CCND1	NA	NA	NA	NA
CCNE1	1.20482	0	0	0					CCNE1	0.0843373	NA	NA	NA				CCNE1	0	0	0	0					CCNE1	NA	NA	NA	NA
CD274	0	0	0	0					CD274	NA	NA	NA	NA				CD274	0	0	0	50					CD274	NA	NA	NA	NA
CDK4	2.40964	0	0	0					CDK4	0.162504	NA	NA	NA				CDK4	0	0	50	50					CDK4	NA	NA	NA	NA
CDKN2A	0	0	0	0					CDKN2A	NA	NA	NA	NA				CDKN2A	0	0	50	0					CDKN2A	NA	NA	NA	NA
CHEK2	0	0	0	0					CHEK2	NA	NA	NA	NA				CHEK2	0	0	0	0					CHEK2	NA	NA	NA	NA
DDR2	0	0	0	0					DDR2	NA	NA	NA	NA				DDR2	0	0	0	0					DDR2	NA	NA	NA	NA
EGFR	7.22892	0	0	11.1111					EGFR	4.24695e-06	NA	NA	0.111111				EGFR	0	0	0	0					EGFR	NA	NA	NA	NA
ERBB2	1.20482	16.6667	0	0					ERBB2	0.0843373	NA	NA	NA				ERBB2	0	0	0	0					ERBB2	NA	NA	NA	NA
ERBB3	0	0	0	0					ERBB3	NA	NA	NA	NA				ERBB3	0	0	0	0					ERBB3	NA	NA	NA	NA
ESR1	1.20482	0	0	0					ESR1	1	NA	NA	NA				ESR1	0	0	0	0					ESR1	NA	NA	NA	NA
FBXW7	8.43373	0	0	0					FBXW7	0.0114224	NA	NA	NA				FBXW7	0	25	0	0					FBXW7	NA	1	NA	NA
FGF19	0	0	0	0					FGF19	NA	NA	NA	NA				FGF19	0	0	0	0					FGF19	NA	NA	NA	NA
FGF3	0	0	0	0					FGF3	NA	NA	NA	NA				FGF3	0	0	0	0					FGF3	NA	NA	NA	NA
FGFR1	2.40964	0	0	0					FGFR1	1	NA	NA	NA				FGFR1	0	0	0	0					FGFR1	NA	NA	NA	NA
FGFR2	6.0241	0	0	0					FGFR2	1	NA	NA	NA				FGFR2	0	0	0	50					FGFR2	NA	NA	NA	NA
FGFR3	1.20482	0	0	0					FGFR3	0.0843373	NA	NA	NA				FGFR3	0	8.33333	0	0					FGFR3	NA	1	NA	NA
FLT3	0	0	0	0					FLT3	NA	NA	NA	NA				FLT3	0	0	0	0					FLT3	NA	NA	NA	NA
G0S	0	0	0	0					G0S	NA	NA	NA	NA				G0S	0	0	0	0					G0S	NA	NA	NA	NA
HRAS	0	0	0	0					HRAS	NA	NA	NA	NA				HRAS	0	0	0	0					HRAS	NA	NA	NA	NA
IDH1	1.20482	0	0	11.1111					IDH1	0.0843373	NA	NA	1				IDH1	0	0	0	0					IDH1	NA	NA	NA	NA
IDH2	0	0	0	0					IDH2	NA	NA	NA	NA				IDH2	0	0	0	0					IDH2	NA	NA	NA	NA
KDR	2.40964	0	0	0					KDR	0.162504	NA	NA	NA				KDR	0	0	0	0					KDR	NA	NA	NA	NA
KIT	1.20482	0	0	11.1111					KIT	0.0843373	NA	NA	0.111111				KIT	0	0	0	0					KIT	NA	NA	NA	NA
KRAS	15.6627	0	0	33.3333					KRAS	0.300737	NA	NA	0.333333				KRAS	20	0	50	0					KRAS	1	NA	NA	NA
MAP2K1	0	0	0	0					MAP2K1	NA	NA	NA	NA				MAP2K1	0	0	0	0					MAP2K1	NA	NA	NA	NA
MAPK1	0	0	0	0					MAPK1	NA	NA	NA	NA				MAPK1	0	0	0	0					MAPK1	NA	NA	NA	NA
MCL1	2.40964	0	0	11.1111					MCL1	0.00617103	NA	NA	1				MCL1	0	0	0	0					MCL1	NA	NA	NA	NA
MET	0	0	0	0					MET	NA	NA	NA	NA				MET	10	0	0	0					MET	1	NA	NA	NA
MLH1	4.81928	0	0	22.2222					MLH1	1	NA	NA	1				MLH1	0	0	0	0					MLH1	NA	NA	NA	NA
MSH2	0	0	0	0					MSH2	NA	NA	NA	NA				MSH2	0	0	0	0					MSH2	NA	NA	NA	NA
MTOR	1.20482	0	0	0					MTOR	1	NA	NA	NA				MTOR	0	0	0	0					MTOR	NA	NA	NA	NA
MYC	6.0241	16.6667	0	0					MYC	0.363691	NA	NA	NA				MYC	0	25	0	0					MYC	NA	1	NA	NA
MYCL	0	0	0	0					MYCL	NA	NA	NA	NA				MYCL	0	0	0	0					MYCL	NA	NA	NA	NA
NF1	8.43373	16.6667	0	0					NF1	1	NA	NA	NA				NF1	0	41.6667	0	0					NF1	NA	1	NA	NA
NF2	0	0	0	0					NF2	NA	NA	NA	NA				NF2	0	8.33333	0	0					NF2	NA	1	NA	NA
NFE2L2	1.20482	0	0	0					NFE2L2	1	NA	NA	NA				NFE2L2	10	0	0	0					NFE2L2	1	NA	NA	NA
NOTCH1	4.81928	0	0	0					NOTCH1	1	NA	NA	NA				NOTCH1	10	0	0	0					NOTCH1	1	NA	NA	NA
NRAS	0	0	0	0					NRAS	NA	NA	NA	NA				NRAS	0	0	0	0					NRAS	NA	NA	NA	NA
PDGFRA	0	0	0	0					PDGFRA	NA	NA	NA	NA				PDGFRA	0	0	0	0					PDGFRA	NA	NA	NA	NA
PIK3CA	42.1687	33.3333	0	22.2222					PIK3CA	0.126315	NA	NA	0.222222				PIK3CA	20	0	0	0					PIK3CA	1	NA	NA	NA
PIK3R1	13.253	16.6667	0	22.2222					PIK3R1	1	NA	NA	0.222222				PIK3R1	0	33.3333	0	0					PIK3R1	NA	0.515152	NA	NA
PTCH1	4.81928	0	0	0					PTCH1	1	NA	NA	NA				PTCH1	0	0	0	0					PTCH1	NA	NA	NA	NA
PTEN	59.0361	0	0	22.2222					PTEN	0.694631	NA	NA	1				PTEN	0	0	0	0					PTEN	NA	NA	NA	NA
PTPN11	0	0	0	0					PTPN11	NA	NA	NA	NA				PTPN11	0	0	0	0					PTPN11	NA	NA	NA	NA
RB1	6.0241	0	0	11.1111					RB1	0.363691	NA	NA	1				RB1	0	0	0	0					RB1	NA	NA	NA	NA
RET	1.20482	0	0	0					RET	0.0843373	NA	NA	NA				RET	0	0	0	0					RET	NA	NA	NA	NA
SMO	0	0	0	0					SMO	NA	NA	NA	NA				SMO	0	0	0	0					SMO	NA	NA	NA	NA
STK11	0	0	0	0					STK11	NA	NA	NA	NA				STK11	0	0	0	0					STK11	NA	NA	NA	NA
TP53	87.9518	100	100	100					TP53	0.589996	NA	NA	NA				TP53	90	91.6667	100	100					TP53	1	1	NA	NA
TSC1	1.20482	0	0	0					TSC1	0.0843373	NA	NA	NA				TSC1	0	0	0	0					TSC1	NA	NA	NA	NA
TSC2	8.43373	0	0	0					TSC2	0.473451	NA	NA	NA				TSC2	0	8.33333	0	0					TSC2	NA	1	NA	NA

## Sheet: Table S5
Table S5. Driver mutaions in different hypermutated cancers
Gene	p.value	odd_ratio	odd_start	odd_end	hyper_sum	non_hyper_sum	hyper_non_mut	non_hyper_non_mut	fdr	cancer_type
AKT1	0.265944	0.204396	0.0095478	4.37562	0.5	2.5	45.5	46.5	0.653779	BRCA
ATM	0.00766036	18.8961	1.04619	341.299	7.5	0.5	38.5	48.5	0.0347663	BRCA
BAP1	0.974795	1.06593	0.0207151	54.8497	0.5	0.5	45.5	48.5	0.974795	BRCA
BRAF	0.974795	1.06593	0.0207151	54.8497	0.5	0.5	45.5	48.5	0.974795	BRCA
BRCA1	2.05447e-06	65.2545	3.78325	1125.53	18.5	0.5	27.5	48.5	0.000121214	BRCA
BRCA2	0.974795	1.06593	0.0207151	54.8497	0.5	0.5	45.5	48.5	0.974795	BRCA
CBL	0.00193852	25.2466	1.4228	447.982	9.5	0.5	36.5	48.5	0.0151001	BRCA
CCND1	0.143998	0.142857	0.00717284	2.8452	0.5	3.5	45.5	45.5	0.421157	BRCA
CCNE1	0.0212754	8.65789	1.0202	73.4749	7	1	38	47	0.0896605	BRCA
CD274	0.974795	1.06593	0.0207151	54.8497	0.5	0.5	45.5	48.5	0.974795	BRCA
CDK4	0.974795	1.06593	0.0207151	54.8497	0.5	0.5	45.5	48.5	0.974795	BRCA
CDKN2A	0.00766036	18.8961	1.04619	341.299	7.5	0.5	38.5	48.5	0.0347663	BRCA
CHEK2	0.974795	1.06593	0.0207151	54.8497	0.5	0.5	45.5	48.5	0.974795	BRCA
DDR2	0.974795	1.06593	0.0207151	54.8497	0.5	0.5	45.5	48.5	0.974795	BRCA
EGFR	0.00556631	11.75	1.42299	97.0232	9	1	36	47	0.0328412	BRCA
ERBB2	0.486657	1.33913	0.590336	3.03771	22	20	23	28	0.974795	BRCA
ERBB3	0.265944	0.204396	0.0095478	4.37562	0.5	2.5	45.5	46.5	0.653779	BRCA
ESR1	0.974795	1.06593	0.0207151	54.8497	0.5	0.5	45.5	48.5	0.974795	BRCA
FBXW7	0.974795	1.06593	0.0207151	54.8497	0.5	0.5	45.5	48.5	0.974795	BRCA
FGF19	0.974795	1.06593	0.0207151	54.8497	0.5	0.5	45.5	48.5	0.974795	BRCA
FGF3	0.974795	1.06593	0.0207151	54.8497	0.5	0.5	45.5	48.5	0.974795	BRCA
FGFR1	0.143998	0.142857	0.00717284	2.8452	0.5	3.5	45.5	45.5	0.421157	BRCA
FGFR2	0.505199	0.347985	0.0138161	8.7647	0.5	1.5	45.5	47.5	0.974795	BRCA
FGFR3	0.974795	1.06593	0.0207151	54.8497	0.5	0.5	45.5	48.5	0.974795	BRCA
FLT3	0.974795	1.06593	0.0207151	54.8497	0.5	0.5	45.5	48.5	0.974795	BRCA
G0S	0.974795	1.06593	0.0207151	54.8497	0.5	0.5	45.5	48.5	0.974795	BRCA
HRAS	0.974795	1.06593	0.0207151	54.8497	0.5	0.5	45.5	48.5	0.974795	BRCA
IDH1	0.974795	1.06593	0.0207151	54.8497	0.5	0.5	45.5	48.5	0.974795	BRCA
IDH2	0.00766036	18.8961	1.04619	341.299	7.5	0.5	38.5	48.5	0.0347663	BRCA
KDR	0.974795	1.06593	0.0207151	54.8497	0.5	0.5	45.5	48.5	0.974795	BRCA
KIT	1.05707e-05	54.2542	3.13684	938.373	16.5	0.5	29.5	48.5	0.000311836	BRCA
KRAS	0.00032678	19.0938	2.37833	153.289	13	1	32	47	0.00385601	BRCA
MAP2K1	0.00193852	25.2466	1.4228	447.982	9.5	0.5	36.5	48.5	0.0151001	BRCA
MAPK1	0.974795	1.06593	0.0207151	54.8497	0.5	0.5	45.5	48.5	0.974795	BRCA
MCL1	0.00204747	6.77419	1.79482	25.5679	14	3	31	45	0.0151001	BRCA
MET	0.974795	1.06593	0.0207151	54.8497	0.5	0.5	45.5	48.5	0.974795	BRCA
MLH1	0.149903	2.76316	0.668053	11.4288	7	3	38	45	0.421157	BRCA
MSH2	0.974795	1.06593	0.0207151	54.8497	0.5	0.5	45.5	48.5	0.974795	BRCA
MTOR	0.974795	1.06593	0.0207151	54.8497	0.5	0.5	45.5	48.5	0.974795	BRCA
MYC	0.265944	0.204396	0.0095478	4.37562	0.5	2.5	45.5	46.5	0.653779	BRCA
MYCL	0.974795	1.06593	0.0207151	54.8497	0.5	0.5	45.5	48.5	0.974795	BRCA
NF1	0.505199	0.347985	0.0138161	8.7647	0.5	1.5	45.5	47.5	0.974795	BRCA
NF2	0.974795	1.06593	0.0207151	54.8497	0.5	0.5	45.5	48.5	0.974795	BRCA
NFE2L2	0.974795	1.06593	0.0207151	54.8497	0.5	0.5	45.5	48.5	0.974795	BRCA
NOTCH1	0.974795	1.06593	0.0207151	54.8497	0.5	0.5	45.5	48.5	0.974795	BRCA
NRAS	0.974795	1.06593	0.0207151	54.8497	0.5	0.5	45.5	48.5	0.974795	BRCA
PDGFRA	0.974795	1.06593	0.0207151	54.8497	0.5	0.5	45.5	48.5	0.974795	BRCA
PIK3CA	0.0646005	0.416667	0.16351	1.06178	9	18	36	30	0.22498	BRCA
PIK3R1	0.974795	1.06593	0.0207151	54.8497	0.5	0.5	45.5	48.5	0.974795	BRCA
PTCH1	0.974795	1.06593	0.0207151	54.8497	0.5	0.5	45.5	48.5	0.974795	BRCA
PTEN	0.0648246	4.23684	0.830834	21.6058	7	2	38	46	0.22498	BRCA
PTPN11	2.33228e-05	49.2951	2.84474	854.209	15.5	0.5	30.5	48.5	0.000344011	BRCA
RB1	0.0434552	0.0869131	0.00466538	1.61914	0.5	5.5	45.5	43.5	0.170924	BRCA
RET	2.33228e-05	49.2951	2.84474	854.209	15.5	0.5	30.5	48.5	0.000344011	BRCA
SMO	0.974795	1.06593	0.0207151	54.8497	0.5	0.5	45.5	48.5	0.974795	BRCA
STK11	0.505199	0.347985	0.0138161	8.7647	0.5	1.5	45.5	47.5	0.974795	BRCA
TP53	0.00395185	0.210756	0.0695165	0.638957	29	43	16	5	0.0259066	BRCA
TSC1	0.974795	1.06593	0.0207151	54.8497	0.5	0.5	45.5	48.5	0.974795	BRCA
TSC2	0.143998	0.142857	0.00717284	2.8452	0.5	3.5	45.5	45.5	0.421157	BRCA
AKT1	0.258606	0.203556	0.0096644	4.28737	0.5	2.5	112.5	114.5	0.565102	CRC
ATM	0.000799898	6.74035	1.91703	23.6993	17	3	95	113	0.00604944	CRC
BAP1	4.15566e-05	39.8394	2.35952	672.668	16.5	0.5	96.5	116.5	0.00122592	CRC
BRAF	0.384341	1.60194	0.550924	4.65803	9	6	103	110	0.809861	CRC
BRCA1	5.92734e-06	10.8238	3.16448	37.0214	25	3	87	113	0.000349713	CRC
BRCA2	0.109231	2.89744	0.748608	11.2143	8	3	104	113	0.33919	CRC
CBL	0.986122	1.03556	0.0203731	52.6369	0.5	0.5	112.5	116.5	0.986122	CRC
CCND1	0.493906	0.342222	0.0137955	8.48946	0.5	1.5	112.5	115.5	0.832584	CRC
CCNE1	0.986122	1.03556	0.0203731	52.6369	0.5	0.5	112.5	116.5	0.986122	CRC
CD274	0.986122	1.03556	0.0203731	52.6369	0.5	0.5	112.5	116.5	0.986122	CRC
CDK4	0.986122	1.03556	0.0203731	52.6369	0.5	0.5	112.5	116.5	0.986122	CRC
CDKN2A	0.986122	1.03556	0.0203731	52.6369	0.5	0.5	112.5	116.5	0.986122	CRC
CHEK2	0.986122	1.03556	0.0203731	52.6369	0.5	0.5	112.5	116.5	0.986122	CRC
DDR2	0.986122	1.03556	0.0203731	52.6369	0.5	0.5	112.5	116.5	0.986122	CRC
EGFR	0.493906	0.342222	0.0137955	8.48946	0.5	1.5	112.5	115.5	0.832584	CRC
ERBB2	0.249979	1.63918	0.703262	3.82062	15	10	97	106	0.565102	CRC
ERBB3	0.258606	0.203556	0.0096644	4.28737	0.5	2.5	112.5	114.5	0.565102	CRC
ESR1	0.986122	1.03556	0.0203731	52.6369	0.5	0.5	112.5	116.5	0.986122	CRC
FBXW7	0.102642	0.480769	0.19704	1.17305	8	16	104	100	0.33919	CRC
FGF19	0.986122	1.03556	0.0203731	52.6369	0.5	0.5	112.5	116.5	0.986122	CRC
FGF3	0.986122	1.03556	0.0203731	52.6369	0.5	0.5	112.5	116.5	0.986122	CRC
FGFR1	0.0774428	0.111111	0.00591283	2.08795	0.5	4.5	112.5	112.5	0.28557	CRC
FGFR2	0.986122	1.03556	0.0203731	52.6369	0.5	0.5	112.5	116.5	0.986122	CRC
FGFR3	0.986122	1.03556	0.0203731	52.6369	0.5	0.5	112.5	116.5	0.986122	CRC
FLT3	0.000446506	0.0340741	0.00200025	0.580449	0.5	13.5	112.5	103.5	0.00439064	CRC
G0S	0.493906	0.342222	0.0137955	8.48946	0.5	1.5	112.5	115.5	0.832584	CRC
HRAS	0.986122	1.03556	0.0203731	52.6369	0.5	0.5	112.5	116.5	0.986122	CRC
IDH1	0.493906	0.342222	0.0137955	8.48946	0.5	1.5	112.5	115.5	0.832584	CRC
IDH2	0.163495	4.25926	0.468653	38.7094	4	1	108	115	0.438463	CRC
KDR	0.986122	1.03556	0.0203731	52.6369	0.5	0.5	112.5	116.5	0.986122	CRC
KIT	0.00307401	21.3865	1.22955	371.991	9.5	0.5	103.5	116.5	0.0151139	CRC
KRAS	0.000167065	2.89474	1.65312	5.0689	55	29	57	87	0.00197137	CRC
MAP2K1	0.140177	0.144127	0.00735998	2.82237	0.5	3.5	112.5	113.5	0.39383	CRC
MAPK1	0.986122	1.03556	0.0203731	52.6369	0.5	0.5	112.5	116.5	0.986122	CRC
MCL1	0.986122	1.03556	0.0203731	52.6369	0.5	0.5	112.5	116.5	0.986122	CRC
MET	0.986122	1.03556	0.0203731	52.6369	0.5	0.5	112.5	116.5	0.986122	CRC
MLH1	0.00248914	0.0450794	0.00260919	0.778842	0.5	10.5	112.5	106.5	0.0146859	CRC
MSH2	0.0462554	4.38462	0.910271	21.1199	8	2	104	114	0.181938	CRC
MTOR	0.0014859	8.14286	1.80606	36.7131	14	2	98	114	0.00974091	CRC
MYC	0.140177	0.144127	0.00735998	2.82237	0.5	3.5	112.5	113.5	0.39383	CRC
MYCL	0.493906	0.342222	0.0137955	8.48946	0.5	1.5	112.5	115.5	0.832584	CRC
NF1	0.109231	2.89744	0.748608	11.2143	8	3	104	113	0.33919	CRC
NF2	0.986122	1.03556	0.0203731	52.6369	0.5	0.5	112.5	116.5	0.986122	CRC
NFE2L2	0.986122	1.03556	0.0203731	52.6369	0.5	0.5	112.5	116.5	0.986122	CRC
NOTCH1	0.000820263	8.81443	1.96668	39.5052	15	2	97	114	0.00604944	CRC
NRAS	0.258606	0.203556	0.0096644	4.28737	0.5	2.5	112.5	114.5	0.565102	CRC
PDGFRA	0.986122	1.03556	0.0203731	52.6369	0.5	0.5	112.5	116.5	0.986122	CRC
PIK3CA	0.517866	1.25641	0.629431	2.50792	21	18	91	98	0.848726	CRC
PIK3R1	0.258606	0.203556	0.0096644	4.28737	0.5	2.5	112.5	114.5	0.565102	CRC
PTCH1	0.493906	0.342222	0.0137955	8.48946	0.5	1.5	112.5	115.5	0.832584	CRC
PTEN	0.0001334	10.9149	2.46935	48.2454	18	2	94	114	0.00196765	CRC
PTPN11	0.00307401	21.3865	1.22955	371.991	9.5	0.5	103.5	116.5	0.0151139	CRC
RB1	0.00832655	10.0485	1.25158	80.6768	9	1	103	115	0.0377897	CRC
RET	0.986122	1.03556	0.0203731	52.6369	0.5	0.5	112.5	116.5	0.986122	CRC
SMO	0.986122	1.03556	0.0203731	52.6369	0.5	0.5	112.5	116.5	0.986122	CRC
STK11	0.493906	0.342222	0.0137955	8.48946	0.5	1.5	112.5	115.5	0.832584	CRC
TP53	0.905887	0.958763	0.477722	1.92419	93	97	19	19	0.986122	CRC
TSC1	7.75788e-05	37.041	2.18813	627.037	15.5	0.5	97.5	116.5	0.00152572	CRC
TSC2	0.0151185	8.84615	1.08793	71.9296	8	1	104	115	0.0637138	CRC
AKT1	0.041133	0.0889256	0.00486954	1.62392	0.5	5.5	137.5	134.5	0.0735408	EC
ATM	7.81737e-08	6.07677	2.98855	12.3562	47	11	90	128	9.2245e-07	EC
BAP1	7.82198e-07	16.8136	3.91228	72.2592	27	2	110	137	7.69162e-06	EC
BRAF	0.000327552	9.70417	2.19689	42.8656	17	2	120	137	0.00128837	EC
BRCA1	0.000106435	8.2069	2.38729	28.2133	21	3	116	136	0.000483051	EC
BRCA2	4.10916e-12	15.893	6.1001	41.4072	51	5	86	134	8.08134e-11	EC
CBL	5.61558e-05	37.8889	2.24942	638.194	16.5	0.5	121.5	139.5	0.000276099	EC
CCND1	0.99426	1.01455	0.0199893	51.4926	0.5	0.5	137.5	139.5	0.99426	EC
CCNE1	0.00637194	18.3127	1.04647	320.465	8.5	0.5	129.5	139.5	0.0150378	EC
CD274	0.99426	1.01455	0.0199893	51.4926	0.5	0.5	137.5	139.5	0.99426	EC
CDK4	0.00104449	6.42222	1.8369	22.4535	17	3	120	136	0.00338795	EC
CDKN2A	0.99426	1.01455	0.0199893	51.4926	0.5	0.5	137.5	139.5	0.99426	EC
CHEK2	0.99426	1.01455	0.0199893	51.4926	0.5	0.5	137.5	139.5	0.99426	EC
DDR2	0.99426	1.01455	0.0199893	51.4926	0.5	0.5	137.5	139.5	0.99426	EC
EGFR	2.2e-16	47.3632	14.3796	156.004	70	3	67	136	6.49e-15	EC
ERBB2	0.00821278	4.14959	1.34075	12.8429	15	4	122	135	0.0186367	EC
ERBB3	0.99426	1.01455	0.0199893	51.4926	0.5	0.5	137.5	139.5	0.99426	EC
ESR1	0.485045	0.335758	0.0135596	8.31389	0.5	1.5	137.5	138.5	0.715441	EC
FBXW7	2.2e-16	23.846	9.85153	57.72	71	6	66	133	6.49e-15	EC
FGF19	0.99426	1.01455	0.0199893	51.4926	0.5	0.5	137.5	139.5	0.99426	EC
FGF3	0.99426	1.01455	0.0199893	51.4926	0.5	0.5	137.5	139.5	0.99426	EC
FGFR1	0.251623	0.2	0.00951402	4.20432	0.5	2.5	137.5	137.5	0.401237	EC
FGFR2	0.0229919	0.0746853	0.00416619	1.33885	0.5	6.5	137.5	133.5	0.0452174	EC
FGFR3	0.00637194	18.3127	1.04647	320.465	8.5	0.5	129.5	139.5	0.0150378	EC
FLT3	0.99426	1.01455	0.0199893	51.4926	0.5	0.5	137.5	139.5	0.99426	EC
G0S	0.99426	1.01455	0.0199893	51.4926	0.5	0.5	137.5	139.5	0.99426	EC
HRAS	0.00109103	25.3636	1.47947	434.826	11.5	0.5	126.5	139.5	0.00338795	EC
IDH1	0.005289	10.8661	1.37155	86.0871	10	1	127	138	0.0141841	EC
IDH2	0.99426	1.01455	0.0199893	51.4926	0.5	0.5	137.5	139.5	0.99426	EC
KDR	5.61158e-05	11.7094	2.68063	51.1484	20	2	117	137	0.000276099	EC
KIT	3.29433e-08	72.6164	4.38417	1202.77	28.5	0.5	109.5	139.5	4.85913e-07	EC
KRAS	0.0031078	2.55795	1.35665	4.823	36	17	101	122	0.00916801	EC
MAP2K1	0.99426	1.01455	0.0199893	51.4926	0.5	0.5	137.5	139.5	0.99426	EC
MAPK1	0.037732	11.5811	0.634176	211.491	5.5	0.5	132.5	139.5	0.0695683	EC
MCL1	1.68003e-05	6.8844	2.57199	18.4274	28	5	109	134	0.000110135	EC
MET	0.037732	11.5811	0.634176	211.491	5.5	0.5	132.5	139.5	0.0695683	EC
MLH1	0.285748	0.547138	0.17857	1.67643	5	9	132	130	0.443661	EC
MSH2	0.000185166	32.7571	1.93391	554.847	14.5	0.5	123.5	139.5	0.000780341	EC
MTOR	0.485045	0.335758	0.0135596	8.31389	0.5	1.5	137.5	138.5	0.715441	EC
MYC	0.794011	1.12619	0.462078	2.74479	11	10	126	129	0.99426	EC
MYCL	0.99426	1.01455	0.0199893	51.4926	0.5	0.5	137.5	139.5	0.99426	EC
NF1	0.974678	1.01562	0.390581	2.64092	9	9	128	130	0.99426	EC
NF2	0.0957131	5.22727	0.602684	45.3378	5	1	132	138	0.16609	EC
NFE2L2	0.135238	0.141818	0.0072566	2.7716	0.5	3.5	137.5	136.5	0.227973	EC
NOTCH1	0.0129114	0.0642424	0.00363288	1.13604	0.5	7.5	137.5	132.5	0.0272061	EC
NRAS	0.000605071	27.7888	1.62851	474.187	12.5	0.5	125.5	139.5	0.0022312	EC
PDGFRA	0.99426	1.01455	0.0199893	51.4926	0.5	0.5	137.5	139.5	0.99426	EC
PIK3CA	7.5998e-06	3.06748	1.86649	5.04124	77	41	60	98	5.60485e-05	EC
PIK3R1	0.0111871	2.39749	1.2051	4.7697	29	14	108	125	0.024446	EC
PTCH1	0.0229919	0.0746853	0.00416619	1.33885	0.5	6.5	137.5	133.5	0.0452174	EC
PTEN	3.73488e-05	2.78295	1.70289	4.54805	93	60	44	79	0.000220358	EC
PTPN11	0.00109103	25.3636	1.47947	434.826	11.5	0.5	126.5	139.5	0.00338795	EC
RB1	0.200406	1.93519	0.694944	5.38884	11	6	126	133	0.328444	EC
RET	0.00637194	18.3127	1.04647	320.465	8.5	0.5	129.5	139.5	0.0150378	EC
SMO	0.99426	1.01455	0.0199893	51.4926	0.5	0.5	137.5	139.5	0.99426	EC
STK11	0.99426	1.01455	0.0199893	51.4926	0.5	0.5	137.5	139.5	0.99426	EC
TP53	6.89561e-06	47.1757	2.82296	788.375	137.5	119.5	0.5	20.5	5.60485e-05	EC
TSC1	0.005289	10.8661	1.37155	86.0871	10	1	127	138	0.0141841	EC
TSC2	0.539471	1.26488	0.597248	2.67883	17	14	120	125	0.776312	EC
AKT1	0.986701	1.03419	0.0201863	52.9837	0.5	0.5	58.5	60.5	0.986701	HNSC
ATM	2.22045e-16	339.581	19.7811	5829.55	43.5	0.5	15.5	60.5	1.31006e-14	HNSC
BAP1	0.000351918	32.5269	1.87693	563.684	12.5	0.5	46.5	60.5	0.00138421	HNSC
BRAF	0.000351918	32.5269	1.87693	563.684	12.5	0.5	46.5	60.5	0.00138421	HNSC
BRCA1	0.986701	1.03419	0.0201863	52.9837	0.5	0.5	58.5	60.5	0.986701	HNSC
BRCA2	3.93685e-13	59.5263	13.1172	270.133	39	2	19	58	1.16137e-11	HNSC
CBL	0.492384	0.339031	0.013534	8.49285	0.5	1.5	58.5	59.5	0.854431	HNSC
CCND1	0.0747433	0.107312	0.00564753	2.03911	0.5	4.5	58.5	56.5	0.16961	HNSC
CCNE1	0.986701	1.03419	0.0201863	52.9837	0.5	0.5	58.5	60.5	0.986701	HNSC
CD274	0.986701	1.03419	0.0201863	52.9837	0.5	0.5	58.5	60.5	0.986701	HNSC
CDK4	0.986701	1.03419	0.0201863	52.9837	0.5	0.5	58.5	60.5	0.986701	HNSC
CDKN2A	0.905773	0.949206	0.401864	2.24203	13	14	45	46	0.986701	HNSC
CHEK2	0.986701	1.03419	0.0201863	52.9837	0.5	0.5	58.5	60.5	0.986701	HNSC
DDR2	0.000351918	32.5269	1.87693	563.684	12.5	0.5	46.5	60.5	0.00138421	HNSC
EGFR	0.000890522	7.2381	1.98066	26.4508	16	3	42	57	0.00309063	HNSC
ERBB2	0.986701	1.03419	0.0201863	52.9837	0.5	0.5	58.5	60.5	0.986701	HNSC
ERBB3	0.986701	1.03419	0.0201863	52.9837	0.5	0.5	58.5	60.5	0.986701	HNSC
ESR1	0.986701	1.03419	0.0201863	52.9837	0.5	0.5	58.5	60.5	0.986701	HNSC
FBXW7	7.40756e-07	36.0556	4.6582	279.079	22	1	36	59	8.74092e-06	HNSC
FGF19	0.0747433	0.107312	0.00564753	2.03911	0.5	4.5	58.5	56.5	0.16961	HNSC
FGF3	0.0224728	0.0716634	0.00394311	1.30243	0.5	6.5	58.5	54.5	0.0662947	HNSC
FGFR1	0.256136	0.2	0.00939713	4.25662	0.5	2.5	58.5	58.5	0.521103	HNSC
FGFR2	0.986701	1.03419	0.0201863	52.9837	0.5	0.5	58.5	60.5	0.986701	HNSC
FGFR3	0.000351918	32.5269	1.87693	563.684	12.5	0.5	46.5	60.5	0.00138421	HNSC
FLT3	0.986701	1.03419	0.0201863	52.9837	0.5	0.5	58.5	60.5	0.986701	HNSC
G0S	0.492384	0.339031	0.013534	8.49285	0.5	1.5	58.5	59.5	0.854431	HNSC
HRAS	0.000566896	0.0331624	0.00191402	0.574573	0.5	12.5	58.5	48.5	0.00209043	HNSC
IDH1	0.0631878	9.99083	0.525758	189.853	4.5	0.5	54.5	60.5	0.155337	HNSC
IDH2	0.986701	1.03419	0.0201863	52.9837	0.5	0.5	58.5	60.5	0.986701	HNSC
KDR	0.000351918	32.5269	1.87693	563.684	12.5	0.5	46.5	60.5	0.00138421	HNSC
KIT	0.033376	12.4393	0.672015	230.255	5.5	0.5	53.5	60.5	0.0856166	HNSC
KRAS	0.986701	1.03419	0.0201863	52.9837	0.5	0.5	58.5	60.5	0.986701	HNSC
MAP2K1	0.986701	1.03419	0.0201863	52.9837	0.5	0.5	58.5	60.5	0.986701	HNSC
MAPK1	0.960562	1.03704	0.246828	4.35707	4	4	54	56	0.986701	HNSC
MCL1	0.986701	1.03419	0.0201863	52.9837	0.5	0.5	58.5	60.5	0.986701	HNSC
MET	0.00101819	15.3913	1.93035	122.72	12	1	46	59	0.00316176	HNSC
MLH1	4.52337e-05	8.55556	2.72347	26.8766	22	4	36	56	0.000333598	HNSC
MSH2	0.986701	1.03419	0.0201863	52.9837	0.5	0.5	58.5	60.5	0.986701	HNSC
MTOR	0.986701	1.03419	0.0201863	52.9837	0.5	0.5	58.5	60.5	0.986701	HNSC
MYC	4.41053e-08	19	5.33599	67.6538	29	3	29	57	6.50553e-07	HNSC
MYCL	0.986701	1.03419	0.0201863	52.9837	0.5	0.5	58.5	60.5	0.986701	HNSC
NF1	1.45479e-09	113.066	6.67439	1915.36	28.5	0.5	30.5	60.5	2.86109e-08	HNSC
NF2	0.256136	0.2	0.00939713	4.25662	0.5	2.5	58.5	58.5	0.521103	HNSC
NFE2L2	0.256136	0.2	0.00939713	4.25662	0.5	2.5	58.5	58.5	0.521103	HNSC
NOTCH1	0.0269287	2.63158	1.10426	6.27138	20	10	38	50	0.0756568	HNSC
NRAS	0.986701	1.03419	0.0201863	52.9837	0.5	0.5	58.5	60.5	0.986701	HNSC
PDGFRA	0.492384	0.339031	0.013534	8.49285	0.5	1.5	58.5	59.5	0.854431	HNSC
PIK3CA	0.576449	1.30435	0.514716	3.30536	12	10	46	50	0.971729	HNSC
PIK3R1	0.492384	0.339031	0.013534	8.49285	0.5	1.5	58.5	59.5	0.854431	HNSC
PTCH1	0.986701	1.03419	0.0201863	52.9837	0.5	0.5	58.5	60.5	0.986701	HNSC
PTEN	3.21616e-05	24.4634	3.13115	191.131	17	1	41	59	0.000271077	HNSC
PTPN11	0.492384	0.339031	0.013534	8.49285	0.5	1.5	58.5	59.5	0.854431	HNSC
RB1	0.00101819	15.3913	1.93035	122.72	12	1	46	59	0.00316176	HNSC
RET	0.033376	12.4393	0.672015	230.255	5.5	0.5	53.5	60.5	0.0856166	HNSC
SMO	0.000351918	32.5269	1.87693	563.684	12.5	0.5	46.5	60.5	0.00138421	HNSC
STK11	0.000351918	32.5269	1.87693	563.684	12.5	0.5	46.5	60.5	0.00138421	HNSC
TP53	2.11678e-05	47.069	2.75449	804.318	58.5	43.5	0.5	17.5	0.00020815	HNSC
TSC1	0.986701	1.03419	0.0201863	52.9837	0.5	0.5	58.5	60.5	0.986701	HNSC
TSC2	0.986701	1.03419	0.0201863	52.9837	0.5	0.5	58.5	60.5	0.986701	HNSC
AKT1	1	1	0.0190684	52.4429	0.5	0.5	24.5	24.5	1	OV
ATM	1	1	0.0190684	52.4429	0.5	0.5	24.5	24.5	1	OV
BAP1	1	1	0.0190684	52.4429	0.5	0.5	24.5	24.5	1	OV
BRAF	0.474959	0.319728	0.012394	8.24799	0.5	1.5	24.5	23.5	1	OV
BRCA1	0.000181955	12.1429	3.02984	48.6656	17	4	7	20	0.0107354	OV
BRCA2	0.00751384	0.047619	0.00254857	0.889742	0.5	7.5	24.5	17.5	0.221658	OV
CBL	1	1	0.0190684	52.4429	0.5	0.5	24.5	24.5	1	OV
CCND1	1	1	0.0190684	52.4429	0.5	0.5	24.5	24.5	1	OV
CCNE1	1	1	0.0190684	52.4429	0.5	0.5	24.5	24.5	1	OV
CD274	0.474959	0.319728	0.012394	8.24799	0.5	1.5	24.5	23.5	1	OV
CDK4	0.238393	0.183673	0.00835895	4.03591	0.5	2.5	24.5	22.5	1	OV
CDKN2A	0.474959	0.319728	0.012394	8.24799	0.5	1.5	24.5	23.5	1	OV
CHEK2	1	1	0.0190684	52.4429	0.5	0.5	24.5	24.5	1	OV
DDR2	1	1	0.0190684	52.4429	0.5	0.5	24.5	24.5	1	OV
EGFR	1	1	0.0190684	52.4429	0.5	0.5	24.5	24.5	1	OV
ERBB2	1	1	0.0190684	52.4429	0.5	0.5	24.5	24.5	1	OV
ERBB3	1	1	0.0190684	52.4429	0.5	0.5	24.5	24.5	1	OV
ESR1	1	1	0.0190684	52.4429	0.5	0.5	24.5	24.5	1	OV
FBXW7	0.121588	0.125364	0.00612245	2.56698	0.5	3.5	24.5	21.5	1	OV
FGF19	1	1	0.0190684	52.4429	0.5	0.5	24.5	24.5	1	OV
FGF3	1	1	0.0190684	52.4429	0.5	0.5	24.5	24.5	1	OV
FGFR1	1	1	0.0190684	52.4429	0.5	0.5	24.5	24.5	1	OV
FGFR2	0.474959	0.319728	0.012394	8.24799	0.5	1.5	24.5	23.5	1	OV
FGFR3	0.474959	0.319728	0.012394	8.24799	0.5	1.5	24.5	23.5	1	OV
FLT3	1	1	0.0190684	52.4429	0.5	0.5	24.5	24.5	1	OV
G0S	1	1	0.0190684	52.4429	0.5	0.5	24.5	24.5	1	OV
HRAS	1	1	0.0190684	52.4429	0.5	0.5	24.5	24.5	1	OV
IDH1	1	1	0.0190684	52.4429	0.5	0.5	24.5	24.5	1	OV
IDH2	1	1	0.0190684	52.4429	0.5	0.5	24.5	24.5	1	OV
KDR	1	1	0.0190684	52.4429	0.5	0.5	24.5	24.5	1	OV
KIT	1	1	0.0190684	52.4429	0.5	0.5	24.5	24.5	1	OV
KRAS	0.121588	0.125364	0.00612245	2.56698	0.5	3.5	24.5	21.5	1	OV
MAP2K1	1	1	0.0190684	52.4429	0.5	0.5	24.5	24.5	1	OV
MAPK1	1	1	0.0190684	52.4429	0.5	0.5	24.5	24.5	1	OV
MCL1	1	1	0.0190684	52.4429	0.5	0.5	24.5	24.5	1	OV
MET	0.474959	0.319728	0.012394	8.24799	0.5	1.5	24.5	23.5	1	OV
MLH1	1	1	0.0190684	52.4429	0.5	0.5	24.5	24.5	1	OV
MSH2	1	1	0.0190684	52.4429	0.5	0.5	24.5	24.5	1	OV
MTOR	1	1	0.0190684	52.4429	0.5	0.5	24.5	24.5	1	OV
MYC	0.121588	0.125364	0.00612245	2.56698	0.5	3.5	24.5	21.5	1	OV
MYCL	1	1	0.0190684	52.4429	0.5	0.5	24.5	24.5	1	OV
NF1	0.108057	3	0.774031	11.6274	9	4	15	20	1	OV
NF2	0.474959	0.319728	0.012394	8.24799	0.5	1.5	24.5	23.5	1	OV
NFE2L2	0.474959	0.319728	0.012394	8.24799	0.5	1.5	24.5	23.5	1	OV
NOTCH1	0.474959	0.319728	0.012394	8.24799	0.5	1.5	24.5	23.5	1	OV
NRAS	1	1	0.0190684	52.4429	0.5	0.5	24.5	24.5	1	OV
PDGFRA	1	1	0.0190684	52.4429	0.5	0.5	24.5	24.5	1	OV
PIK3CA	0.238393	0.183673	0.00835895	4.03591	0.5	2.5	24.5	22.5	1	OV
PIK3R1	0.0619482	0.0929705	0.00472195	1.8305	0.5	4.5	24.5	20.5	1	OV
PTCH1	1	1	0.0190684	52.4429	0.5	0.5	24.5	24.5	1	OV
PTEN	1	1	0.0190684	52.4429	0.5	0.5	24.5	24.5	1	OV
PTPN11	1	1	0.0190684	52.4429	0.5	0.5	24.5	24.5	1	OV
RB1	1	1	0.0190684	52.4429	0.5	0.5	24.5	24.5	1	OV
RET	1	1	0.0190684	52.4429	0.5	0.5	24.5	24.5	1	OV
SMO	1	1	0.0190684	52.4429	0.5	0.5	24.5	24.5	1	OV
STK11	1	1	0.0190684	52.4429	0.5	0.5	24.5	24.5	1	OV
TP53	0.238393	5.44444	0.247776	119.632	24.5	22.5	0.5	2.5	1	OV
TSC1	1	1	0.0190684	52.4429	0.5	0.5	24.5	24.5	1	OV
TSC2	0.474959	0.319728	0.012394	8.24799	0.5	1.5	24.5	23.5	1	OV
AKT1	0.982067	1.04624	0.0205317	53.3139	0.5	0.5	86.5	90.5	0.982067	PDAC
ATM	8.02247e-07	13.2712	3.84912	45.7571	27	3	59	87	4.30296e-06	PDAC
BAP1	0.0369346	3.0274	1.03038	8.89493	13	5	73	85	0.0726381	PDAC
BRAF	2.2e-16	123.611	16.4475	928.999	50	1	36	89	1.298e-14	PDAC
BRCA1	0.00207713	6.12676	1.70584	22.0051	15	3	71	87	0.00612753	PDAC
BRCA2	1.11022e-15	28.6875	10.529	78.1628	54	5	32	85	3.27516e-14	PDAC
CBL	1.35022e-10	113.336	6.80435	1887.79	33.5	0.5	53.5	90.5	1.99157e-09	PDAC
CCND1	0.498144	0.344894	0.0138601	8.58231	0.5	1.5	86.5	89.5	0.734762	PDAC
CCNE1	0.261684	0.204624	0.00968314	4.32413	0.5	2.5	86.5	88.5	0.41728	PDAC
CD274	0.982067	1.04624	0.0205317	53.3139	0.5	0.5	86.5	90.5	0.982067	PDAC
CDK4	0.982067	1.04624	0.0205317	53.3139	0.5	0.5	86.5	90.5	0.982067	PDAC
CDKN2A	2.09466e-07	6.95652	3.18216	15.2077	40	10	46	80	1.23585e-06	PDAC
CHEK2	0.982067	1.04624	0.0205317	53.3139	0.5	0.5	86.5	90.5	0.982067	PDAC
DDR2	0.0014646	24.8431	1.43227	430.911	10.5	0.5	76.5	90.5	0.00454798	PDAC
EGFR	1.0013e-08	24.8	5.7075	107.76	31	2	55	88	7.38457e-08	PDAC
ERBB2	5.76185e-06	9.31667	3.09168	28.0754	26	4	60	86	2.83291e-05	PDAC
ERBB3	0.00957468	17.0755	0.959947	303.737	7.5	0.5	79.5	90.5	0.0217272	PDAC
ESR1	0.982067	1.04624	0.0205317	53.3139	0.5	0.5	86.5	90.5	0.982067	PDAC
FBXW7	3.09847e-09	92.8609	5.56462	1549.64	29.5	0.5	57.5	90.5	3.04683e-08	PDAC
FGF19	0.982067	1.04624	0.0205317	53.3139	0.5	0.5	86.5	90.5	0.982067	PDAC
FGF3	0.982067	1.04624	0.0205317	53.3139	0.5	0.5	86.5	90.5	0.982067	PDAC
FGFR1	0.982067	1.04624	0.0205317	53.3139	0.5	0.5	86.5	90.5	0.982067	PDAC
FGFR2	0.982067	1.04624	0.0205317	53.3139	0.5	0.5	86.5	90.5	0.982067	PDAC
FGFR3	0.00957468	17.0755	0.959947	303.737	7.5	0.5	79.5	90.5	0.0217272	PDAC
FLT3	0.982067	1.04624	0.0205317	53.3139	0.5	0.5	86.5	90.5	0.982067	PDAC
G0S	0.0785716	0.111111	0.00589219	2.09526	0.5	4.5	86.5	86.5	0.136345	PDAC
HRAS	0.982067	1.04624	0.0205317	53.3139	0.5	0.5	86.5	90.5	0.982067	PDAC
IDH1	0.0178692	14.6149	0.81056	263.516	6.5	0.5	80.5	90.5	0.037653	PDAC
IDH2	0.000172352	18.8028	2.42512	145.785	15	1	71	89	0.000726342	PDAC
KDR	0.000327923	17.3056	2.22248	134.751	14	1	72	89	0.00120922	PDAC
KIT	0.0785716	0.111111	0.00589219	2.09526	0.5	4.5	86.5	86.5	0.136345	PDAC
KRAS	0.179007	0.664962	0.366971	1.20493	40	51	46	39	0.293372	PDAC
MAP2K1	0.000412565	30.3691	1.76853	521.499	12.5	0.5	74.5	90.5	0.0013523	PDAC
MAPK1	0.982067	1.04624	0.0205317	53.3139	0.5	0.5	86.5	90.5	0.982067	PDAC
MCL1	0.982067	1.04624	0.0205317	53.3139	0.5	0.5	86.5	90.5	0.982067	PDAC
MET	0.00021751	33.2449	1.94352	568.67	13.5	0.5	73.5	90.5	0.000855541	PDAC
MLH1	0.0153998	2.90672	1.1974	7.05614	19	8	67	82	0.0336514	PDAC
MSH2	0.982067	1.04624	0.0205317	53.3139	0.5	0.5	86.5	90.5	0.982067	PDAC
MTOR	0.982067	1.04624	0.0205317	53.3139	0.5	0.5	86.5	90.5	0.982067	PDAC
MYC	0.982067	1.04624	0.0205317	53.3139	0.5	0.5	86.5	90.5	0.982067	PDAC
MYCL	0.982067	1.04624	0.0205317	53.3139	0.5	0.5	86.5	90.5	0.982067	PDAC
NF1	0.312768	1.90506	0.537214	6.75572	7	4	79	86	0.485614	PDAC
NF2	0.982067	1.04624	0.0205317	53.3139	0.5	0.5	86.5	90.5	0.982067	PDAC
NFE2L2	0.000412565	30.3691	1.76853	521.499	12.5	0.5	74.5	90.5	0.0013523	PDAC
NOTCH1	0.119091	7.58683	0.386099	149.081	3.5	0.5	83.5	90.5	0.200754	PDAC
NRAS	0.00957468	17.0755	0.959947	303.737	7.5	0.5	79.5	90.5	0.0217272	PDAC
PDGFRA	0.982067	1.04624	0.0205317	53.3139	0.5	0.5	86.5	90.5	0.982067	PDAC
PIK3CA	1.62876e-11	67.2041	8.94498	504.907	37	1	49	89	3.20324e-10	PDAC
PIK3R1	0.0785716	0.111111	0.00589219	2.09526	0.5	4.5	86.5	86.5	0.136345	PDAC
PTCH1	0.00406603	11.7105	1.46549	93.5769	10	1	76	89	0.0104302	PDAC
PTEN	4.03647e-05	5.72414	2.34224	13.989	28	7	58	83	0.000183194	PDAC
PTPN11	4.55711e-09	47.6786	6.32347	359.494	30	1	56	89	3.841e-08	PDAC
RB1	0.0359852	3.81579	1.01283	14.3758	10	3	76	87	0.0726381	PDAC
RET	9.61019e-10	52.7407	7.00431	397.125	32	1	54	89	1.134e-08	PDAC
SMO	0.498144	0.344894	0.0138601	8.58231	0.5	1.5	86.5	89.5	0.734762	PDAC
STK11	0.0785716	0.111111	0.00589219	2.09526	0.5	4.5	86.5	86.5	0.136345	PDAC
TP53	3.08588e-08	78.888	4.72631	1316.74	86.5	62.5	0.5	28.5	2.02297e-07	PDAC
TSC1	0.00406603	11.7105	1.46549	93.5769	10	1	76	89	0.0104302	PDAC
TSC2	0.00406603	11.7105	1.46549	93.5769	10	1	76	89	0.0104302	PDAC

## Sheet: Table S6
Table S6. The correlation of exonic variants and neoantigen number
ID	Mutation_load_exonic	Hyper_state	Total_strong binding affinity neoantigens number
Br-44	1297	Hyper mutated	699
Endo-57	849	Hyper mutated	534
Endo-56	713	Hyper mutated	365
Endo-55	562	Hyper mutated	343
Endo-97	482	Hyper mutated	281
Endo-27	577	Hyper mutated	255
Endo-106	408	Hyper mutated	247
Br-14	407	Hyper mutated	223
Endo-107	351	Hyper mutated	197
Endo-18	351	Hyper mutated	177
Endo-115	292	Hyper mutated	145
CRC-84	269	Hyper mutated	135
Endo-37	175	Hyper mutated	124
Pancr-40	188	Hyper mutated	121
Endo-141	265	Hyper mutated	118
Pancr-84	241	Hyper mutated	115
Endo-39	101	Hyper mutated	99
Endo-103	204	Hyper mutated	97
Pancr-6	142	Hyper mutated	92
Pancr-69	124	Hyper mutated	89
Pancr-48	92	Non-hyper mutated	88
Br-10	163	Hyper mutated	81
Br-22	120	Hyper mutated	79
Pancr-43	159	Hyper mutated	78
CRC-43	95	Hyper mutated	73
Endo-38	88	Hyper mutated	67
Pancr-4	136	Hyper mutated	66
Pancr-12	102	Hyper mutated	66
Pancr-21	126	Hyper mutated	64
Br-42	132	Hyper mutated	61
Pancr-62	94	Non-hyper mutated	59
CRC-82	95	Hyper mutated	58
Endo-78	87	Hyper mutated	56
CRC-62	85	Hyper mutated	55
Pancr-38	84	Non-hyper mutated	54
Pancr-94	76	Non-hyper mutated	54
Pancr-36	99	Hyper mutated	52
Endo-1	67	Non-hyper mutated	51
Oral-10	113	Hyper mutated	49
Endo-98	35	Non-hyper mutated	45
Br-41	120	Hyper mutated	44
Br-9	103	Non-hyper mutated	43
Endo-123	62	Non-hyper mutated	42
Endo-143	96	Hyper mutated	41
Pancr-75	103	Hyper mutated	41
Endo-17	80	Non-hyper mutated	39
Pancr-26	80	Non-hyper mutated	39
Br-13	47	Non-hyper mutated	38
Endo-15	73	Non-hyper mutated	38
Oral-7	50	Hyper mutated	38
Br-3	26	Non-hyper mutated	37
Endo-104	56	Non-hyper mutated	37
Endo-113	57	Non-hyper mutated	36
Pancr-2	53	Non-hyper mutated	36
CRC-74	60	Hyper mutated	35
Endo-16	37	Non-hyper mutated	34
Endo-26	48	Non-hyper mutated	34
Endo-68	52	Non-hyper mutated	34
Br-37	44	Non-hyper mutated	33
Endo-120	30	Non-hyper mutated	33
Pancr-13	59	Non-hyper mutated	32
Pancr-30	74	Non-hyper mutated	32
Endo-82	72	Non-hyper mutated	31
Br-24	32	Non-hyper mutated	30
Endo-7	22	Non-hyper mutated	30
Pancr-74	37	Non-hyper mutated	29
Pancr-32	22	Non-hyper mutated	28
Endo-116	23	Non-hyper mutated	26
Pancr-88	27	Non-hyper mutated	26
Br-8	15	Non-hyper mutated	25
Endo-52	70	Non-hyper mutated	25
Endo-75	47	Non-hyper mutated	25
Endo-81	29	Non-hyper mutated	25
Endo-96	36	Non-hyper mutated	25
Pancr-37	14	Non-hyper mutated	24
CRC-129	58	Hyper mutated	23
Ovar-11	30	Hyper mutated	23
Ovar-13	17	Hyper mutated	23
Pancr-72	24	Non-hyper mutated	22
Br-21	20	Non-hyper mutated	21
Oral-18	22	Hyper mutated	21
Pancr-68	14	Non-hyper mutated	21
Endo-127	39	Non-hyper mutated	20
Pancr-76	12	Non-hyper mutated	20
Endo-42	13	Non-hyper mutated	19
Endo-108	30	Non-hyper mutated	19
Oral-3	28	Hyper mutated	19
Pancr-31	19	Non-hyper mutated	19
Pancr-58	15	Non-hyper mutated	19
Pancr-87	15	Non-hyper mutated	19
Br-20	13	Non-hyper mutated	18
Br-23	34	Non-hyper mutated	18
Br-33	30	Non-hyper mutated	18
CRC-8	26	Hyper mutated	18
CRC-41	33	Hyper mutated	18
Pancr-20	32	Non-hyper mutated	18
Pancr-24	14	Non-hyper mutated	18
Pancr-34	28	Non-hyper mutated	18
Pancr-42	11	Non-hyper mutated	18
Pancr-70	20	Non-hyper mutated	18
CRC-77	29	Hyper mutated	17
CRC-94	49	Hyper mutated	17
CRC-101	28	Hyper mutated	17
CRC-102	22	Non-hyper mutated	17
Endo-64	22	Non-hyper mutated	17
Endo-136	18	Non-hyper mutated	17
Pancr-47	18	Non-hyper mutated	17
Pancr-54	18	Non-hyper mutated	17
Pancr-71	11	Non-hyper mutated	17
Br-7	22	Non-hyper mutated	16
Br-18	31	Non-hyper mutated	16
Br-19	14	Non-hyper mutated	16
Br-38	16	Non-hyper mutated	16
CRC-75	25	Non-hyper mutated	16
CRC-100	7	Non-hyper mutated	16
Pancr-25	15	Non-hyper mutated	16
Br-32	20	Non-hyper mutated	15
Br-49	11	Non-hyper mutated	15
CRC-60	26	Hyper mutated	15
CRC-96	19	Non-hyper mutated	15
Endo-12	21	Non-hyper mutated	15
Pancr-29	28	Non-hyper mutated	15
Pancr-44	14	Non-hyper mutated	15
Pancr-83	22	Non-hyper mutated	15
Br-15	9	Non-hyper mutated	14
Br-40	24	Non-hyper mutated	14
CRC-44	18	Non-hyper mutated	14
Endo-2	10	Non-hyper mutated	14
Endo-111	50	Non-hyper mutated	14
Br-5	15	Non-hyper mutated	13
Br-52	24	Non-hyper mutated	13
Br-53	12	Non-hyper mutated	13
CRC-9	17	Non-hyper mutated	13
Endo-8	34	Non-hyper mutated	13
Endo-30	20	Non-hyper mutated	13
Endo-44	37	Non-hyper mutated	13
Endo-122	16	Non-hyper mutated	13
Endo-132	21	Non-hyper mutated	13
Pancr-22	16	Non-hyper mutated	13
Pancr-51	12	Non-hyper mutated	13
Br-2	17	Non-hyper mutated	12
CRC-71	6	Non-hyper mutated	12
Endo-47	10	Non-hyper mutated	12
Endo-72	26	Non-hyper mutated	12
Endo-99	16	Non-hyper mutated	12
Endo-112	23	Non-hyper mutated	12
Endo-119	12	Non-hyper mutated	12
Ovar-4	20	Hyper mutated	12
Br-1	15	Non-hyper mutated	11
CRC-87	17	Non-hyper mutated	11
CRC-103	26	Hyper mutated	11
Endo-36	15	Non-hyper mutated	11
Endo-91	20	Non-hyper mutated	11
Endo-100	21	Non-hyper mutated	11
Endo-105	15	Non-hyper mutated	11
Endo-114	14	Non-hyper mutated	11
Endo-124	15	Non-hyper mutated	11
Oral-19	3	Non-hyper mutated	11
Oral-22	10	Hyper mutated	11
Oral-30	7	Non-hyper mutated	11
Pancr-23	13	Non-hyper mutated	11
Pancr-53	13	Non-hyper mutated	11
Br-16	15	Non-hyper mutated	10
Br-29	33	Non-hyper mutated	10
CRC-10	9	Non-hyper mutated	10
CRC-42	9	Non-hyper mutated	10
CRC-104	9	Non-hyper mutated	10
CRC-115	12	Non-hyper mutated	10
CRC-124	16	Non-hyper mutated	10
Endo-31	24	Non-hyper mutated	10
Endo-48	7	Non-hyper mutated	10
Endo-66	25	Non-hyper mutated	10
Endo-83	26	Non-hyper mutated	10
Endo-85	23	Non-hyper mutated	10
Endo-118	15	Non-hyper mutated	10
Endo-126	38	Non-hyper mutated	10
Endo-151	15	Non-hyper mutated	10
Pancr-33	28	Non-hyper mutated	10
Pancr-56	6	Non-hyper mutated	10
Br-17	21	Non-hyper mutated	9
CRC-45	23	Non-hyper mutated	9
CRC-88	17	Non-hyper mutated	9
CRC-91	7	Non-hyper mutated	9
CRC-125	14	Non-hyper mutated	9
Endo-62	15	Non-hyper mutated	9
Endo-65	15	Non-hyper mutated	9
Endo-77	27	Non-hyper mutated	9
Endo-128	12	Non-hyper mutated	9
Endo-133	10	Non-hyper mutated	9
Endo-135	17	Non-hyper mutated	9
Endo-139	9	Non-hyper mutated	9
Oral-57	6	Non-hyper mutated	9
Pancr-39	12	Non-hyper mutated	9
Pancr-60	10	Non-hyper mutated	9
Br-26	16	Non-hyper mutated	8
CRC-47	7	Non-hyper mutated	8
CRC-53	14	Non-hyper mutated	8
CRC-54	14	Non-hyper mutated	8
CRC-63	23	Non-hyper mutated	8
CRC-80	10	Non-hyper mutated	8
CRC-89	21	Non-hyper mutated	8
CRC-117	10	Non-hyper mutated	8
CRC-119	14	Non-hyper mutated	8
Endo-6	8	Non-hyper mutated	8
Endo-19	16	Non-hyper mutated	8
Endo-40	6	Non-hyper mutated	8
Endo-54	16	Non-hyper mutated	8
Endo-70	11	Non-hyper mutated	8
Endo-94	13	Non-hyper mutated	8
Endo-146	8	Non-hyper mutated	8
Ovar-19	6	Non-hyper mutated	8
Pancr-10	14	Non-hyper mutated	8
Pancr-45	8	Non-hyper mutated	8
Pancr-52	7	Non-hyper mutated	8
Br-31	8	Non-hyper mutated	7
Br-45	14	Non-hyper mutated	7
Br-54	13	Non-hyper mutated	7
CRC-25	18	Non-hyper mutated	7
CRC-27	10	Non-hyper mutated	7
Endo-10	7	Non-hyper mutated	7
Endo-22	11	Non-hyper mutated	7
Endo-23	8	Non-hyper mutated	7
Endo-29	9	Non-hyper mutated	7
Endo-67	19	Non-hyper mutated	7
Endo-86	8	Non-hyper mutated	7
Endo-134	15	Non-hyper mutated	7
CRC-3	3	Non-hyper mutated	6
CRC-7	13	Non-hyper mutated	6
CRC-19	23	Non-hyper mutated	6
CRC-81	12	Non-hyper mutated	6
CRC-113	4	Non-hyper mutated	6
Endo-61	7	Non-hyper mutated	6
Endo-117	13	Non-hyper mutated	6
Endo-140	24	Non-hyper mutated	6
Endo-142	14	Non-hyper mutated	6
Oral-26	8	Non-hyper mutated	6
Ovar-26	10	Non-hyper mutated	6
Pancr-49	6	Non-hyper mutated	6
Br-6	7	Non-hyper mutated	5
Br-47	14	Non-hyper mutated	5
CRC-4	5	Non-hyper mutated	5
CRC-6	16	Non-hyper mutated	5
CRC-16	18	Non-hyper mutated	5
CRC-50	6	Non-hyper mutated	5
CRC-61	10	Non-hyper mutated	5
CRC-64	9	Non-hyper mutated	5
CRC-65	10	Non-hyper mutated	5
CRC-70	5	Non-hyper mutated	5
CRC-93	9	Non-hyper mutated	5
CRC-107	17	Non-hyper mutated	5
Endo-49	7	Non-hyper mutated	5
Endo-63	7	Non-hyper mutated	5
Endo-69	13	Non-hyper mutated	5
Endo-84	15	Non-hyper mutated	5
Endo-90	13	Non-hyper mutated	5
Endo-101	10	Non-hyper mutated	5
Oral-6	6	Non-hyper mutated	5
Ovar-25	11	Non-hyper mutated	5
Pancr-81	14	Non-hyper mutated	5
Pancr-93	17	Non-hyper mutated	5
Pancr-100	6	Non-hyper mutated	5
Br-43	9	Non-hyper mutated	4
CRC-17	10	Non-hyper mutated	4
CRC-30	7	Non-hyper mutated	4
CRC-34	11	Non-hyper mutated	4
CRC-56	6	Non-hyper mutated	4
CRC-85	10	Non-hyper mutated	4
CRC-105	9	Non-hyper mutated	4
CRC-120	11	Non-hyper mutated	4
Endo-4	7	Non-hyper mutated	4
Endo-58	13	Non-hyper mutated	4
Endo-74	12	Non-hyper mutated	4
Endo-76	11	Non-hyper mutated	4
Endo-79	7	Non-hyper mutated	4
Oral-17	1	Non-hyper mutated	4
Oral-23	1	Non-hyper mutated	4
Ovar-3	5	Non-hyper mutated	4
Ovar-18	2	Non-hyper mutated	4
Pancr-11	12	Non-hyper mutated	4
Pancr-18	3	Non-hyper mutated	4
Pancr-64	11	Non-hyper mutated	4
Br-11	7	Non-hyper mutated	3
Br-28	7	Non-hyper mutated	3
Br-46	14	Non-hyper mutated	3
Br-51	10	Non-hyper mutated	3
CRC-1	13	Non-hyper mutated	3
CRC-26	8	Non-hyper mutated	3
CRC-32	5	Non-hyper mutated	3
CRC-46	8	Non-hyper mutated	3
CRC-58	9	Non-hyper mutated	3
CRC-67	8	Non-hyper mutated	3
CRC-72	9	Non-hyper mutated	3
CRC-78	12	Non-hyper mutated	3
CRC-86	8	Non-hyper mutated	3
CRC-110	6	Non-hyper mutated	3
Endo-11	14	Non-hyper mutated	3
Endo-21	7	Non-hyper mutated	3
Endo-33	9	Non-hyper mutated	3
Endo-34	11	Non-hyper mutated	3
Endo-35	13	Non-hyper mutated	3
Endo-43	10	Non-hyper mutated	3
Endo-53	11	Non-hyper mutated	3
Endo-60	7	Non-hyper mutated	3
Endo-92	8	Non-hyper mutated	3
Endo-95	3	Non-hyper mutated	3
Endo-102	13	Non-hyper mutated	3
Endo-121	8	Non-hyper mutated	3
Endo-125	5	Non-hyper mutated	3
Endo-137	9	Non-hyper mutated	3
Oral-2	6	Non-hyper mutated	3
Oral-11	9	Hyper mutated	3
Oral-24	4	Non-hyper mutated	3
Oral-28	2	Non-hyper mutated	3
Oral-33	4	Non-hyper mutated	3
Oral-35	3	Non-hyper mutated	3
Oral-36	18	Hyper mutated	3
Oral-37	2	Non-hyper mutated	3
Ovar-6	5	Non-hyper mutated	3
Ovar-20	4	Non-hyper mutated	3
Ovar-24	8	Non-hyper mutated	3
Pancr-7	6	Non-hyper mutated	3
Pancr-14	5	Non-hyper mutated	3
Pancr-15	6	Non-hyper mutated	3
Pancr-17	7	Non-hyper mutated	3
Pancr-19	3	Non-hyper mutated	3
Pancr-27	8	Non-hyper mutated	3
Pancr-35	3	Non-hyper mutated	3
Pancr-61	5	Non-hyper mutated	3
Pancr-78	5	Non-hyper mutated	3
Pancr-89	4	Non-hyper mutated	3
Br-4	7	Non-hyper mutated	2
Br-25	13	Non-hyper mutated	2
Br-30	9	Non-hyper mutated	2
Br-48	3	Non-hyper mutated	2
CRC-15	7	Non-hyper mutated	2
CRC-23	10	Non-hyper mutated	2
CRC-37	4	Non-hyper mutated	2
CRC-48	9	Non-hyper mutated	2
CRC-68	7	Non-hyper mutated	2
CRC-92	7	Non-hyper mutated	2
CRC-98	14	Non-hyper mutated	2
CRC-111	10	Non-hyper mutated	2
CRC-112	9	Non-hyper mutated	2
CRC-118	11	Non-hyper mutated	2
CRC-126	5	Non-hyper mutated	2
Endo-3	6	Non-hyper mutated	2
Endo-5	6	Non-hyper mutated	2
Endo-24	7	Non-hyper mutated	2
Endo-25	8	Non-hyper mutated	2
Endo-41	23	Non-hyper mutated	2
Endo-46	7	Non-hyper mutated	2
Endo-50	8	Non-hyper mutated	2
Endo-51	10	Non-hyper mutated	2
Endo-59	5	Non-hyper mutated	2
Endo-87	11	Non-hyper mutated	2
Endo-88	7	Non-hyper mutated	2
Endo-93	4	Non-hyper mutated	2
Endo-109	5	Non-hyper mutated	2
Endo-130	6	Non-hyper mutated	2
Endo-138	7	Non-hyper mutated	2
Endo-145	3	Non-hyper mutated	2
Endo-147	2	Non-hyper mutated	2
Oral-8	4	Non-hyper mutated	2
Oral-16	6	Non-hyper mutated	2
Oral-20	2	Non-hyper mutated	2
Oral-31	2	Non-hyper mutated	2
Oral-41	1	Non-hyper mutated	2
Ovar-10	5	Non-hyper mutated	2
Ovar-15	6	Non-hyper mutated	2
Ovar-17	7	Non-hyper mutated	2
Ovar-21	8	Non-hyper mutated	2
Ovar-23	9	Non-hyper mutated	2
Pancr-5	9	Non-hyper mutated	2
Pancr-28	3	Non-hyper mutated	2
Pancr-41	7	Non-hyper mutated	2
Pancr-50	5	Non-hyper mutated	2
Pancr-57	11	Non-hyper mutated	2
Pancr-63	5	Non-hyper mutated	2
Pancr-65	5	Non-hyper mutated	2
Pancr-80	4	Non-hyper mutated	2
Pancr-91	10	Non-hyper mutated	2
Pancr-99	4	Non-hyper mutated	2
Br-12	4	Non-hyper mutated	1
Br-39	10	Non-hyper mutated	1
Br-50	4	Non-hyper mutated	1
CRC-2	7	Non-hyper mutated	1
CRC-5	7	Non-hyper mutated	1
CRC-12	5	Non-hyper mutated	1
CRC-13	9	Non-hyper mutated	1
CRC-14	5	Non-hyper mutated	1
CRC-18	7	Non-hyper mutated	1
CRC-21	13	Non-hyper mutated	1
CRC-22	9	Non-hyper mutated	1
CRC-24	9	Non-hyper mutated	1
CRC-28	7	Non-hyper mutated	1
CRC-31	3	Non-hyper mutated	1
CRC-35	4	Non-hyper mutated	1
CRC-39	6	Non-hyper mutated	1
CRC-49	6	Non-hyper mutated	1
CRC-51	9	Non-hyper mutated	1
CRC-73	6	Non-hyper mutated	1
CRC-83	9	Non-hyper mutated	1
CRC-106	4	Non-hyper mutated	1
CRC-108	8	Non-hyper mutated	1
CRC-109	7	Non-hyper mutated	1
CRC-121	6	Non-hyper mutated	1
CRC-122	9	Non-hyper mutated	1
CRC-123	11	Non-hyper mutated	1
CRC-127	2	Non-hyper mutated	1
Endo-32	12	Non-hyper mutated	1
Endo-71	3	Non-hyper mutated	1
Endo-89	8	Non-hyper mutated	1
Endo-110	10	Non-hyper mutated	1
Endo-144	3	Non-hyper mutated	1
Endo-148	10	Non-hyper mutated	1
Endo-149	6	Non-hyper mutated	1
Endo-150	3	Non-hyper mutated	1
Endo-153	4	Non-hyper mutated	1
Endo-154	3	Non-hyper mutated	1
Oral-1	4	Non-hyper mutated	1
Oral-9	4	Non-hyper mutated	1
Oral-14	1	Non-hyper mutated	1
Oral-15	1	Non-hyper mutated	1
Oral-27	2	Non-hyper mutated	1
Oral-38	3	Non-hyper mutated	1
Oral-44	1	Non-hyper mutated	1
Oral-45	1	Non-hyper mutated	1
Oral-50	2	Non-hyper mutated	1
Oral-59	3	Non-hyper mutated	1
Oral-66	3	Non-hyper mutated	1
Ovar-1	5	Non-hyper mutated	1
Ovar-2	8	Non-hyper mutated	1
Ovar-9	9	Non-hyper mutated	1
Ovar-14	5	Non-hyper mutated	1
Pancr-1	5	Non-hyper mutated	1
Pancr-3	10	Non-hyper mutated	1
Pancr-8	5	Non-hyper mutated	1
Pancr-59	10	Non-hyper mutated	1
Pancr-67	6	Non-hyper mutated	1
Pancr-77	4	Non-hyper mutated	1
Pancr-79	3	Non-hyper mutated	1
Pancr-85	5	Non-hyper mutated	1
Pancr-86	5	Non-hyper mutated	1
Pancr-95	8	Non-hyper mutated	1
Pancr-98	8	Non-hyper mutated	1
Br-27	5	Non-hyper mutated	0
Br-34	10	Non-hyper mutated	0
Br-35	10	Non-hyper mutated	0
Br-36	8	Non-hyper mutated	0
Br-55	3	Non-hyper mutated	0
CRC-11	5	Non-hyper mutated	0
CRC-20	7	Non-hyper mutated	0
CRC-29	10	Non-hyper mutated	0
CRC-33	9	Non-hyper mutated	0
CRC-36	5	Non-hyper mutated	0
CRC-38	5	Non-hyper mutated	0
CRC-40	7	Non-hyper mutated	0
CRC-52	6	Non-hyper mutated	0
CRC-55	5	Non-hyper mutated	0
CRC-57	11	Non-hyper mutated	0
CRC-59	3	Non-hyper mutated	0
CRC-66	13	Non-hyper mutated	0
CRC-69	6	Non-hyper mutated	0
CRC-76	9	Non-hyper mutated	0
CRC-79	10	Non-hyper mutated	0
CRC-90	9	Non-hyper mutated	0
CRC-95	7	Non-hyper mutated	0
CRC-97	8	Non-hyper mutated	0
CRC-99	5	Non-hyper mutated	0
CRC-114	2	Non-hyper mutated	0
CRC-116	12	Non-hyper mutated	0
CRC-128	3	Non-hyper mutated	0
Endo-9	6	Non-hyper mutated	0
Endo-13	4	Non-hyper mutated	0
Endo-14	4	Non-hyper mutated	0
Endo-20	4	Non-hyper mutated	0
Endo-28	5	Non-hyper mutated	0
Endo-45	3	Non-hyper mutated	0
Endo-73	4	Non-hyper mutated	0
Endo-80	6	Non-hyper mutated	0
Endo-129	6	Non-hyper mutated	0
Endo-131	6	Non-hyper mutated	0
Endo-152	2	Non-hyper mutated	0
Endo-155	4	Non-hyper mutated	0
Oral-4	1	Non-hyper mutated	0
Oral-5	2	Non-hyper mutated	0
Oral-12	1	Non-hyper mutated	0
Oral-13	1	Non-hyper mutated	0
Oral-21	2	Non-hyper mutated	0
Oral-25	3	Non-hyper mutated	0
Oral-29	1	Non-hyper mutated	0
Oral-32	2	Non-hyper mutated	0
Oral-34	2	Non-hyper mutated	0
Oral-39	1	Non-hyper mutated	0
Oral-40	2	Non-hyper mutated	0
Oral-42	1	Non-hyper mutated	0
Oral-43	1	Non-hyper mutated	0
Oral-46	1	Non-hyper mutated	0
Oral-47	1	Non-hyper mutated	0
Oral-48	1	Non-hyper mutated	0
Oral-49	1	Non-hyper mutated	0
Oral-51	1	Non-hyper mutated	0
Oral-52	1	Non-hyper mutated	0
Oral-53	1	Non-hyper mutated	0
Oral-54	1	Non-hyper mutated	0
Oral-55	2	Non-hyper mutated	0
Oral-56	2	Non-hyper mutated	0
Oral-58	1	Non-hyper mutated	0
Oral-60	1	Non-hyper mutated	0
Oral-61	3	Non-hyper mutated	0
Oral-62	1	Non-hyper mutated	0
Oral-63	1	Non-hyper mutated	0
Oral-64	1	Non-hyper mutated	0
Oral-65	2	Non-hyper mutated	0
Oral-67	2	Non-hyper mutated	0
Ovar-5	2	Non-hyper mutated	0
Ovar-7	2	Non-hyper mutated	0
Ovar-8	4	Non-hyper mutated	0
Ovar-12	4	Non-hyper mutated	0
Ovar-16	1	Non-hyper mutated	0
Ovar-22	5	Non-hyper mutated	0
Ovar-27	3	Non-hyper mutated	0
Pancr-9	6	Non-hyper mutated	0
Pancr-16	8	Non-hyper mutated	0
Pancr-46	3	Non-hyper mutated	0
Pancr-55	4	Non-hyper mutated	0
Pancr-66	6	Non-hyper mutated	0
Pancr-73	2	Non-hyper mutated	0
Pancr-82	6	Non-hyper mutated	0
Pancr-90	6	Non-hyper mutated	0
Pancr-92	6	Non-hyper mutated	0
Pancr-96	9	Non-hyper mutated	0
Pancr-97	2	Non-hyper mutated	0

## Sheet: Table S7
Table S7. Hypermutation-associated sequential mutations
Gene	p-value	odd_ratio	odd_start	odd_end	hyper_sum	hypor_sum	hyper_non_mut	non_hyper_non_mut	p.adjust	p.adjust1
GL~TP53	0.721751	1.11398	0.61522	2.01708	37	310	18	168	0.741116	1
TP53~APC	1.85e-06	4.14973	2.22967	7.72324	40	187	15	291	1.1e-05	0.00520842
GL~NOTCH1	0.0355342	1.81403	1.03555	3.17775	29	182	26	296	0.0488161	1
GL~APC	0.0106461	2.05909	1.17339	3.61333	30	176	25	302	0.0149322	1
TP53~NOTCH1	9.45e-06	3.51101	1.96305	6.27961	35	159	20	319	5.47e-05	0.0265471
TP53~BRCA2	1.09e-09	5.88814	3.1543	10.9914	40	149	15	329	1.02e-08	3.07e-06
TP53~NF1	0.864407	1.06816	0.501469	2.27523	9	74	46	404	0.874372	1
GL~NF1	1.73e-09	5.44487	2.99412	9.90161	37	131	18	347	1.58e-08	4.87e-06
GL~BRCA2	8.77e-10	5.46121	3.03384	9.8307	35	116	20	362	8.24e-09	2.46e-06
NOTCH1~TP53	0.064594	0.502271	0.239225	1.05456	9	134	46	344	0.0801903	1
GL~KRAS	4.02e-07	4.06087	2.2908	7.19864	29	103	26	375	2.7e-06	0.0011275
TP53~TSC2	5e-14	7.75568	4.27305	14.0767	35	88	20	390	7.27e-13	1.4e-10
GL~TSC2	2.11e-12	6.72673	3.74359	12.087	31	77	24	401	2.44e-11	5.93e-09
GL~PTEN	3.78e-08	4.58907	2.57146	8.18975	27	83	28	395	2.86e-07	0.000106267
GL~PIK3CA	5.4e-07	4.08436	2.28209	7.30996	25	81	30	397	3.24e-06	0.00151675
PTEN~TP53	1.2e-09	5.31814	2.97269	9.51415	28	78	27	400	1.12e-08	3.36e-06
TP53~PTEN	3.29e-11	6.14707	3.41782	11.0557	28	69	27	409	3.62e-10	9.24e-08
GL~ATM	2.2e-16	11.2794	6.14365	20.7082	34	60	21	418	4.16e-15	6.18e-13
TP53~ATM	2.2e-16	27.5591	13.7013	55.4331	43	55	12	423	4.16e-15	6.18e-13
TP53~PIK3CA	8.47e-12	6.47363	3.59186	11.6674	28	66	27	412	9.59e-11	2.38e-08
NOTCH1~KRAS	1.4e-13	7.50958	4.13913	13.6245	28	58	27	420	1.95e-12	3.94e-10
GL~PTCH1	4.27e-11	6.27976	3.44811	11.4368	25	56	30	422	4.54e-10	1.2e-07
GL~VHL	0.00722337	2.38269	1.24576	4.55724	15	65	40	413	0.010391	1
TP53~TET2	2.2e-16	15.5788	8.34193	29.094	34	45	21	433	4.16e-15	6.18e-13
TP53~PTCH1	2.2e-16	10.0471	5.48644	18.3987	30	51	25	427	4.16e-15	6.18e-13
GL~TSC1	2.2e-16	14.8293	7.94437	27.6809	32	41	23	437	4.16e-15	6.18e-13
GL~TET2	2.2e-16	9.9786	5.41474	18.3891	28	45	27	433	4.16e-15	6.18e-13
TP53~TSC1	2.2e-16	19.6987	10.3912	37.343	35	39	20	439	4.16e-15	6.18e-13
TP53~VHL	6.81e-05	3.44067	1.81938	6.50672	17	55	38	423	0.000246352	0.191169
GL~BRCA1	2.2e-16	12.915	6.91616	24.117	29	38	26	440	4.16e-15	6.18e-13
TP53~MSH2	2.2e-16	13.14	7.05657	24.4679	30	40	25	438	4.16e-15	6.18e-13
TP53~RB1	0.339298	1.70682	0.563787	5.16724	4	21	51	457	0.399979	1
GL~FBXW7	2.2e-16	16.1818	8.55162	30.6201	30	33	25	445	4.16e-15	6.18e-13
GL~MSH2	2.2e-16	12.0899	6.39664	22.8503	26	33	29	445	4.16e-15	6.18e-13
APC~TP53	0.10704	0.387097	0.117297	1.27747	3	62	52	416	0.132235	1
NOTCH1~APC	0.862457	1.07712	0.465079	2.4946	7	57	48	421	0.874062	1
TP53~BRCA1	2.2e-16	18.625	9.76831	35.5118	31	31	24	447	4.16e-15	6.18e-13
TP53~CDH1	2.2e-16	23.2399	11.9911	45.0414	32	27	23	451	4.16e-15	6.18e-13
APC~NOTCH1	0.642893	1.221	0.524766	2.84095	7	51	48	427	0.674606	1
NOTCH1~RB1	2.2e-16	16.0831	8.45987	30.5757	29	31	26	447	4.16e-15	6.18e-13
GL~RB1	2.2e-16	12.0161	6.31326	22.8705	25	31	30	447	4.16e-15	6.18e-13
PTEN~KRAS	2.2e-16	16.1071	8.35882	31.0379	27	27	28	451	4.16e-15	6.18e-13
TP53~BAP1	2.2e-16	23.7481	11.8785	47.4784	28	20	27	458	4.16e-15	6.18e-13
NOTCH1~BAP1	2.2e-16	27.48	13.723	55.0279	30	20	25	458	4.16e-15	6.18e-13
NF1~BAP1	0.000246747	13.7308	2.24272	84.0648	3	2	52	476	0.000860704	0.692867
GL~CDH1	2.2e-16	12.0058	6.19461	23.2684	23	27	32	451	4.16e-15	6.18e-13
NOTCH1~NF1	2.19e-11	6.29327	3.48576	11.362	35	104	20	374	2.42e-10	6.16e-08
KRAS~TP53	0.563959	1.30513	0.527367	3.22993	6	41	49	437	0.595561	1
GL~STK11	4.19e-11	7.53215	3.82758	14.8222	18	29	37	449	4.54e-10	1.18e-07
NOTCH1~STK11	2.2e-16	11.6838	5.91039	23.0969	21	24	34	454	4.16e-15	6.18e-13
TP53~RET	2.2e-16	12.8021	6.40803	25.5765	21	22	34	456	4.16e-15	6.18e-13
GL~BAP1	2.2e-16	18.3681	9.00058	37.4849	23	18	32	460	4.16e-15	6.18e-13
APC~BRCA2	0.425915	0.614916	0.183917	2.05593	3	41	52	437	0.500825	1
GL~PIK3R1	4.35e-09	6.795	3.317	13.9198	15	25	40	453	3.81e-08	1.22e-05
PTEN~FBXW7	4.4e-09	17.2812	4.88313	61.1578	7	4	48	474	3.83e-08	1.24e-05
TP53~NF2	9.77e-15	10.4408	5.20578	20.9403	19	23	36	455	1.47e-13	2.74e-11
TP53~KRAS	0.146965	1.96793	0.776675	4.98632	6	28	49	450	0.180919	1
PTEN~BRCA2	0.00372809	3.14441	1.39884	7.06821	9	28	46	450	0.00541847	1
NOTCH1~PTEN	0.0659415	2.55556	0.909707	7.17908	5	18	50	460	0.081534	1
PIK3CA~BAP1	0.475044	2.19444	0.240897	19.9902	1	4	54	474	0.530697	1
NOTCH1~RET	6.66e-16	12.4324	5.96638	25.9061	18	18	37	460	1.21e-14	1.87e-12
GL~RET	2.2e-16	14.3121	6.84892	29.9078	19	17	36	461	4.16e-15	6.18e-13
GL~ERBB2	2.43e-09	7.43089	3.51734	15.6989	14	21	41	457	2.21e-08	6.83e-06
TP53~FLT3	2.2e-16	23.9853	10.8844	52.855	21	12	34	466	4.16e-15	6.18e-13
TP53~KNSTRN	0.607573	1.75185	0.200942	15.273	1	5	54	473	0.638975	1
GL~KDR	2.2e-16	14.0473	6.6216	29.8004	18	16	37	462	4.16e-15	6.18e-13
PTEN~PIK3R1	1.49e-14	11.4327	5.45021	23.9821	17	18	38	460	2.21e-13	4.18e-11
GL~SMAD4	1.05e-13	11.1252	5.21905	23.715	16	17	39	461	1.48e-12	2.96e-10
TP53~ERBB2	2.22e-16	13.1924	6.27756	27.7239	18	17	37	461	4.16e-15	6.24e-13
NOTCH1~PTCH1	0.0625804	2.2579	0.938978	5.42944	7	29	48	449	0.0801903	1
PTEN~BAP1	2.73e-07	37.4118	4.10307	341.12	4	1	51	477	1.91e-06	0.000766266
TP53~FGFR2	3.56e-13	10.4843	4.95954	22.1636	16	18	39	460	4.81e-12	9.99e-10
BRCA2~TP53	0.647074	0.753394	0.22356	2.53892	3	34	52	444	0.678739	1
PIK3CA~TP53	0.354674	0.508862	0.118719	2.18113	2	33	53	445	0.417929	1
NOTCH1~TSC2	0.0338506	2.53526	1.04525	6.14925	7	26	48	452	0.0465487	1
GL~KNSTRN	6.35e-09	7.47744	3.45182	16.1979	13	19	42	459	4.86e-08	1.78e-05
TP53~SMARCB1	2.2e-16	17.4012	7.91302	38.2665	18	13	37	465	4.16e-15	6.18e-13
APC~PTCH1	0.00893483	2.95908	1.26799	6.90554	8	26	47	452	0.0125382	1
PTEN~PIK3CA	0.0338506	2.53526	1.04525	6.14925	7	26	48	452	0.0465487	1
NF1~FGFR4	2.2e-16	36.2868	14.9673	87.974	21	8	34	470	4.16e-15	6.18e-13
GL~NF2	1.55e-15	13.5971	6.18208	29.9059	16	14	39	464	2.74e-14	4.36e-12
GL~FLT3	2.2e-16	18.9928	8.30378	43.4413	17	11	38	467	4.16e-15	6.18e-13
APC~PTEN	1.23e-13	7.48387	4.13694	13.5386	29	62	26	416	1.72e-12	3.45e-10
TP53~FGFR4	2.2e-16	48.5882	18.3868	128.397	21	6	34	472	4.16e-15	6.18e-13
GL~DNMT3A	0.0268022	2.6425	1.08586	6.43067	7	25	48	453	0.0373317	1
PTEN~SMAD4	2.2e-16	20.6536	9.08382	46.9593	18	11	37	467	4.16e-15	6.18e-13
TSC1~SMAD4	2.2e-16	36.2868	14.9673	87.974	21	8	34	470	4.16e-15	6.18e-13
NOTCH1~CDKN2A	2.2e-16	20.4954	9.225	45.535	19	12	36	466	4.16e-15	6.18e-13
GL~MLH1	3.47e-10	8.9375	4.02755	19.8331	13	16	42	462	3.36e-09	9.74e-07
PTEN~NOTCH1	0.06274	2.15441	0.944298	4.91526	8	35	47	443	0.0801903	1
BRCA2~ATM	0.126149	2.7	0.720088	10.1238	3	10	52	468	0.155363	1
TP53~MLH1	1.15e-14	13.4135	5.96785	30.1484	15	13	40	465	1.72e-13	3.24e-11
GL~SMARCB1	9.54e-12	11.0714	4.82241	25.4181	13	13	42	465	1.08e-10	2.68e-08
PTEN~CTNNB1	3.48e-13	12.2139	5.38121	27.7222	14	13	41	465	4.73e-12	9.78e-10
KRAS~FGFR4	2.2e-16	54.0571	19.1376	152.692	20	5	35	473	4.16e-15	6.18e-13
KRAS~RET	2.2e-16	17.55	7.40545	41.5913	15	10	40	468	4.16e-15	6.18e-13
TP53~SMAD4	2.2e-16	22.7676	9.80571	52.8633	18	10	37	468	4.16e-15	6.18e-13
VHL~BAP1	0.000246747	13.7308	2.24272	84.0648	3	2	52	476	0.000860704	0.692867
GL~CDKN2A	2.2e-16	20.9368	8.965	48.8959	17	10	38	468	4.16e-15	6.18e-13
GL~CTNNB1	3.96e-08	7.71667	3.34067	17.8249	11	15	44	463	2.98e-07	0.000111296
VHL~KDR	2.22e-15	14.5625	6.38229	33.2273	15	12	40	466	3.9e-14	6.24e-12
TP53~KIT	2.2e-16	26.2829	10.6538	64.8399	17	8	38	470	4.16e-15	6.18e-13
PTEN~MET	2.2e-16	54.0571	19.1376	152.692	20	5	35	473	4.16e-15	6.18e-13
GL~JAK2	2.2e-16	19.5417	8.04727	47.4542	15	9	40	469	4.16e-15	6.18e-13
TP53~DNMT3A	0.0592727	2.42236	0.940985	6.23584	6	23	49	455	0.0801903	1
PTEN~ERBB4	2.2e-16	158.667	35.7625	703.953	22	2	33	476	4.16e-15	6.18e-13
PTEN~ATM	2.88e-06	6.02614	2.60432	13.9439	10	17	45	461	1.7e-05	0.008075
NOTCH1~BRCA1	0.021383	2.95811	1.12818	7.75623	6	19	49	459	0.0298427	1
NOTCH1~ATM	0.0370891	2.66472	1.02652	6.9173	6	21	49	457	0.0509272	1
PTEN~KIT	2.2e-16	35.193	13.1077	94.4897	17	6	38	472	4.16e-15	6.18e-13
TP53~FBXW7	2.2e-16	19.9986	10.4201	38.3817	31	29	24	449	4.16e-15	6.18e-13
GL~KIT	2.2e-16	19.5417	8.04727	47.4542	15	9	40	469	4.16e-15	6.18e-13
GL~FGFR4	2.2e-16	35.193	13.1077	94.4897	17	6	38	472	4.16e-15	6.18e-13
PTEN~FGFR4	2.2e-16	35.193	13.1077	94.4897	17	6	38	472	4.16e-15	6.18e-13
VHL~FBXW7	2.2e-16	21.3789	8.87159	51.5193	16	9	39	469	4.16e-15	6.18e-13
GL~ARAF	1.55e-09	9.70833	4.04873	23.2794	11	12	44	466	1.42e-08	4.35e-06
NOTCH1~PPARG	2.2e-16	57.6486	18.5501	179.156	18	4	37	474	4.16e-15	6.18e-13
GL~WT1	1.01e-13	14.4857	5.9917	35.0211	13	10	42	468	1.43e-12	2.84e-10
NOTCH1~BRCA2	0.511157	0.668016	0.199194	2.24026	3	38	52	440	0.540614	1
PTEN~EGFR	2.2e-16	21.3789	8.87159	51.5193	16	9	39	469	4.16e-15	6.18e-13
GL~GATA3	2.2e-16	17.55	7.40545	41.5913	15	10	40	468	4.16e-15	6.18e-13
GL~FGFR2	5.23e-13	13.1407	5.54514	31.1404	13	11	42	467	6.68e-12	1.47e-09
GL~MET	2.2e-16	25.2321	9.72468	65.4686	15	7	40	471	4.16e-15	6.18e-13
KRAS~KIT	2.2e-16	32.2735	11.9506	87.157	16	6	39	472	4.16e-15	6.18e-13
KRAS~EGFR	2.2e-16	42.3211	14.8029	120.995	17	5	38	473	4.16e-15	6.18e-13
GL~EGFR	4.3e-10	10.6136	4.35396	25.8729	11	11	44	467	4.07e-09	1.21e-06
PTEN~APC	4.18e-05	5.64134	2.2504	14.1418	8	14	47	464	0.000152603	0.117326
PTEN~DDR2	2.2e-16	294.618	38.4611	2256.81	21	1	34	477	4.16e-15	6.18e-13
GL~DDR2	2.2e-16	42.3211	14.8029	120.995	17	5	38	473	4.16e-15	6.18e-13
PIK3CA~NF1	0.601739	1.39372	0.398924	4.86927	3	19	52	459	0.634981	1
NOTCH1~PDGFRA	2.2e-16	38.8103	13.5008	111.567	16	5	39	473	4.16e-15	6.18e-13
FBXW7~GATA3	2.2e-16	53.0132	16.9849	165.464	17	4	38	474	4.16e-15	6.18e-13
KRAS~APC	0.216087	2.00436	0.653091	6.15144	4	18	51	460	0.258421	1
VHL~NOTCH1	0.793803	0.821204	0.187308	3.60037	2	21	53	457	0.807608	1
NOTCH1~VHL	0.692464	0.662393	0.0849857	5.16281	1	13	54	465	0.725808	1
PTEN~WT1	2.2e-16	38.8103	13.5008	111.567	16	5	39	473	4.16e-15	6.18e-13
VHL~EGFR	0.00889111	8.98113	1.23951	65.0745	2	2	53	476	0.0124831	1
GL~ERBB4	2.2e-16	48.6154	15.4974	152.506	16	4	39	474	4.16e-15	6.18e-13
GL~BRAF	2e-05	6.08838	2.40119	15.4375	8	13	47	465	0.000105358	0.0560891
GL~AKT1	2.08e-07	8.30632	3.27221	21.0851	9	11	46	467	1.55e-06	0.000584136
NF1~FBXW7	8.23e-10	16.1021	5.06366	51.2038	8	5	47	473	7.76e-09	2.31e-06
GL~PPARG	2.2e-16	59.375	16.4936	213.743	15	3	40	475	4.16e-15	6.18e-13
PTEN~DNMT3A	2.2e-16	24.3492	8.80202	67.3577	13	6	42	472	4.16e-15	6.18e-13
PTEN~PPARG	2.2e-16	97.641	21.661	440.136	16	2	39	476	4.16e-15	6.18e-13
KRAS~ARAF	1.33e-15	21.9535	7.84921	61.4018	12	6	43	472	2.37e-14	3.74e-12
PTEN~TET2	1.32e-06	7.96596	2.99909	21.1586	8	10	47	468	7.83e-06	0.00369651
PIK3CA~TSC1	0.0390739	3.88187	0.97416	15.4686	3	7	52	471	0.0535478	1
NOTCH1~FBXW7	0.00809099	4.60784	1.34076	15.8359	4	8	51	470	0.0116153	1
GL~PDGFRA	2.2e-16	89.25	19.7108	404.122	15	2	40	476	4.16e-15	6.18e-13
GL~SF3B1	2.2e-16	54.065	14.9256	195.84	14	3	41	475	4.16e-15	6.18e-13
NOTCH1~MSH2	0.034924	3.32977	1.02285	10.8397	4	11	51	467	0.0480013	1
NOTCH1~TET2	0.000445897	4.34988	1.7948	10.5424	8	18	47	460	0.00155152	1
PTEN~TSC1	1.9e-07	14.5102	3.95889	53.1831	6	4	49	474	1.42e-06	0.000534051
PTEN~FGFR1	7.17e-14	19.6667	6.94023	55.7298	11	6	44	472	1.03e-12	2.01e-10
VHL~FGFR4	6.44e-15	23.65	7.86188	71.1436	11	5	44	473	1.07e-13	1.81e-11
VHL~ERBB4	2.2e-16	49.0079	13.4309	178.825	13	3	42	475	4.16e-15	6.18e-13
NF1~TP53	0.541483	0.534722	0.0695394	4.11174	1	16	54	462	0.572256	1
PTEN~NF1	0.000587917	5.19852	1.84232	14.6688	6	11	49	467	0.00204316	1
KRAS~BRCA2	0.313211	1.91209	0.531917	6.87341	3	14	52	464	0.373935	1
KRAS~NOTCH1	0.147246	2.26471	0.729254	7.03307	4	16	51	462	0.181186	1
KRAS~VHL	0.910595	1.08962	0.243809	4.86971	2	16	53	462	0.913523	1
APC~NF2	0.0133321	3.57692	1.22464	10.4475	5	13	50	465	0.0186251	1
PTEN~BRAF	2.2e-16	73.6667	16.0834	337.415	13	2	42	476	4.16e-15	6.18e-13
NF1~BCL9	5.15e-06	18.6667	3.33666	104.429	4	2	51	476	3.01e-05	0.0144579
NF2~GATA3	2.2e-16	73.6667	16.0834	337.415	13	2	42	476	4.16e-15	6.18e-13
APC~NF1	0.910595	1.08962	0.243809	4.86971	2	16	53	462	0.913523	1
KRAS~BIRC2	4.44e-16	29.625	9.05478	96.9257	11	4	44	474	8.15e-15	1.25e-12
TP53~CSF1R	0.0197039	3.31429	1.14599	9.58517	5	14	50	464	0.027513	1
TP53~CDKN2A	0.637477	0.613757	0.0791515	4.75919	1	14	54	464	0.669172	1
PDGFRA~FGFR4	2.2e-16	66.4186	14.3944	306.468	12	2	43	476	4.16e-15	6.18e-13
NOTCH1~PIK3R1	4e-15	12.1316	5.73491	25.663	17	17	38	461	6.76e-14	1.12e-11
KRAS~SF3B1	2.2e-16	73.6667	16.0834	337.415	13	2	42	476	4.16e-15	6.18e-13
TP53~BCL9	4.21e-05	12.4183	2.70369	57.0384	4	3	51	475	0.000152603	0.118267
VHL~SMAD4	1.81e-11	18.5087	5.95297	57.5464	9	5	46	473	2.04e-10	5.09e-08
NOTCH1~SOX2	2.75e-14	26.3333	7.93813	87.3562	10	4	45	474	4.03e-13	7.73e-11
GL~CBL	4.44e-16	29.625	9.05478	96.9257	11	4	44	474	8.15e-15	1.25e-12
PTEN~KDR	2.2e-16	28.9059	12.6092	66.265	21	10	34	468	4.16e-15	6.18e-13
BRCA2~NF1	0.838248	1.24603	0.150444	10.3201	1	7	54	471	0.851592	1
GL~BIRC2	2.2e-16	39.5833	10.6438	147.207	11	3	44	475	4.16e-15	6.18e-13
TSC1~CSF1R	0.00524062	4.24545	1.41798	12.711	5	11	50	467	0.00754262	1
PTEN~CDH1	2.74e-06	8.56771	2.97737	24.6545	7	8	48	470	1.62e-05	0.00768263
GL~ABL1	2.75e-14	26.3333	7.93813	87.3562	10	4	45	474	4.03e-13	7.73e-11
GL~MDM2	5.51e-09	13.3901	4.45657	40.2314	8	6	47	472	4.23e-08	1.55e-05
TSC2~TSC1	0.0109587	5.45769	1.26783	23.494	3	5	52	473	0.0153171	1
GL~FGFR1	1.81e-07	11.4722	3.70543	35.5186	7	6	48	472	1.35e-06	0.000507395
PIK3R1~GATA3	2.2e-16	303.988	17.7598	5203.25	13.5	0.5	42.5	478.5	4.16e-15	6.18e-13
KRAS~JAK3	2.2e-16	133.116	16.9031	1048.33	12	1	43	477	4.16e-15	6.18e-13
GL~CSNK2A1	2.2e-16	59.5	12.7817	276.978	11	2	44	476	4.16e-15	6.18e-13
PIK3CA~BRCA2	0.587315	0.571605	0.0740455	4.41259	1	15	54	463	0.619993	1
TP53~IDH1	1.33e-15	35.1852	9.34365	132.496	10	3	45	475	2.37e-14	3.74e-12
KRAS~SOX2	2.2e-16	52.8889	11.2407	248.848	10	2	45	476	4.16e-15	6.18e-13
FBXW7~SOX2	8.94e-11	20.1702	5.85397	69.4977	8	4	47	474	8.68e-10	2.51e-07
GL~BCL9	8.94e-11	20.1702	5.85397	69.4977	8	4	47	474	8.68e-10	2.51e-07
GL~MAP2K1	9.86e-14	30.9783	8.10151	118.454	9	3	46	475	1.4e-12	2.77e-10
BRCA2~CDH1	0.000309567	6.72857	2.05912	21.9869	5	7	50	471	0.00107849	0.869263
NF1~NOTCH1	0.000741331	5.875	1.8514	18.643	5	8	50	470	0.00256046	1
NF1~JAK3	2.2e-16	275	16.0079	4724.24	12.5	0.5	43.5	478.5	4.16e-15	6.18e-13
VHL~BRCA1	5.15e-06	18.6667	3.33666	104.429	4	2	51	476	3.01e-05	0.0144579
KRAS~PTEN	0.00321492	4.05831	1.49199	11.0388	6	14	49	464	0.00467504	1
PIK3CA~APC	0.166523	2.4493	0.661954	9.06267	3	11	52	467	0.204727	1
PIK3CA~NOTCH1	0.692464	0.662393	0.0849857	5.16281	1	13	54	465	0.725808	1
NOTCH1~SMARCB1	0.00414899	5.27731	1.49395	18.6418	4	7	51	471	0.0060271	1
TP53~STK11	0.973324	0.965021	0.119948	7.76393	1	9	54	469	0.973324	1
TSC1~FGFR3	0.004427	6.83654	1.48914	31.3861	3	4	52	474	0.00637488	1
TP53~PIK3R1	0.772625	0.654886	0.0364014	11.7818	0.5	6.5	55.5	472.5	0.786347	1
KRAS~BCL9	2.2e-16	275	16.0079	4724.24	12.5	0.5	43.5	478.5	4.16e-15	6.18e-13
APC~TSC2	0.0502052	3.04575	0.947263	9.79306	4	12	51	466	0.0687689	1
NF1~CTNNB1	0.000110094	7.86667	2.31763	26.7016	5	6	50	472	0.000396847	0.309144
PTEN~JAK3	2.2e-16	247.315	14.3339	4267.13	11.5	0.5	44.5	478.5	4.16e-15	6.18e-13
NF1~IDH1	2.2e-16	119.25	15.0435	945.296	11	1	44	477	4.16e-15	6.18e-13
GL~CDK4	3.55e-15	46.5652	9.76769	221.989	9	2	46	476	6.05e-14	9.98e-12
GL~JAK3	2.2e-16	106	13.2661	846.97	10	1	45	477	4.16e-15	6.18e-13
ATM~TP53	0.430266	0.336216	0.0196364	5.75671	0.5	12.5	55.5	466.5	0.505518	1
GL~SMO	6.47e-12	26.9504	6.91484	105.038	8	3	47	475	7.35e-11	1.82e-08
NOTCH1~MDM2	3.18e-05	9.46	2.64766	33.8002	5	5	50	473	0.000132574	0.0892638
TSC1~MLH1	0.0620392	3.38942	0.872138	13.1724	3	8	52	470	0.0801903	1
NOTCH1~MLH1	0.310113	2.21698	0.458795	10.7129	2	8	53	470	0.370395	1
MLH1~KIT	3.55e-15	46.5652	9.76769	221.989	9	2	46	476	6.05e-14	9.98e-12
PTEN~FLT3	1.13e-06	11.5837	3.41055	39.3431	6	5	49	473	6.73e-06	0.00316899
NF1~FGFR1	2e-05	27.5192	2.81141	269.37	3	1	52	477	0.000105358	0.0562612
GL~FGFR3	0.00809099	4.60784	1.34076	15.8359	4	8	51	470	0.0116153	1
GL~PTPN11	2.2e-16	220.846	12.7328	3830.5	10.5	0.5	45.5	478.5	4.16e-15	6.18e-13
STK11~VHL	0.892482	0.866667	0.108833	6.90149	1	10	54	468	0.897572	1
PTEN~CD274	2.2e-16	220.846	12.7328	3830.5	10.5	0.5	45.5	478.5	4.16e-15	6.18e-13
GL~CD274	3.92e-10	23.0903	5.7818	92.2136	7	3	48	475	3.72e-09	1.1e-06
ATM~APC	0.11038	3.56981	0.675903	18.8541	2	5	53	473	0.136061	1
NF1~MSH2	0.00889111	8.98113	1.23951	65.0745	2	2	53	476	0.0124831	1
PTCH1~APC	0.430266	0.336216	0.0196364	5.75671	0.5	12.5	55.5	466.5	0.505518	1
BRCA2~CTNNB1	0.0018593	6.16993	1.68535	22.5877	4	6	51	472	0.00413981	1
BRCA2~NOTCH1	0.00069649	7.41961	1.93089	28.5104	4	5	51	473	0.00240855	1
NF1~PIK3CA	0.0626166	4.4717	0.799967	24.9961	2	4	53	474	0.0801903	1
BRCA2~APC	0.0690568	2.80543	0.881802	8.9254	4	13	51	465	0.0853484	1
VHL~BIRC2	2.76e-13	40.5106	8.35922	196.324	8	2	47	476	3.77e-12	7.76e-10
ATM~BRCA2	0.517202	0.401973	0.0232368	6.95372	0.5	10.5	55.5	468.5	0.546801	1
TP53~DDR2	4.4e-09	17.2812	4.88313	61.1578	7	4	48	474	3.83e-08	1.24e-05
KRAS~STK11	2.2e-16	18.8782	8.63039	41.2944	19	13	36	465	4.16e-15	6.18e-13
PIK3CA~TSC2	0.892482	0.866667	0.108833	6.90149	1	10	54	468	0.897572	1
APC~VHL	0.621324	1.46541	0.319328	6.72482	2	12	53	466	0.652948	1
NF1~PIK3R1	0.0285276	5.97484	0.976274	36.5663	2	3	53	475	0.0392673	1
GL~SOX2	2.04e-11	34.7083	7.01273	171.783	7	2	48	476	2.26e-10	5.73e-08
GL~ERBB3	0.00069649	7.41961	1.93089	28.5104	4	5	51	473	0.00240855	1
NOTCH1~TSC1	0.00764868	3.53571	1.32251	9.4527	6	16	49	462	0.0109972	1
NF1~MAP2K2	2e-05	27.5192	2.81141	269.37	3	1	52	477	0.000105358	0.0562612
FBXW7~MTOR	2.76e-13	40.5106	8.35922	196.324	8	2	47	476	3.77e-12	7.76e-10
GL~MTOR	0.000110094	7.86667	2.31763	26.7016	5	6	50	472	0.000396847	0.309144
PTEN~AKT1	2.2e-16	220.846	12.7328	3830.5	10.5	0.5	45.5	478.5	4.16e-15	6.18e-13
VHL~MDM2	3.92e-10	23.0903	5.7818	92.2136	7	3	48	475	3.72e-09	1.1e-06
MLH1~BCL9	2.2e-16	93.3261	11.566	753.045	9	1	46	477	4.16e-15	6.18e-13
GL~JAK1	2.2e-16	195.516	11.2003	3413.01	9.5	0.5	46.5	478.5	4.16e-15	6.18e-13
GL~IDH1	5.77e-15	81.1915	9.93904	663.249	8	1	47	477	9.65e-14	1.62e-11
PTCH1~TP53	0.471266	0.366236	0.0212895	6.30023	0.5	11.5	55.5	467.5	0.530697	1
KRAS~CDH1	0.0390739	3.88187	0.97416	15.4686	3	7	52	471	0.0535478	1
BRCA2~DNMT3A	0.386805	1.96646	0.413936	9.34191	2	9	53	469	0.455027	1
KRAS~TSC2	0.000110094	7.86667	2.31763	26.7016	5	6	50	472	0.000396847	0.309144
TSC1~DDR2	2.76e-13	40.5106	8.35922	196.324	8	2	47	476	3.77e-12	7.76e-10
APC~DNMT3A	0.86379	0.775594	0.0423194	14.2144	0.5	5.5	55.5	473.5	0.874062	1
NF1~CD274	2.15e-08	19.3878	4.70149	79.9502	6	3	49	475	1.63e-07	6.05e-05
KRAS~NKX2-1	6.47e-12	26.9504	6.91484	105.038	8	3	47	475	7.35e-11	1.82e-08
TP53~FGFR1	7.17e-14	19.6667	6.94023	55.7298	11	6	44	472	1.03e-12	2.01e-10
MLH1~CDK4	5.77e-15	81.1915	9.93904	663.249	8	1	47	477	9.65e-14	1.62e-11
MLH1~IDH1	5.06e-13	69.5625	8.38145	577.339	7	1	48	477	6.48e-12	1.42e-09
PTEN~NF2	0.00889111	8.98113	1.23951	65.0745	2	2	53	476	0.0124831	1
GL~RPS6KB1	5.06e-13	69.5625	8.38145	577.339	7	1	48	477	6.48e-12	1.42e-09
GL~IL6	0.022203	4.53846	1.10231	18.6859	3	6	52	472	0.030941	1
GL~NKX2-1	3.92e-10	23.0903	5.7818	92.2136	7	3	48	475	3.72e-09	1.1e-06
GL~STAT3	2.22e-16	171.253	9.73211	3013.47	8.5	0.5	47.5	478.5	4.16e-15	6.24e-13
VHL~PTCH1	0.0109587	5.45769	1.26783	23.494	3	5	52	473	0.0153171	1
PTEN~VHL	0.022203	4.53846	1.10231	18.6859	3	6	52	472	0.030941	1
PTEN~PTCH1	4.21e-05	12.4183	2.70369	57.0384	4	3	51	475	0.000152603	0.118267
GL~ZNF217	1.41e-09	29.1429	5.72656	148.31	6	2	49	476	1.3e-08	3.97e-06
TSC2~CDKN2A	0.333076	2.9321	0.299725	28.6836	1	3	54	475	0.392809	1
KRAS~MAP2K2	2.15e-08	19.3878	4.70149	79.9502	6	3	49	475	1.63e-07	6.05e-05
GL~MAP2K2	1.04e-06	15.8333	3.67444	68.2266	5	3	50	475	6.21e-06	0.00292069
VHL~CDK4	0.00889111	8.98113	1.23951	65.0745	2	2	53	476	0.0124831	1
GL~MCL1	0.23689	2.53908	0.514215	12.5375	2	7	53	471	0.283179	1
GL~NFE2L2	1.04e-06	15.8333	3.67444	68.2266	5	3	50	475	6.21e-06	0.00292069
TSC2~TP53	0.838248	1.24603	0.150444	10.3201	1	7	54	471	0.851592	1
SMAD4~NF1	0.772625	0.654886	0.0364014	11.7818	0.5	6.5	55.5	472.5	0.786347	1
KRAS~PIK3CA	0.0390739	3.88187	0.97416	15.4686	3	7	52	471	0.0535478	1
FBXW7~NOTCH1	0.169419	2.96855	0.584369	15.08	2	6	53	472	0.207832	1
FBXW7~BRCA2	0.937259	1.08796	0.133516	8.86536	1	8	54	470	0.938931	1
KRAS~BRCA1	1.74e-05	8.23907	2.66305	25.4904	6	7	49	471	0.000100275	0.0488341
PIK3R1~BRCA2	0.838248	1.24603	0.150444	10.3201	1	7	54	471	0.851592	1
KRAS~DNMT3A	0.310113	2.21698	0.458795	10.7129	2	8	53	470	0.370395	1
KRAS~NF1	0.54366	1.60206	0.345799	7.4222	2	11	53	467	0.574341	1
GL~PPP2R1A	0.169419	2.96855	0.584369	15.08	2	6	53	472	0.207832	1
NF1~BRCA2	0.937259	1.08796	0.133516	8.86536	1	8	54	470	0.938931	1
TP53~EZH2	1.41e-09	29.1429	5.72656	148.31	6	2	49	476	1.3e-08	3.97e-06
FBXW7~IL6	4.21e-05	12.4183	2.70369	57.0384	4	3	51	475	0.000152603	0.118267
BRCA2~PIK3R1	0.333076	2.9321	0.299725	28.6836	1	3	54	475	0.392809	1
PDGFRA~BCL9	4.49e-07	63.8	3.25078	1252.14	3.5	0.5	52.5	478.5	2.7e-06	0.00126121
GL~MYC	0.004427	6.83654	1.48914	31.3861	3	4	52	474	0.00637488	1
PTEN~NRAS	0.004427	6.83654	1.48914	31.3861	3	4	52	474	0.00637488	1
TP53~MED12	2.15e-08	19.3878	4.70149	79.9502	6	3	49	475	1.63e-07	6.05e-05
NF1~SMARCB1	0.00889111	8.98113	1.23951	65.0745	2	2	53	476	0.0124831	1
TSC2~APC	0.0626166	4.4717	0.799967	24.9961	2	4	53	474	0.0801903	1
GL~U2AF1;U2AF1L5	4.26e-11	58.4082	6.89042	495.11	6	1	49	477	4.54e-10	1.2e-07
PDGFRA~JAK3	9.55e-15	147.99	8.32478	2630.82	7.5	0.5	48.5	478.5	1.44e-13	2.68e-11
GL~IFITM1	0.728621	1.45679	0.172147	12.3281	1	6	54	472	0.743447	1
CDH1~BRCA2	0.627689	0.498675	0.0283962	8.7574	0.5	8.5	55.5	470.5	0.659144	1
KRAS~FGFR3	1.41e-09	29.1429	5.72656	148.31	6	2	49	476	1.3e-08	3.97e-06
APC~TSC1	0.00859925	3.88333	1.31445	11.4727	5	12	50	466	0.0123386	1
VHL~APC	0.00132612	9.13462	1.79744	46.4224	3	3	52	475	0.00406078	1
FBXW7~VHL	0.0285276	5.97484	0.976274	36.5663	2	3	53	475	0.0392673	1
PTCH1~KRAS	0.937259	1.08796	0.133516	8.86536	1	8	54	470	0.938931	1
VHL~NF1	0.004427	6.83654	1.48914	31.3861	3	4	52	474	0.00637488	1
FBXW7~BRCA1	0.000246747	13.7308	2.24272	84.0648	3	2	52	476	0.000860704	0.692867
PTEN~BRCA1	5.5e-09	83.6214	4.4391	1575.21	4.5	0.5	51.5	478.5	4.23e-08	1.55e-05
NOTCH1~ACVRL1	0.728621	1.45679	0.172147	12.3281	1	6	54	472	0.743447	1
MLH1~FGFR3	0.11038	3.56981	0.675903	18.8541	2	5	53	473	0.136061	1
TSC1~APC	0.004427	6.83654	1.48914	31.3861	3	4	52	474	0.00637488	1
PTEN~CSF1R	0.00889111	8.98113	1.23951	65.0745	2	2	53	476	0.0124831	1
VHL~MSH2	0.004427	6.83654	1.48914	31.3861	3	4	52	474	0.00637488	1
GL~CHEK2	2.15e-08	19.3878	4.70149	79.9502	6	3	49	475	1.63e-07	6.05e-05
PIK3CA~PTEN	0.621324	1.46541	0.319328	6.72482	2	12	53	466	0.652948	1
MSH2~BRCA2	0.728621	1.45679	0.172147	12.3281	1	6	54	472	0.743447	1
NF1~VHL	0.333076	2.9321	0.299725	28.6836	1	3	54	475	0.392809	1
TP53~MET	2.2e-16	21.3789	8.87159	51.5193	16	9	39	469	4.16e-15	6.18e-13
GL~HRAS	0.004427	6.83654	1.48914	31.3861	3	4	52	474	0.00637488	1
GL~MYD88	8.01e-13	125.667	6.97509	2264.07	6.5	0.5	49.5	478.5	9.34e-12	2.25e-09
VHL~PTEN	0.00132612	9.13462	1.79744	46.4224	3	3	52	475	0.00406078	1
NOTCH1~CDH1	0.004427	6.83654	1.48914	31.3861	3	4	52	474	0.00637488	1
APC~RET	0.772625	0.654886	0.0364014	11.7818	0.5	6.5	55.5	472.5	0.786347	1
MLH1~CBL	8.01e-13	125.667	6.97509	2264.07	6.5	0.5	49.5	478.5	9.34e-12	2.25e-09
GL~CCNE1	4.26e-11	58.4082	6.89042	495.11	6	1	49	477	4.54e-10	1.2e-07
GL~PNP	3.48e-09	47.7	5.46422	416.398	5	1	50	477	3.06e-08	9.78e-06
GL~GNAS	0.0626166	4.4717	0.799967	24.9961	2	4	53	474	0.0801903	1
SMAD4~TP53	0.607573	1.75185	0.200942	15.273	1	5	54	473	0.638975	1
TSC1~PIK3CA	0.00889111	8.98113	1.23951	65.0745	2	2	53	476	0.0124831	1
TSC1~CDH1	0.004427	6.83654	1.48914	31.3861	3	4	52	474	0.00637488	1
BRCA2~FGFR2	0.0285276	5.97484	0.976274	36.5663	2	3	53	475	0.0392673	1
FBXW7~NF2	0.0285276	5.97484	0.976274	36.5663	2	3	53	475	0.0392673	1
PTCH1~NOTCH1	0.86379	0.775594	0.0423194	14.2144	0.5	5.5	55.5	473.5	0.874062	1
VHL~BRCA2	0.004427	6.83654	1.48914	31.3861	3	4	52	474	0.00637488	1
AKT1~NF1	0.0626166	4.4717	0.799967	24.9961	2	4	53	474	0.0801903	1
NF1~DNMT3A	0.0626166	4.4717	0.799967	24.9961	2	4	53	474	0.0801903	1
PTCH1~BRCA2	0.694892	0.566366	0.0319142	10.051	0.5	7.5	55.5	471.5	0.727538	1
PTEN~MSH2	2e-05	27.5192	2.81141	269.37	3	1	52	477	0.000105358	0.0562612
KRAS~MSH2	0.00809099	4.60784	1.34076	15.8359	4	8	51	470	0.0116153	1
PIK3CA~BRCA1	0.0626166	4.4717	0.799967	24.9961	2	4	53	474	0.0801903	1
KRAS~PIK3R1	0.00130762	18	1.60512	201.854	2	1	53	477	0.00405723	1
TP53~CTNNB1	0.772625	0.654886	0.0364014	11.7818	0.5	6.5	55.5	472.5	0.786347	1
KRAS~KDR	4.21e-05	12.4183	2.70369	57.0384	4	3	51	475	0.000152603	0.118267
KRAS~CD274	3.48e-09	47.7	5.46422	416.398	5	1	50	477	3.06e-08	9.78e-06
BRCA2~TSC2	0.11038	3.56981	0.675903	18.8541	2	5	53	473	0.136061	1
GL~CSF1R	0.627689	0.498675	0.0283962	8.7574	0.5	8.5	55.5	470.5	0.659144	1
VHL~SMARCB1	0.00132612	9.13462	1.79744	46.4224	3	3	52	475	0.00406078	1
TSC1~NOTCH1	0.0285276	5.97484	0.976274	36.5663	2	3	53	475	0.0392673	1
PIK3R1~PDGFRA	0.00132612	9.13462	1.79744	46.4224	3	3	52	475	0.00406078	1
KRAS~MYCN	3.48e-09	47.7	5.46422	416.398	5	1	50	477	3.06e-08	9.78e-06
ATM~CDH1	0.0285276	5.97484	0.976274	36.5663	2	3	53	475	0.0392673	1
PTEN~FGFR2	0.475044	2.19444	0.240897	19.9902	1	4	54	474	0.530697	1
BRCA2~MSH2	0.11038	3.56981	0.675903	18.8541	2	5	53	473	0.136061	1
MLH1~PIK3CA	2e-05	27.5192	2.81141	269.37	3	1	52	477	0.000105358	0.0562612
MLH1~MYCN	2.73e-07	37.4118	4.10307	341.12	4	1	51	477	1.91e-06	0.000766266
MLH1~PTCH1	0.00132612	9.13462	1.79744	46.4224	3	3	52	475	0.00406078	1
MLH1~TSC1	2e-05	27.5192	2.81141	269.37	3	1	52	477	0.000105358	0.0562612
VHL~PIK3CA	0.189239	4.40741	0.393131	49.4116	1	2	54	476	0.226409	1
KRAS~ESR1	2.73e-07	37.4118	4.10307	341.12	4	1	51	477	1.91e-06	0.000766266
KRAS~MYC	6.96e-06	11.85	3.08216	45.5597	5	4	50	474	4.04e-05	0.0195318
NF1~ESR1	5.15e-06	18.6667	3.33666	104.429	4	2	51	476	3.01e-05	0.0144579
NF1~NRAS	0.000246747	13.7308	2.24272	84.0648	3	2	52	476	0.000860704	0.692867
APC~PIK3CA	0.972669	0.94995	0.0504744	17.8785	0.5	4.5	55.5	474.5	0.973016	1
BRCA1~PTEN	2e-05	27.5192	2.81141	269.37	3	1	52	477	0.000105358	0.0562612
BRCA1~TSC2	0.000246747	13.7308	2.24272	84.0648	3	2	52	476	0.000860704	0.692867
GL~GNAQ	0.000246747	13.7308	2.24272	84.0648	3	2	52	476	0.000860704	0.692867
STK11~BRCA1	0.00889111	8.98113	1.23951	65.0745	2	2	53	476	0.0124831	1
TET2~TP53	0.607573	1.75185	0.200942	15.273	1	5	54	473	0.638975	1
TET2~BRCA2	0.607573	1.75185	0.200942	15.273	1	5	54	473	0.638975	1
GL~IFITM3	0.607573	1.75185	0.200942	15.273	1	5	54	473	0.638975	1
NF1~FLT3	0.0285276	5.97484	0.976274	36.5663	2	3	53	475	0.0392673	1
PDGFRA~MAP2K2	3.62e-05	44.7196	2.11897	943.78	2.5	0.5	53.5	478.5	0.000132574	0.101685
GL~RAC1	0.000246747	13.7308	2.24272	84.0648	3	2	52	476	0.000860704	0.692867
GL~MYO18A	2.73e-07	37.4118	4.10307	341.12	4	1	51	477	1.91e-06	0.000766266
GL~ALK	6.68e-11	104.228	5.68046	1912.42	5.5	0.5	50.5	478.5	6.53e-10	1.87e-07
PTCH1~NF1	0.86379	0.775594	0.0423194	14.2144	0.5	5.5	55.5	473.5	0.874062	1
NOTCH1~FGFR2	0.0285276	5.97484	0.976274	36.5663	2	3	53	475	0.0392673	1
STK11~NOTCH1	0.772625	0.654886	0.0364014	11.7818	0.5	6.5	55.5	472.5	0.786347	1
VHL~CDH1	0.00889111	8.98113	1.23951	65.0745	2	2	53	476	0.0124831	1
FBXW7~TP53	0.0626166	4.4717	0.799967	24.9961	2	4	53	474	0.0801903	1
ERBB2~BRCA2	0.475044	2.19444	0.240897	19.9902	1	4	54	474	0.530697	1
VHL~ATM	0.000246747	13.7308	2.24272	84.0648	3	2	52	476	0.000860704	0.692867
FBXW7~ERBB2	0.00132612	9.13462	1.79744	46.4224	3	3	52	475	0.00406078	1
BRCA2~RB1	0.189239	4.40741	0.393131	49.4116	1	2	54	476	0.226409	1
APC~RB1	0.00132612	9.13462	1.79744	46.4224	3	3	52	475	0.00406078	1
ATM~KRAS	0.772625	0.654886	0.0364014	11.7818	0.5	6.5	55.5	472.5	0.786347	1
KRAS~SMAD4	2.2e-16	38.449	15.2204	97.1278	20	7	35	471	4.16e-15	6.18e-13
PIK3R1~DDR2	2.73e-07	37.4118	4.10307	341.12	4	1	51	477	1.91e-06	0.000766266
APC~KIT	2.73e-07	37.4118	4.10307	341.12	4	1	51	477	1.91e-06	0.000766266
NOTCH1~KIT	2.73e-07	37.4118	4.10307	341.12	4	1	51	477	1.91e-06	0.000766266
PIK3CA~DNMT3A	0.00889111	8.98113	1.23951	65.0745	2	2	53	476	0.0124831	1
PIK3R1~DNMT3A	0.189239	4.40741	0.393131	49.4116	1	2	54	476	0.226409	1
VHL~DNMT3A	0.0109587	5.45769	1.26783	23.494	3	5	52	473	0.0153171	1
APC~ATM	0.166523	2.4493	0.661954	9.06267	3	11	52	467	0.204727	1
VHL~PDGFRA	0.000246747	13.7308	2.24272	84.0648	3	2	52	476	0.000860704	0.692867
KRAS~PTCH1	0.00069649	7.41961	1.93089	28.5104	4	5	51	473	0.00240855	1
GL~BTK	6.68e-11	104.228	5.68046	1912.42	5.5	0.5	50.5	478.5	6.53e-10	1.87e-07
NF1~CDH1	2.73e-07	37.4118	4.10307	341.12	4	1	51	477	1.91e-06	0.000766266
NF1~MYCN	6.68e-11	104.228	5.68046	1912.42	5.5	0.5	50.5	478.5	6.53e-10	1.87e-07
MET~MYC	5.15e-06	18.6667	3.33666	104.429	4	2	51	476	3.01e-05	0.0144579
GL~NPM1	6.68e-11	104.228	5.68046	1912.42	5.5	0.5	50.5	478.5	6.53e-10	1.87e-07
GL~MED12	9.04e-08	23.8	4.50045	125.863	5	2	50	476	6.79e-07	0.000253792
NF1~APC	2.73e-07	37.4118	4.10307	341.12	4	1	51	477	1.91e-06	0.000766266
PIK3CA~FGFR2	0.189239	4.40741	0.393131	49.4116	1	2	54	476	0.226409	1
NOTCH1~PIK3CA	0.842288	1.16478	0.25924	5.23342	2	15	53	463	0.855387	1
MSH2~TP53	0.475044	2.19444	0.240897	19.9902	1	4	54	474	0.530697	1
MLH1~TP53	0.000246747	13.7308	2.24272	84.0648	3	2	52	476	0.000860704	0.692867
MLH1~PTEN	0.000246747	13.7308	2.24272	84.0648	3	2	52	476	0.000860704	0.692867
MLH1~NOTCH1	0.000246747	13.7308	2.24272	84.0648	3	2	52	476	0.000860704	0.692867
MLH1~ATM	0.000246747	13.7308	2.24272	84.0648	3	2	52	476	0.000860704	0.692867
MLH1~RB1	0.00889111	8.98113	1.23951	65.0745	2	2	53	476	0.0124831	1
PDGFRA~MYCN	2e-05	27.5192	2.81141	269.37	3	1	52	477	0.000105358	0.0562612
PDGFRA~KDR	0.00130762	18	1.60512	201.854	2	1	53	477	0.00405723	1
PDGFRA~FGFR1	3.62e-05	44.7196	2.11897	943.78	2.5	0.5	53.5	478.5	0.000132574	0.101685
GL~IDH2	5.5e-09	83.6214	4.4391	1575.21	4.5	0.5	51.5	478.5	4.23e-08	1.55e-05
GL~MYCL	5.5e-09	83.6214	4.4391	1575.21	4.5	0.5	51.5	478.5	4.23e-08	1.55e-05
GL~APEX1	2e-05	27.5192	2.81141	269.37	3	1	52	477	0.000105358	0.0562612
GL~XPO1	2e-05	27.5192	2.81141	269.37	3	1	52	477	0.000105358	0.0562612
TSC1~STK11	0.00889111	8.98113	1.23951	65.0745	2	2	53	476	0.0124831	1
TET2~NOTCH1	0.0626166	4.4717	0.799967	24.9961	2	4	53	474	0.0801903	1
BRCA1~NOTCH1	0.00889111	8.98113	1.23951	65.0745	2	2	53	476	0.0124831	1
NF1~IFITM1	0.00889111	8.98113	1.23951	65.0745	2	2	53	476	0.0124831	1
CDH1~TP53	0.694892	0.566366	0.0319142	10.051	0.5	7.5	55.5	471.5	0.727538	1
CDH1~APC	0.475044	2.19444	0.240897	19.9902	1	4	54	474	0.530697	1
SMAD4~BRCA2	0.333076	2.9321	0.299725	28.6836	1	3	54	475	0.392809	1
SMAD4~APC	0.333076	2.9321	0.299725	28.6836	1	3	54	475	0.392809	1
KRAS~MLH1	2e-05	27.5192	2.81141	269.37	3	1	52	477	0.000105358	0.0562612
ATM~NOTCH1	0.694892	0.566366	0.0319142	10.051	0.5	7.5	55.5	471.5	0.727538	1
APC~FGFR2	0.728621	1.45679	0.172147	12.3281	1	6	54	472	0.743447	1
TSC1~FGFR2	0.72528	1.71712	0.0813971	36.2235	0.5	2.5	55.5	476.5	0.741116	1
EGFR~NOTCH1	0.475044	2.19444	0.240897	19.9902	1	4	54	474	0.530697	1
EGFR~APC	0.333076	2.9321	0.299725	28.6836	1	3	54	475	0.392809	1
EGFR~NF1	0.333076	2.9321	0.299725	28.6836	1	3	54	475	0.392809	1
TSC1~BRCA2	0.972669	0.94995	0.0504744	17.8785	0.5	4.5	55.5	474.5	0.973016	1
MSH2~ATM	0.333076	2.9321	0.299725	28.6836	1	3	54	475	0.392809	1
AKT1~DNMT3A	0.00130762	18	1.60512	201.854	2	1	53	477	0.00405723	1
ATM~NF1	0.86379	0.775594	0.0423194	14.2144	0.5	5.5	55.5	473.5	0.874062	1
NF1~ATM	2e-05	27.5192	2.81141	269.37	3	1	52	477	0.000105358	0.0562612
TP53~IFITM1	0.169419	2.96855	0.584369	15.08	2	6	53	472	0.207832	1
VHL~STK11	0.000246747	13.7308	2.24272	84.0648	3	2	52	476	0.000860704	0.692867
TSC1~RB1	0.0648262	8.83333	0.544698	143.25	1	1	54	477	0.0801903	1
FBXW7~TSC2	0.333076	2.9321	0.299725	28.6836	1	3	54	475	0.392809	1
PIK3R1~KRAS	0.00889111	8.98113	1.23951	65.0745	2	2	53	476	0.0124831	1
CTNNB1~BRCA2	0.86379	0.775594	0.0423194	14.2144	0.5	5.5	55.5	473.5	0.874062	1
PIK3R1~KIT	2e-05	27.5192	2.81141	269.37	3	1	52	477	0.000105358	0.0562612
TSC1~KIT	5.5e-09	83.6214	4.4391	1575.21	4.5	0.5	51.5	478.5	4.23e-08	1.55e-05
BRCA1~KIT	5.5e-09	83.6214	4.4391	1575.21	4.5	0.5	51.5	478.5	4.23e-08	1.55e-05
NF2~KIT	5.5e-09	83.6214	4.4391	1575.21	4.5	0.5	51.5	478.5	4.23e-08	1.55e-05
GL~ATP11B	2e-05	27.5192	2.81141	269.37	3	1	52	477	0.000105358	0.0562612
FBXW7~APC	2e-05	27.5192	2.81141	269.37	3	1	52	477	0.000105358	0.0562612
FBXW7~KIT	5.5e-09	83.6214	4.4391	1575.21	4.5	0.5	51.5	478.5	4.23e-08	1.55e-05
FBXW7~ATM	0.00889111	8.98113	1.23951	65.0745	2	2	53	476	0.0124831	1
KRAS~ATM	0.000246747	13.7308	2.24272	84.0648	3	2	52	476	0.000860704	0.692867
KRAS~FGFR1	2.2e-16	59.5	12.7817	276.978	11	2	44	476	4.16e-15	6.18e-13
GL~NRAS	0.972669	0.94995	0.0504744	17.8785	0.5	4.5	55.5	474.5	0.973016	1
TSC2~BRCA2	0.333076	2.9321	0.299725	28.6836	1	3	54	475	0.392809	1
AKT1~BRCA2	0.0285276	5.97484	0.976274	36.5663	2	3	53	475	0.0392673	1
AKT1~TP53	0.475044	2.19444	0.240897	19.9902	1	4	54	474	0.530697	1
TSC1~TP53	0.333076	2.9321	0.299725	28.6836	1	3	54	475	0.392809	1
BRCA1~APC	2e-05	27.5192	2.81141	269.37	3	1	52	477	0.000105358	0.0562612
BRCA2~PTEN	0.607573	1.75185	0.200942	15.273	1	5	54	473	0.638975	1
VHL~TSC2	0.0285276	5.97484	0.976274	36.5663	2	3	53	475	0.0392673	1
KRAS~SMARCB1	2.73e-07	37.4118	4.10307	341.12	4	1	51	477	1.91e-06	0.000766266
CTNNB1~TP53	0.86379	0.775594	0.0423194	14.2144	0.5	5.5	55.5	473.5	0.874062	1
NOTCH1~CTNNB1	0.333076	2.9321	0.299725	28.6836	1	3	54	475	0.392809	1
FBXW7~FLT3	0.00889111	8.98113	1.23951	65.0745	2	2	53	476	0.0124831	1
AKT1~NOTCH1	0.0285276	5.97484	0.976274	36.5663	2	3	53	475	0.0392673	1
GL~EZH2	5.5e-09	83.6214	4.4391	1575.21	4.5	0.5	51.5	478.5	4.23e-08	1.55e-05
PIK3R1~APC	0.00889111	8.98113	1.23951	65.0745	2	2	53	476	0.0124831	1
PIK3R1~NOTCH1	0.333076	2.9321	0.299725	28.6836	1	3	54	475	0.392809	1
KRAS~EZH2	2e-05	27.5192	2.81141	269.37	3	1	52	477	0.000105358	0.0562612
KRAS~NRAS	2e-05	27.5192	2.81141	269.37	3	1	52	477	0.000105358	0.0562612
PDGFRA~NRAS	2e-05	27.5192	2.81141	269.37	3	1	52	477	0.000105358	0.0562612
VHL~TET2	2e-05	27.5192	2.81141	269.37	3	1	52	477	0.000105358	0.0562612
PTEN~TSC2	0.0285276	5.97484	0.976274	36.5663	2	3	53	475	0.0392673	1
PIK3R1~TP53	0.333076	2.9321	0.299725	28.6836	1	3	54	475	0.392809	1
BRCA2~PIK3CA	0.189239	4.40741	0.393131	49.4116	1	2	54	476	0.226409	1
NF2~TP53	0.189239	4.40741	0.393131	49.4116	1	2	54	476	0.226409	1
PIK3CA~VHL	0.475044	2.19444	0.240897	19.9902	1	4	54	474	0.530697	1
MLH1~BRCA2	2e-05	27.5192	2.81141	269.37	3	1	52	477	0.000105358	0.0562612
MLH1~TSC2	2e-05	27.5192	2.81141	269.37	3	1	52	477	0.000105358	0.0562612
MLH1~BRCA1	2e-05	27.5192	2.81141	269.37	3	1	52	477	0.000105358	0.0562612
MLH1~APC	0.00130762	18	1.60512	201.854	2	1	53	477	0.00405723	1
MLH1~SMARCB1	0.00889111	8.98113	1.23951	65.0745	2	2	53	476	0.0124831	1
MLH1~TET2	0.00130762	18	1.60512	201.854	2	1	53	477	0.00405723	1
PDGFRA~PIK3R1	3.62e-05	44.7196	2.11897	943.78	2.5	0.5	53.5	478.5	0.000132574	0.101685
MYCL~BCL9	3.62e-05	44.7196	2.11897	943.78	2.5	0.5	53.5	478.5	0.000132574	0.101685
APC~TET2	0.000151206	4.91489	1.99789	12.0908	8	16	47	462	0.000544342	0.424586
BRCA1~NF1	0.189239	4.40741	0.393131	49.4116	1	2	54	476	0.226409	1
BRCA1~PTCH1	0.189239	4.40741	0.393131	49.4116	1	2	54	476	0.226409	1
NOTCH1~NF2	0.333076	2.9321	0.299725	28.6836	1	3	54	475	0.392809	1
APC~PDGFRA	0.475044	2.19444	0.240897	19.9902	1	4	54	474	0.530697	1
CDKN2A~SMARCB1	0.00130762	18	1.60512	201.854	2	1	53	477	0.00405723	1
BRCA1~TP53	0.00130762	18	1.60512	201.854	2	1	53	477	0.00405723	1
RB1~NOTCH1	0.894055	1.22394	0.0624039	24.0053	0.5	3.5	55.5	475.5	0.897572	1
GL~TIAF1	4.49e-07	63.8	3.25078	1252.14	3.5	0.5	52.5	478.5	2.7e-06	0.00126121
GL~SPOP	2e-05	27.5192	2.81141	269.37	3	1	52	477	0.000105358	0.0562612
PTCH1~TSC2	0.894055	1.22394	0.0624039	24.0053	0.5	3.5	55.5	475.5	0.897572	1
TSC2~NOTCH1	0.189239	4.40741	0.393131	49.4116	1	2	54	476	0.226409	1
NOTCH1~ERBB2	0.11038	3.56981	0.675903	18.8541	2	5	53	473	0.136061	1
PIK3CA~CDH1	0.189239	4.40741	0.393131	49.4116	1	2	54	476	0.226409	1
CDH1~NF1	0.86379	0.775594	0.0423194	14.2144	0.5	5.5	55.5	473.5	0.874062	1
KRAS~TET2	2e-05	27.5192	2.81141	269.37	3	1	52	477	0.000105358	0.0562612
CDKN2A~APC	0.00130762	18	1.60512	201.854	2	1	53	477	0.00405723	1
CDKN2A~CDH1	0.00130762	18	1.60512	201.854	2	1	53	477	0.00405723	1
TSC2~PTCH1	0.189239	4.40741	0.393131	49.4116	1	2	54	476	0.226409	1
VHL~FGFR2	0.0648262	8.83333	0.544698	143.25	1	1	54	477	0.0801903	1
FBXW7~TSC1	0.00130762	18	1.60512	201.854	2	1	53	477	0.00405723	1
FBXW7~CSF1R	0.0648262	8.83333	0.544698	143.25	1	1	54	477	0.0801903	1
APC~CSF1R	0.0285276	5.97484	0.976274	36.5663	2	3	53	475	0.0392673	1
PTCH1~CSF1R	0.72528	1.71712	0.0813971	36.2235	0.5	2.5	55.5	476.5	0.741116	1
EGFR~TP53	0.333076	2.9321	0.299725	28.6836	1	3	54	475	0.392809	1
EGFR~PIK3CA	0.72528	1.71712	0.0813971	36.2235	0.5	2.5	55.5	476.5	0.741116	1
EGFR~BRCA2	0.189239	4.40741	0.393131	49.4116	1	2	54	476	0.226409	1
EGFR~PTEN	0.333076	2.9321	0.299725	28.6836	1	3	54	475	0.392809	1
FBXW7~MLH1	0.00130762	18	1.60512	201.854	2	1	53	477	0.00405723	1
BRCA2~VHL	0.189239	4.40741	0.393131	49.4116	1	2	54	476	0.226409	1
MSH2~NF1	0.189239	4.40741	0.393131	49.4116	1	2	54	476	0.226409	1
SMAD4~ATM	0.189239	4.40741	0.393131	49.4116	1	2	54	476	0.226409	1
STK11~APC	0.00130762	18	1.60512	201.854	2	1	53	477	0.00405723	1
STK11~BRCA2	0.189239	4.40741	0.393131	49.4116	1	2	54	476	0.226409	1
STK11~NF1	0.333076	2.9321	0.299725	28.6836	1	3	54	475	0.392809	1
STK11~ERBB2	0.00130762	18	1.60512	201.854	2	1	53	477	0.00405723	1
STK11~ATM	0.00130762	18	1.60512	201.854	2	1	53	477	0.00405723	1
MLH1~CDH1	0.00130762	18	1.60512	201.854	2	1	53	477	0.00405723	1
MLH1~GNAQ	4.49e-07	63.8	3.25078	1252.14	3.5	0.5	52.5	478.5	2.7e-06	0.00126121
ERBB2~TSC2	0.189239	4.40741	0.393131	49.4116	1	2	54	476	0.226409	1
APC~CDH1	0.00889111	8.98113	1.23951	65.0745	2	2	53	476	0.0124831	1
KRAS~CTNNB1	0.00130762	18	1.60512	201.854	2	1	53	477	0.00405723	1
ERBB2~CDH1	0.00130762	18	1.60512	201.854	2	1	53	477	0.00405723	1
PIK3R1~PTCH1	0.00130762	18	1.60512	201.854	2	1	53	477	0.00405723	1
TSC1~KRAS	0.189239	4.40741	0.393131	49.4116	1	2	54	476	0.226409	1
TSC1~PTCH1	0.00889111	8.98113	1.23951	65.0745	2	2	53	476	0.0124831	1
NF2~PTEN	0.00130762	18	1.60512	201.854	2	1	53	477	0.00405723	1
TSC1~FGFR4	0.189239	4.40741	0.393131	49.4116	1	2	54	476	0.226409	1
FBXW7~PTCH1	0.00130762	18	1.60512	201.854	2	1	53	477	0.00405723	1
ATM~PTEN	0.333076	2.9321	0.299725	28.6836	1	3	54	475	0.392809	1
APC~CDKN2A	0.475044	2.19444	0.240897	19.9902	1	4	54	474	0.530697	1
MSH2~APC	0.189239	4.40741	0.393131	49.4116	1	2	54	476	0.226409	1
BRCA1~ATM	0.00130762	18	1.60512	201.854	2	1	53	477	0.00405723	1
TET2~APC	0.189239	4.40741	0.393131	49.4116	1	2	54	476	0.226409	1
PIK3CA~ATM	0.333076	2.9321	0.299725	28.6836	1	3	54	475	0.392809	1
PIK3R1~ATM	0.189239	4.40741	0.393131	49.4116	1	2	54	476	0.226409	1
TSC1~ATM	0.189239	4.40741	0.393131	49.4116	1	2	54	476	0.226409	1
ERBB2~ATM	0.00130762	18	1.60512	201.854	2	1	53	477	0.00405723	1
ERBB2~PDGFRA	0.189239	4.40741	0.393131	49.4116	1	2	54	476	0.226409	1
MYCL~JAK3	4.49e-07	63.8	3.25078	1252.14	3.5	0.5	52.5	478.5	2.7e-06	0.00126121
ERBB2~APC	0.00130762	18	1.60512	201.854	2	1	53	477	0.00405723	1
PTEN~CDKN2A	0.333076	2.9321	0.299725	28.6836	1	3	54	475	0.392809	1
FBXW7~PTEN	0.189239	4.40741	0.393131	49.4116	1	2	54	476	0.226409	1
FBXW7~FGFR4	0.00130762	18	1.60512	201.854	2	1	53	477	0.00405723	1
GL~MYCN	4.49e-07	63.8	3.25078	1252.14	3.5	0.5	52.5	478.5	2.7e-06	0.00126121
MLH1~FGFR2	0.0648262	8.83333	0.544698	143.25	1	1	54	477	0.0801903	1
BRCA2~PTCH1	0.333076	2.9321	0.299725	28.6836	1	3	54	475	0.392809	1
ERBB2~SMARCB1	3.62e-05	44.7196	2.11897	943.78	2.5	0.5	53.5	478.5	0.000132574	0.101685
FBXW7~SMARCB1	3.62e-05	44.7196	2.11897	943.78	2.5	0.5	53.5	478.5	0.000132574	0.101685
TSC2~ATM	0.00130762	18	1.60512	201.854	2	1	53	477	0.00405723	1
BRCA2~KIT	0.00130762	18	1.60512	201.854	2	1	53	477	0.00405723	1
NF1~KIT	4.49e-07	63.8	3.25078	1252.14	3.5	0.5	52.5	478.5	2.7e-06	0.00126121
KRAS~RB1	0.189239	4.40741	0.393131	49.4116	1	2	54	476	0.226409	1
NF1~TSC2	0.00889111	8.98113	1.23951	65.0745	2	2	53	476	0.0124831	1
NF1~BRCA1	3.62e-05	44.7196	2.11897	943.78	2.5	0.5	53.5	478.5	0.000132574	0.101685
NF1~PTCH1	0.00130762	18	1.60512	201.854	2	1	53	477	0.00405723	1
NF1~TET2	0.00130762	18	1.60512	201.854	2	1	53	477	0.00405723	1
SMAD4~PIK3R1	0.0648262	8.83333	0.544698	143.25	1	1	54	477	0.0801903	1
PDGFRA~MSH2	0.00130762	18	1.60512	201.854	2	1	53	477	0.00405723	1
PDGFRA~NOTCH1	0.00130762	18	1.60512	201.854	2	1	53	477	0.00405723	1
PDGFRA~DNMT3A	3.62e-05	44.7196	2.11897	943.78	2.5	0.5	53.5	478.5	0.000132574	0.101685
PDGFRA~CD274	4.49e-07	63.8	3.25078	1252.14	3.5	0.5	52.5	478.5	2.7e-06	0.00126121
MET~PIK3R1	0.0648262	8.83333	0.544698	143.25	1	1	54	477	0.0801903	1
PIK3CA~PTCH1	0.838248	1.24603	0.150444	10.3201	1	7	54	471	0.851592	1
PIK3CA~CDKN2A	0.333076	2.9321	0.299725	28.6836	1	3	54	475	0.392809	1
VHL~TP53	0.189239	4.40741	0.393131	49.4116	1	2	54	476	0.226409	1
PIK3R1~MSH2	0.189239	4.40741	0.393131	49.4116	1	2	54	476	0.226409	1
PIK3R1~FGFR4	0.00130762	18	1.60512	201.854	2	1	53	477	0.00405723	1
GL~GATA2	4.49e-07	63.8	3.25078	1252.14	3.5	0.5	52.5	478.5	2.7e-06	0.00126121
FGFR1~TP53	0.894055	1.22394	0.0624039	24.0053	0.5	3.5	55.5	475.5	0.897572	1
FGFR1~NF1	0.894055	1.22394	0.0624039	24.0053	0.5	3.5	55.5	475.5	0.897572	1
NF2~PIK3CA	0.0648262	8.83333	0.544698	143.25	1	1	54	477	0.0801903	1
TP53~PDGFRA	0.72528	1.71712	0.0813971	36.2235	0.5	2.5	55.5	476.5	0.741116	1
MLH1~PDGFRA	0.00889111	8.98113	1.23951	65.0745	2	2	53	476	0.0124831	1
MLH1~MET	0.00130762	18	1.60512	201.854	2	1	53	477	0.00405723	1
MLH1~FLT3	0.0648262	8.83333	0.544698	143.25	1	1	54	477	0.0801903	1
MLH1~STK11	0.00130762	18	1.60512	201.854	2	1	53	477	0.00405723	1
MLH1~BAP1	0.0648262	8.83333	0.544698	143.25	1	1	54	477	0.0801903	1
MLH1~FGFR1	0.0648262	8.83333	0.544698	143.25	1	1	54	477	0.0801903	1
GL~RHOA	0.0648262	8.83333	0.544698	143.25	1	1	54	477	0.0801903	1
GL~ESR1	3.62e-05	44.7196	2.11897	943.78	2.5	0.5	53.5	478.5	0.000132574	0.101685
APC~KDR	0.004427	6.83654	1.48914	31.3861	3	4	52	474	0.00637488	1
BRCA1~TET2	0.0648262	8.83333	0.544698	143.25	1	1	54	477	0.0801903	1
ERBB3~APC	0.0648262	8.83333	0.544698	143.25	1	1	54	477	0.0801903	1
ERBB3~VHL	0.72528	1.71712	0.0813971	36.2235	0.5	2.5	55.5	476.5	0.741116	1
IFITM3~BRCA2	0.72528	1.71712	0.0813971	36.2235	0.5	2.5	55.5	476.5	0.741116	1
ALK~APC	0.72528	1.71712	0.0813971	36.2235	0.5	2.5	55.5	476.5	0.741116	1
ALK~TSC2	0.72528	1.71712	0.0813971	36.2235	0.5	2.5	55.5	476.5	0.741116	1
PTCH1~PTEN	0.894055	1.22394	0.0624039	24.0053	0.5	3.5	55.5	475.5	0.897572	1
APC~MLH1	0.0620392	3.38942	0.872138	13.1724	3	8	52	470	0.0801903	1
TSC2~RB1	0.72528	1.71712	0.0813971	36.2235	0.5	2.5	55.5	476.5	0.741116	1
PIK3CA~TET2	0.189239	4.40741	0.393131	49.4116	1	2	54	476	0.226409	1
CDH1~PIK3CA	0.894055	1.22394	0.0624039	24.0053	0.5	3.5	55.5	475.5	0.897572	1
SMAD4~VHL	0.0648262	8.83333	0.544698	143.25	1	1	54	477	0.0801903	1
SMAD4~NOTCH1	0.0648262	8.83333	0.544698	143.25	1	1	54	477	0.0801903	1
SMAD4~BAP1	0.0648262	8.83333	0.544698	143.25	1	1	54	477	0.0801903	1
SMAD4~TET2	0.0648262	8.83333	0.544698	143.25	1	1	54	477	0.0801903	1
KRAS~NF2	0.0648262	8.83333	0.544698	143.25	1	1	54	477	0.0801903	1
KRAS~TSC1	4.49e-07	63.8	3.25078	1252.14	3.5	0.5	52.5	478.5	2.7e-06	0.00126121
KRAS~FGFR2	3.62e-05	44.7196	2.11897	943.78	2.5	0.5	53.5	478.5	0.000132574	0.101685
KRAS~CSF1R	3.62e-05	44.7196	2.11897	943.78	2.5	0.5	53.5	478.5	0.000132574	0.101685
RB1~APC	0.0648262	8.83333	0.544698	143.25	1	1	54	477	0.0801903	1
RB1~CDH1	0.0648262	8.83333	0.544698	143.25	1	1	54	477	0.0801903	1
TSC2~VHL	0.0648262	8.83333	0.544698	143.25	1	1	54	477	0.0801903	1
TSC2~FGFR2	0.72528	1.71712	0.0813971	36.2235	0.5	2.5	55.5	476.5	0.741116	1
TSC2~CDH1	0.0648262	8.83333	0.544698	143.25	1	1	54	477	0.0801903	1
PTCH1~TSC1	0.894055	1.22394	0.0624039	24.0053	0.5	3.5	55.5	475.5	0.897572	1
FGFR3~NOTCH1	0.72528	1.71712	0.0813971	36.2235	0.5	2.5	55.5	476.5	0.741116	1
FGFR3~PIK3CA	0.72528	1.71712	0.0813971	36.2235	0.5	2.5	55.5	476.5	0.741116	1
FGFR3~NF1	0.72528	1.71712	0.0813971	36.2235	0.5	2.5	55.5	476.5	0.741116	1
FGFR3~PTEN	0.72528	1.71712	0.0813971	36.2235	0.5	2.5	55.5	476.5	0.741116	1
TSC1~VHL	0.0648262	8.83333	0.544698	143.25	1	1	54	477	0.0801903	1
BRAF~NF1	0.72528	1.71712	0.0813971	36.2235	0.5	2.5	55.5	476.5	0.741116	1
AKT1~ATM	0.0648262	8.83333	0.544698	143.25	1	1	54	477	0.0801903	1
MSH2~NOTCH1	0.0648262	8.83333	0.544698	143.25	1	1	54	477	0.0801903	1
STK11~FBXW7	0.0648262	8.83333	0.544698	143.25	1	1	54	477	0.0801903	1
MLH1~SMAD4	2.2e-16	119.25	15.0435	945.296	11	1	44	477	4.16e-15	6.18e-13
MLH1~DNMT3A	3.62e-05	44.7196	2.11897	943.78	2.5	0.5	53.5	478.5	0.000132574	0.101685
MLH1~MSH2	3.62e-05	44.7196	2.11897	943.78	2.5	0.5	53.5	478.5	0.000132574	0.101685
MLH1~ERBB4	4.49e-07	63.8	3.25078	1252.14	3.5	0.5	52.5	478.5	2.7e-06	0.00126121
DDR2~TSC2	0.0648262	8.83333	0.544698	143.25	1	1	54	477	0.0801903	1
JAK3~TSC2	0.0648262	8.83333	0.544698	143.25	1	1	54	477	0.0801903	1
TET2~TSC2	0.189239	4.40741	0.393131	49.4116	1	2	54	476	0.226409	1
PIK3R1~TSC2	0.0648262	8.83333	0.544698	143.25	1	1	54	477	0.0801903	1
APC~STK11	0.00889111	8.98113	1.23951	65.0745	2	2	53	476	0.0124831	1
NF2~PTCH1	3.62e-05	44.7196	2.11897	943.78	2.5	0.5	53.5	478.5	0.000132574	0.101685
NF2~STK11	3.62e-05	44.7196	2.11897	943.78	2.5	0.5	53.5	478.5	0.000132574	0.101685
FGFR4~APC	0.72528	1.71712	0.0813971	36.2235	0.5	2.5	55.5	476.5	0.741116	1
FGFR4~BRCA2	0.72528	1.71712	0.0813971	36.2235	0.5	2.5	55.5	476.5	0.741116	1
FGFR4~TP53	0.72528	1.71712	0.0813971	36.2235	0.5	2.5	55.5	476.5	0.741116	1
KRAS~FBXW7	3.62e-05	44.7196	2.11897	943.78	2.5	0.5	53.5	478.5	0.000132574	0.101685
FBXW7~BAP1	3.62e-05	44.7196	2.11897	943.78	2.5	0.5	53.5	478.5	0.000132574	0.101685
FBXW7~TET2	3.62e-05	44.7196	2.11897	943.78	2.5	0.5	53.5	478.5	0.000132574	0.101685
TSC2~MSH2	0.72528	1.71712	0.0813971	36.2235	0.5	2.5	55.5	476.5	0.741116	1
BRCA2~KRAS	0.772625	0.654886	0.0364014	11.7818	0.5	6.5	55.5	472.5	0.786347	1
BRCA1~MSH2	0.0648262	8.83333	0.544698	143.25	1	1	54	477	0.0801903	1
MSH2~PTEN	0.0648262	8.83333	0.544698	143.25	1	1	54	477	0.0801903	1
MSH2~CDKN2A	0.0648262	8.83333	0.544698	143.25	1	1	54	477	0.0801903	1
MSH2~RB1	0.0648262	8.83333	0.544698	143.25	1	1	54	477	0.0801903	1
DDR2~ATM	0.0648262	8.83333	0.544698	143.25	1	1	54	477	0.0801903	1
DDR2~BRCA2	0.0648262	8.83333	0.544698	143.25	1	1	54	477	0.0801903	1
KIT~ATM	0.0648262	8.83333	0.544698	143.25	1	1	54	477	0.0801903	1
KIT~BRCA2	0.0648262	8.83333	0.544698	143.25	1	1	54	477	0.0801903	1
KIT~PDGFRA	0.0648262	8.83333	0.544698	143.25	1	1	54	477	0.0801903	1
BRCA1~BRCA2	0.72528	1.71712	0.0813971	36.2235	0.5	2.5	55.5	476.5	0.741116	1
PDGFRA~TP53	0.0648262	8.83333	0.544698	143.25	1	1	54	477	0.0801903	1
PIK3CA~STK11	0.72528	1.71712	0.0813971	36.2235	0.5	2.5	55.5	476.5	0.741116	1
VHL~NF2	0.0648262	8.83333	0.544698	143.25	1	1	54	477	0.0801903	1
KRAS~PDGFRA	2e-05	27.5192	2.81141	269.37	3	1	52	477	0.000105358	0.0562612
PIK3CA~NF2	0.894055	1.22394	0.0624039	24.0053	0.5	3.5	55.5	475.5	0.897572	1
PIK3CA~MSH2	0.386805	1.96646	0.413936	9.34191	2	9	53	469	0.455027	1
KDR~PTEN	0.72528	1.71712	0.0813971	36.2235	0.5	2.5	55.5	476.5	0.741116	1
KDR~BRCA2	0.72528	1.71712	0.0813971	36.2235	0.5	2.5	55.5	476.5	0.741116	1
FBXW7~MSH2	0.0648262	8.83333	0.544698	143.25	1	1	54	477	0.0801903	1
EGFR~TSC2	0.189239	4.40741	0.393131	49.4116	1	2	54	476	0.226409	1
MLH1~CTNNB1	0.0648262	8.83333	0.544698	143.25	1	1	54	477	0.0801903	1
TSC1~CTNNB1	0.0648262	8.83333	0.544698	143.25	1	1	54	477	0.0801903	1
BRCA2~CSF1R	0.0648262	8.83333	0.544698	143.25	1	1	54	477	0.0801903	1
JAK1~SMARCB1	3.62e-05	44.7196	2.11897	943.78	2.5	0.5	53.5	478.5	0.000132574	0.101685
JAK1~CDH1	3.62e-05	44.7196	2.11897	943.78	2.5	0.5	53.5	478.5	0.000132574	0.101685
JAK1~APC	3.62e-05	44.7196	2.11897	943.78	2.5	0.5	53.5	478.5	0.000132574	0.101685
NFE2L2~APC	0.0648262	8.83333	0.544698	143.25	1	1	54	477	0.0801903	1
FBXW7~CDH1	3.62e-05	44.7196	2.11897	943.78	2.5	0.5	53.5	478.5	0.000132574	0.101685
PIK3R1~CDH1	3.62e-05	44.7196	2.11897	943.78	2.5	0.5	53.5	478.5	0.000132574	0.101685
AKT1~TSC2	0.189239	4.40741	0.393131	49.4116	1	2	54	476	0.226409	1
MYCL~TSC2	3.62e-05	44.7196	2.11897	943.78	2.5	0.5	53.5	478.5	0.000132574	0.101685
MYCL~CDH1	3.62e-05	44.7196	2.11897	943.78	2.5	0.5	53.5	478.5	0.000132574	0.101685
MYCL~BRCA1	3.62e-05	44.7196	2.11897	943.78	2.5	0.5	53.5	478.5	0.000132574	0.101685
MYCL~MSH2	3.62e-05	44.7196	2.11897	943.78	2.5	0.5	53.5	478.5	0.000132574	0.101685
MYCL~PIK3CA	3.62e-05	44.7196	2.11897	943.78	2.5	0.5	53.5	478.5	0.000132574	0.101685
MYCL~KIT	3.62e-05	44.7196	2.11897	943.78	2.5	0.5	53.5	478.5	0.000132574	0.101685
MYCL~PIK3R1	3.62e-05	44.7196	2.11897	943.78	2.5	0.5	53.5	478.5	0.000132574	0.101685
MYCL~APC	3.62e-05	44.7196	2.11897	943.78	2.5	0.5	53.5	478.5	0.000132574	0.101685
MYCL~FGFR4	3.62e-05	44.7196	2.11897	943.78	2.5	0.5	53.5	478.5	0.000132574	0.101685
MYCL~EGFR	3.62e-05	44.7196	2.11897	943.78	2.5	0.5	53.5	478.5	0.000132574	0.101685
MYCL~PTCH1	3.62e-05	44.7196	2.11897	943.78	2.5	0.5	53.5	478.5	0.000132574	0.101685
MYCL~NOTCH1	3.62e-05	44.7196	2.11897	943.78	2.5	0.5	53.5	478.5	0.000132574	0.101685
MYCL~NRAS	3.62e-05	44.7196	2.11897	943.78	2.5	0.5	53.5	478.5	0.000132574	0.101685
MYCL~ATM	3.62e-05	44.7196	2.11897	943.78	2.5	0.5	53.5	478.5	0.000132574	0.101685
MYCL~STK11	3.62e-05	44.7196	2.11897	943.78	2.5	0.5	53.5	478.5	0.000132574	0.101685
MYCL~MAP2K2	3.62e-05	44.7196	2.11897	943.78	2.5	0.5	53.5	478.5	0.000132574	0.101685
MYCL~MYCN	3.62e-05	44.7196	2.11897	943.78	2.5	0.5	53.5	478.5	0.000132574	0.101685
MYCL~DNMT3A	3.62e-05	44.7196	2.11897	943.78	2.5	0.5	53.5	478.5	0.000132574	0.101685
MYCL~ERBB4	3.62e-05	44.7196	2.11897	943.78	2.5	0.5	53.5	478.5	0.000132574	0.101685
MYCL~CTNNB1	3.62e-05	44.7196	2.11897	943.78	2.5	0.5	53.5	478.5	0.000132574	0.101685
MYCL~BAP1	3.62e-05	44.7196	2.11897	943.78	2.5	0.5	53.5	478.5	0.000132574	0.101685
MYCL~TET2	3.62e-05	44.7196	2.11897	943.78	2.5	0.5	53.5	478.5	0.000132574	0.101685
MYCL~ESR1	3.62e-05	44.7196	2.11897	943.78	2.5	0.5	53.5	478.5	0.000132574	0.101685
MYCL~FGFR1	3.62e-05	44.7196	2.11897	943.78	2.5	0.5	53.5	478.5	0.000132574	0.101685
MYCL~CD274	3.62e-05	44.7196	2.11897	943.78	2.5	0.5	53.5	478.5	0.000132574	0.101685
KRAS~MET	4.49e-07	63.8	3.25078	1252.14	3.5	0.5	52.5	478.5	2.7e-06	0.00126121
KRAS~CDK4	3.48e-09	47.7	5.46422	416.398	5	1	50	477	3.06e-08	9.78e-06
KRAS~ERBB4	4.49e-07	63.8	3.25078	1252.14	3.5	0.5	52.5	478.5	2.7e-06	0.00126121
KRAS~BAP1	3.62e-05	44.7196	2.11897	943.78	2.5	0.5	53.5	478.5	0.000132574	0.101685
NF1~EGFR	3.62e-05	44.7196	2.11897	943.78	2.5	0.5	53.5	478.5	0.000132574	0.101685
NF1~STK11	3.62e-05	44.7196	2.11897	943.78	2.5	0.5	53.5	478.5	0.000132574	0.101685
NF1~ERBB4	3.62e-05	44.7196	2.11897	943.78	2.5	0.5	53.5	478.5	0.000132574	0.101685
SMAD4~TSC1	0.0648262	8.83333	0.544698	143.25	1	1	54	477	0.0801903	1
SMAD4~FGFR2	0.0648262	8.83333	0.544698	143.25	1	1	54	477	0.0801903	1
PDGFRA~BRCA2	0.0648262	8.83333	0.544698	143.25	1	1	54	477	0.0801903	1
PDGFRA~TSC2	3.62e-05	44.7196	2.11897	943.78	2.5	0.5	53.5	478.5	0.000132574	0.101685
PDGFRA~CDH1	3.62e-05	44.7196	2.11897	943.78	2.5	0.5	53.5	478.5	0.000132574	0.101685
PDGFRA~BRCA1	3.62e-05	44.7196	2.11897	943.78	2.5	0.5	53.5	478.5	0.000132574	0.101685
PDGFRA~PIK3CA	3.62e-05	44.7196	2.11897	943.78	2.5	0.5	53.5	478.5	0.000132574	0.101685
PDGFRA~KIT	3.62e-05	44.7196	2.11897	943.78	2.5	0.5	53.5	478.5	0.000132574	0.101685
PDGFRA~APC	3.62e-05	44.7196	2.11897	943.78	2.5	0.5	53.5	478.5	0.000132574	0.101685
PDGFRA~EGFR	3.62e-05	44.7196	2.11897	943.78	2.5	0.5	53.5	478.5	0.000132574	0.101685
PDGFRA~PTCH1	3.62e-05	44.7196	2.11897	943.78	2.5	0.5	53.5	478.5	0.000132574	0.101685
PDGFRA~ATM	3.62e-05	44.7196	2.11897	943.78	2.5	0.5	53.5	478.5	0.000132574	0.101685
PDGFRA~FLT3	0.0648262	8.83333	0.544698	143.25	1	1	54	477	0.0801903	1
PDGFRA~STK11	3.62e-05	44.7196	2.11897	943.78	2.5	0.5	53.5	478.5	0.000132574	0.101685
PDGFRA~ERBB4	3.62e-05	44.7196	2.11897	943.78	2.5	0.5	53.5	478.5	0.000132574	0.101685
PDGFRA~CTNNB1	3.62e-05	44.7196	2.11897	943.78	2.5	0.5	53.5	478.5	0.000132574	0.101685
PDGFRA~BAP1	3.62e-05	44.7196	2.11897	943.78	2.5	0.5	53.5	478.5	0.000132574	0.101685
PDGFRA~TET2	3.62e-05	44.7196	2.11897	943.78	2.5	0.5	53.5	478.5	0.000132574	0.101685
PDGFRA~ESR1	3.62e-05	44.7196	2.11897	943.78	2.5	0.5	53.5	478.5	0.000132574	0.101685
MET~PTEN	0.0648262	8.83333	0.544698	143.25	1	1	54	477	0.0801903	1
MET~BRCA2	0.0648262	8.83333	0.544698	143.25	1	1	54	477	0.0801903	1
MET~TP53	0.0648262	8.83333	0.544698	143.25	1	1	54	477	0.0801903	1
MET~NOTCH1	0.0648262	8.83333	0.544698	143.25	1	1	54	477	0.0801903	1
PTEN~ESR1	0.00130762	18	1.60512	201.854	2	1	53	477	0.00405723	1
PIK3CA~RB1	0.72528	1.71712	0.0813971	36.2235	0.5	2.5	55.5	476.5	0.741116	1
APC~MSH2	0.368236	1.78077	0.498946	6.35568	3	15	52	463	0.433727	1
VHL~FLT3	0.0648262	8.83333	0.544698	143.25	1	1	54	477	0.0801903	1
VHL~CTNNB1	0.0648262	8.83333	0.544698	143.25	1	1	54	477	0.0801903	1
PIK3R1~FLT3	0.0648262	8.83333	0.544698	143.25	1	1	54	477	0.0801903	1
BRCA2~IFITM1	0.0285276	5.97484	0.976274	36.5663	2	3	53	475	0.0392673	1
TSC1~MSH2	0.0648262	8.83333	0.544698	143.25	1	1	54	477	0.0801903	1
BRCA2~FBXW7	0.00130762	18	1.60512	201.854	2	1	53	477	0.00405723	1
BRCA2~STK11	0.0648262	8.83333	0.544698	143.25	1	1	54	477	0.0801903	1
NOTCH1~EGFR	0.00130762	18	1.60512	201.854	2	1	53	477	0.00405723	1
APC~KNSTRN	5.06e-14	10.8075	5.19148	22.4987	17	19	38	459	7.33e-13	1.42e-10
MLH1~CDKN2A	0.00130762	18	1.60512	201.854	2	1	53	477	0.00405723	1
MCL1~TP53	0.72528	1.71712	0.0813971	36.2235	0.5	2.5	55.5	476.5	0.741116	1
MLH1~NF1	3.62e-05	44.7196	2.11897	943.78	2.5	0.5	53.5	478.5	0.000132574	0.101685
ATM~TSC2	0.72528	1.71712	0.0813971	36.2235	0.5	2.5	55.5	476.5	0.741116	1
CDH1~TSC2	0.72528	1.71712	0.0813971	36.2235	0.5	2.5	55.5	476.5	0.741116	1
KRAS~CDKN2A	0.00889111	8.98113	1.23951	65.0745	2	2	53	476	0.0124831	1
TET2~NF1	0.0648262	8.83333	0.544698	143.25	1	1	54	477	0.0801903	1
TET2~ATM	0.0648262	8.83333	0.544698	143.25	1	1	54	477	0.0801903	1
TET2~PDGFRA	0.0648262	8.83333	0.544698	143.25	1	1	54	477	0.0801903	1
CDH1~ATM	0.72528	1.71712	0.0813971	36.2235	0.5	2.5	55.5	476.5	0.741116	1
CDH1~PTEN	0.894055	1.22394	0.0624039	24.0053	0.5	3.5	55.5	475.5	0.897572	1
CTNNB1~NOTCH1	0.72528	1.71712	0.0813971	36.2235	0.5	2.5	55.5	476.5	0.741116	1
ERBB4~SMARCB1	3.62e-05	44.7196	2.11897	943.78	2.5	0.5	53.5	478.5	0.000132574	0.101685
TET2~SMARCB1	0.00130762	18	1.60512	201.854	2	1	53	477	0.00405723	1
APC~SMARCB1	0.00130762	18	1.60512	201.854	2	1	53	477	0.00405723	1
KRAS~U2AF1;U2AF1L5	9.55e-15	147.99	8.32478	2630.82	7.5	0.5	48.5	478.5	1.44e-13	2.68e-11
MLH1~KDR	0.00130762	18	1.60512	201.854	2	1	53	477	0.00405723	1
MLH1~EGFR	3.62e-05	44.7196	2.11897	943.78	2.5	0.5	53.5	478.5	0.000132574	0.101685
MLH1~MYC	4.49e-07	63.8	3.25078	1252.14	3.5	0.5	52.5	478.5	2.7e-06	0.00126121
MLH1~U2AF1;U2AF1L5	5.5e-09	83.6214	4.4391	1575.21	4.5	0.5	51.5	478.5	4.23e-08	1.55e-05
TSC2~TET2	0.0648262	8.83333	0.544698	143.25	1	1	54	477	0.0801903	1
PIK3CA~KRAS	0.475044	2.19444	0.240897	19.9902	1	4	54	474	0.530697	1
ATM~PTCH1	0.72528	1.71712	0.0813971	36.2235	0.5	2.5	55.5	476.5	0.741116	1
ATM~MSH2	0.72528	1.71712	0.0813971	36.2235	0.5	2.5	55.5	476.5	0.741116	1
BRAF~CDH1	0.72528	1.71712	0.0813971	36.2235	0.5	2.5	55.5	476.5	0.741116	1
PTEN~STK11	0.0648262	8.83333	0.544698	143.25	1	1	54	477	0.0801903	1
TSC1~BRCA1	0.0648262	8.83333	0.544698	143.25	1	1	54	477	0.0801903	1
NOTCH1~FGFR1	0.000246747	13.7308	2.24272	84.0648	3	2	52	476	0.000860704	0.692867
NOTCH1~KNSTRN	0.86379	0.775594	0.0423194	14.2144	0.5	5.5	55.5	473.5	0.874062	1
KRAS~KNSTRN	0.894055	1.22394	0.0624039	24.0053	0.5	3.5	55.5	475.5	0.897572	1
BRCA2~BAP1	0.00130762	18	1.60512	201.854	2	1	53	477	0.00405723	1
BRCA1~BAP1	0.00130762	18	1.60512	201.854	2	1	53	477	0.00405723	1
BRCA2~KNSTRN	0.189239	4.40741	0.393131	49.4116	1	2	54	476	0.226409	1
TP53~ERBB4	2.2e-16	44.9524	16.9593	119.151	20	6	35	472	4.16e-15	6.18e-13
PTEN~KNSTRN	2.44e-15	18.1845	7.13483	46.3469	13	8	42	470	4.26e-14	6.86e-12
PIK3CA~KNSTRN	1.33e-15	21.9535	7.84921	61.4018	12	6	43	472	2.37e-14	3.74e-12
TP53~CBL	2.2e-16	73.6667	16.0834	337.415	13	2	42	476	4.16e-15	6.18e-13
PIK3R1~PPARG	2.2e-16	66.4186	14.3944	306.468	12	2	43	476	4.16e-15	6.18e-13
VHL~ABL1	2.2e-16	44.186	12.005	162.633	12	3	43	475	4.16e-15	6.18e-13
TP53~WT1	1.74e-05	8.23907	2.66305	25.4904	6	7	49	471	0.000100275	0.0488341
TP53~U2AF1;U2AF1L5	2.2e-16	52.8889	11.2407	248.848	10	2	45	476	4.16e-15	6.18e-13
NOTCH1~KDR	0.00132612	9.13462	1.79744	46.4224	3	3	52	475	0.00406078	1
TP53~GNAQ	3.92e-10	23.0903	5.7818	92.2136	7	3	48	475	3.72e-09	1.1e-06
TP53~ALK	1.9e-07	14.5102	3.95889	53.1831	6	4	49	474	1.42e-06	0.000534051
KRAS~STAT3	2.2e-16	93.3261	11.566	753.045	9	1	46	477	4.16e-15	6.18e-13
BRCA2~AKT1	0.00069649	7.41961	1.93089	28.5104	4	5	51	473	0.00240855	1
BRCA2~BRAF	0.022203	4.53846	1.10231	18.6859	3	6	52	472	0.030941	1
NOTCH1~MET	0.000246747	13.7308	2.24272	84.0648	3	2	52	476	0.000860704	0.692867
PTEN~MYD88	5.06e-13	69.5625	8.38145	577.339	7	1	48	477	6.48e-12	1.42e-09
KRAS~MYD88	5.06e-13	69.5625	8.38145	577.339	7	1	48	477	6.48e-12	1.42e-09
BRCA2~MYD88	9.55e-15	147.99	8.32478	2630.82	7.5	0.5	48.5	478.5	1.44e-13	2.68e-11
NF1~MYD88	9.55e-15	147.99	8.32478	2630.82	7.5	0.5	48.5	478.5	1.44e-13	2.68e-11
TSC1~MYD88	9.55e-15	147.99	8.32478	2630.82	7.5	0.5	48.5	478.5	1.44e-13	2.68e-11
NF1~AKT1	4.21e-05	12.4183	2.70369	57.0384	4	3	51	475	0.000152603	0.118267
CDKN2A~U2AF1;U2AF1L5	2.22e-16	171.253	9.73211	3013.47	8.5	0.5	47.5	478.5	4.16e-15	6.24e-13
PIK3R1~RPS6KB1	3.48e-09	47.7	5.46422	416.398	5	1	50	477	3.06e-08	9.78e-06
BRCA2~RET	0.607573	1.75185	0.200942	15.273	1	5	54	473	0.638975	1
TSC1~BRAF	0.0109587	5.45769	1.26783	23.494	3	5	52	473	0.0153171	1
PTEN~ERBB2	0.00132612	9.13462	1.79744	46.4224	3	3	52	475	0.00406078	1
TP53~ATP11B	5.15e-06	18.6667	3.33666	104.429	4	2	51	476	3.01e-05	0.0144579
KRAS~AKT1	4.21e-05	12.4183	2.70369	57.0384	4	3	51	475	0.000152603	0.118267
NF1~BRAF	0.004427	6.83654	1.48914	31.3861	3	4	52	474	0.00637488	1
NOTCH1~RPS6KB1	6.47e-12	26.9504	6.91484	105.038	8	3	47	475	7.35e-11	1.82e-08
CDKN2A~EZH2	8.01e-13	125.667	6.97509	2264.07	6.5	0.5	49.5	478.5	9.34e-12	2.25e-09
KRAS~BRAF	0.00132612	9.13462	1.79744	46.4224	3	3	52	475	0.00406078	1
PIK3R1~MDM2	2.73e-07	37.4118	4.10307	341.12	4	1	51	477	1.91e-06	0.000766266
SMARCB1~MYD88	6.68e-11	104.228	5.68046	1912.42	5.5	0.5	50.5	478.5	6.53e-10	1.87e-07
TSC1~AKT1	2.73e-07	37.4118	4.10307	341.12	4	1	51	477	1.91e-06	0.000766266
TP53~TIAF1	2e-05	27.5192	2.81141	269.37	3	1	52	477	0.000105358	0.0562612
MLH1~TIAF1	2e-05	27.5192	2.81141	269.37	3	1	52	477	0.000105358	0.0562612
PDGFRA~MYD88	5.5e-09	83.6214	4.4391	1575.21	4.5	0.5	51.5	478.5	4.23e-08	1.55e-05
AKT1~APC	0.00889111	8.98113	1.23951	65.0745	2	2	53	476	0.0124831	1
MSH2~RET	0.333076	2.9321	0.299725	28.6836	1	3	54	475	0.392809	1
APC~KRAS	0.386805	1.96646	0.413936	9.34191	2	9	53	469	0.455027	1
BRCA1~KRAS	0.333076	2.9321	0.299725	28.6836	1	3	54	475	0.392809	1
VHL~RB1	0.333076	2.9321	0.299725	28.6836	1	3	54	475	0.392809	1
KRAS~ERBB2	0.00889111	8.98113	1.23951	65.0745	2	2	53	476	0.0124831	1
NF1~CDKN2A	0.333076	2.9321	0.299725	28.6836	1	3	54	475	0.392809	1
NFE2L2~TP53	0.333076	2.9321	0.299725	28.6836	1	3	54	475	0.392809	1
TP53~CDK4	0.189239	4.40741	0.393131	49.4116	1	2	54	476	0.226409	1
APC~BAP1	0.0626166	4.4717	0.799967	24.9961	2	4	53	474	0.0801903	1
BRCA1~VHL	0.00130762	18	1.60512	201.854	2	1	53	477	0.00405723	1
BRCA1~PIK3CA	0.0648262	8.83333	0.544698	143.25	1	1	54	477	0.0801903	1
CDH1~RET	0.894055	1.22394	0.0624039	24.0053	0.5	3.5	55.5	475.5	0.897572	1
ERBB2~NOTCH1	0.189239	4.40741	0.393131	49.4116	1	2	54	476	0.226409	1
TSC2~FLT3	0.189239	4.40741	0.393131	49.4116	1	2	54	476	0.226409	1
TSC1~BCL9	0.189239	4.40741	0.393131	49.4116	1	2	54	476	0.226409	1
PTCH1~NF2	0.972669	0.94995	0.0504744	17.8785	0.5	4.5	55.5	474.5	0.973016	1
APC~FGFR3	0.0390739	3.88187	0.97416	15.4686	3	7	52	471	0.0535478	1
NF1~SMAD4	0.00284538	26.3394	1.05995	654.53	1.5	0.5	54.5	478.5	0.00413981	1
VHL~ACVRL1	0.894055	1.22394	0.0624039	24.0053	0.5	3.5	55.5	475.5	0.897572	1
BRCA2~CDKN2A	0.0648262	8.83333	0.544698	143.25	1	1	54	477	0.0801903	1
BRCA2~TET2	0.00130762	18	1.60512	201.854	2	1	53	477	0.00405723	1
PIK3CA~FLT3	0.00130762	18	1.60512	201.854	2	1	53	477	0.00405723	1
EGFR~FGFR4	0.00130762	18	1.60512	201.854	2	1	53	477	0.00405723	1
SMO~MYD88	4.49e-07	63.8	3.25078	1252.14	3.5	0.5	52.5	478.5	2.7e-06	0.00126121
PIK3R1~CTNNB1	0.00130762	18	1.60512	201.854	2	1	53	477	0.00405723	1
PDGFRA~AKT1	4.49e-07	63.8	3.25078	1252.14	3.5	0.5	52.5	478.5	2.7e-06	0.00126121
FGFR2~TP53	0.894055	1.22394	0.0624039	24.0053	0.5	3.5	55.5	475.5	0.897572	1
NOTCH1~ERBB4	0.00130762	18	1.60512	201.854	2	1	53	477	0.00405723	1
TP53~MYCN	0.0648262	8.83333	0.544698	143.25	1	1	54	477	0.0801903	1
MLH1~NF2	0.72528	1.71712	0.0813971	36.2235	0.5	2.5	55.5	476.5	0.741116	1
MYCL~MYD88	3.62e-05	44.7196	2.11897	943.78	2.5	0.5	53.5	478.5	0.000132574	0.101685
BRCA1~KDR	0.501592	2.86787	0.115431	71.2521	0.5	1.5	55.5	477.5	0.530697	1
ERBB2~NF1	0.0648262	8.83333	0.544698	143.25	1	1	54	477	0.0801903	1
CDH1~VHL	0.894055	1.22394	0.0624039	24.0053	0.5	3.5	55.5	475.5	0.897572	1
CDH1~NOTCH1	0.894055	1.22394	0.0624039	24.0053	0.5	3.5	55.5	475.5	0.897572	1
CDH1~TET2	0.894055	1.22394	0.0624039	24.0053	0.5	3.5	55.5	475.5	0.897572	1
MTOR~PIK3CA	0.0648262	8.83333	0.544698	143.25	1	1	54	477	0.0801903	1
MTOR~APC	0.0648262	8.83333	0.544698	143.25	1	1	54	477	0.0801903	1
CDKN2A~VHL	0.0648262	8.83333	0.544698	143.25	1	1	54	477	0.0801903	1
CDKN2A~PTCH1	0.0648262	8.83333	0.544698	143.25	1	1	54	477	0.0801903	1
CDKN2A~TSC1	0.0648262	8.83333	0.544698	143.25	1	1	54	477	0.0801903	1
CDKN2A~FGFR2	0.0648262	8.83333	0.544698	143.25	1	1	54	477	0.0801903	1
TSC2~NF2	0.72528	1.71712	0.0813971	36.2235	0.5	2.5	55.5	476.5	0.741116	1
SMAD4~DNMT3A	0.0648262	8.83333	0.544698	143.25	1	1	54	477	0.0801903	1
BRCA2~SMAD4	0.00284538	26.3394	1.05995	654.53	1.5	0.5	54.5	478.5	0.00413981	1
FBXW7~DNMT3A	0.0648262	8.83333	0.544698	143.25	1	1	54	477	0.0801903	1
TSC1~NRAS	0.00284538	26.3394	1.05995	654.53	1.5	0.5	54.5	478.5	0.00413981	1
BRCA2~NRAS	0.0648262	8.83333	0.544698	143.25	1	1	54	477	0.0801903	1
TSC2~NF1	0.0648262	8.83333	0.544698	143.25	1	1	54	477	0.0801903	1
BRCA2~BRCA1	3.62e-05	44.7196	2.11897	943.78	2.5	0.5	53.5	478.5	0.000132574	0.101685
PTCH1~ATM	0.72528	1.71712	0.0813971	36.2235	0.5	2.5	55.5	476.5	0.741116	1
EGFR~BRCA1	0.0648262	8.83333	0.544698	143.25	1	1	54	477	0.0801903	1
CDKN2A~ATM	3.62e-05	44.7196	2.11897	943.78	2.5	0.5	53.5	478.5	0.000132574	0.101685
CDKN2A~TSC2	3.62e-05	44.7196	2.11897	943.78	2.5	0.5	53.5	478.5	0.000132574	0.101685
CDKN2A~ERBB2	0.00130762	18	1.60512	201.854	2	1	53	477	0.00405723	1
CDKN2A~BRCA1	3.62e-05	44.7196	2.11897	943.78	2.5	0.5	53.5	478.5	0.000132574	0.101685
CDKN2A~FGFR4	3.62e-05	44.7196	2.11897	943.78	2.5	0.5	53.5	478.5	0.000132574	0.101685
AKT1~PTEN	0.00130762	18	1.60512	201.854	2	1	53	477	0.00405723	1
MYCL~DDR2	3.62e-05	44.7196	2.11897	943.78	2.5	0.5	53.5	478.5	0.000132574	0.101685
MYCL~SMAD4	0.00284538	26.3394	1.05995	654.53	1.5	0.5	54.5	478.5	0.00413981	1
MYCL~MET	0.00284538	26.3394	1.05995	654.53	1.5	0.5	54.5	478.5	0.00413981	1
KRAS~DDR2	3.62e-05	44.7196	2.11897	943.78	2.5	0.5	53.5	478.5	0.000132574	0.101685
NF1~DDR2	3.62e-05	44.7196	2.11897	943.78	2.5	0.5	53.5	478.5	0.000132574	0.101685
NF1~MET	0.00284538	26.3394	1.05995	654.53	1.5	0.5	54.5	478.5	0.00413981	1
SMAD4~TSC2	0.0648262	8.83333	0.544698	143.25	1	1	54	477	0.0801903	1
PDGFRA~DDR2	3.62e-05	44.7196	2.11897	943.78	2.5	0.5	53.5	478.5	0.000132574	0.101685
PDGFRA~SMAD4	0.00284538	26.3394	1.05995	654.53	1.5	0.5	54.5	478.5	0.00413981	1
PDGFRA~MET	0.00284538	26.3394	1.05995	654.53	1.5	0.5	54.5	478.5	0.00413981	1
PTEN~MAP2K2	3.62e-05	44.7196	2.11897	943.78	2.5	0.5	53.5	478.5	0.000132574	0.101685
PTEN~MYCN	3.62e-05	44.7196	2.11897	943.78	2.5	0.5	53.5	478.5	0.000132574	0.101685
BRCA2~MAP2K2	3.62e-05	44.7196	2.11897	943.78	2.5	0.5	53.5	478.5	0.000132574	0.101685
BRCA2~MYCN	3.62e-05	44.7196	2.11897	943.78	2.5	0.5	53.5	478.5	0.000132574	0.101685
SMARCB1~MAP2K2	3.62e-05	44.7196	2.11897	943.78	2.5	0.5	53.5	478.5	0.000132574	0.101685
SMARCB1~MYCN	3.62e-05	44.7196	2.11897	943.78	2.5	0.5	53.5	478.5	0.000132574	0.101685
SMO~MAP2K2	3.62e-05	44.7196	2.11897	943.78	2.5	0.5	53.5	478.5	0.000132574	0.101685
SMO~MYCN	3.62e-05	44.7196	2.11897	943.78	2.5	0.5	53.5	478.5	0.000132574	0.101685
TSC1~MAP2K2	3.62e-05	44.7196	2.11897	943.78	2.5	0.5	53.5	478.5	0.000132574	0.101685
TSC1~MYCN	3.62e-05	44.7196	2.11897	943.78	2.5	0.5	53.5	478.5	0.000132574	0.101685
TSC1~TET2	0.0648262	8.83333	0.544698	143.25	1	1	54	477	0.0801903	1
MSH2~PTCH1	0.72528	1.71712	0.0813971	36.2235	0.5	2.5	55.5	476.5	0.741116	1
PTEN~RET	0.0648262	8.83333	0.544698	143.25	1	1	54	477	0.0801903	1
PIK3R1~NF1	0.0648262	8.83333	0.544698	143.25	1	1	54	477	0.0801903	1
PIK3R1~NF2	0.0648262	8.83333	0.544698	143.25	1	1	54	477	0.0801903	1
PIK3R1~FBXW7	0.0648262	8.83333	0.544698	143.25	1	1	54	477	0.0801903	1
PIK3R1~RET	0.0648262	8.83333	0.544698	143.25	1	1	54	477	0.0801903	1
PIK3R1~TET2	0.0648262	8.83333	0.544698	143.25	1	1	54	477	0.0801903	1
PDGFRA~BRAF	3.62e-05	44.7196	2.11897	943.78	2.5	0.5	53.5	478.5	0.000132574	0.101685
BRCA2~FGFR4	0.0648262	8.83333	0.544698	143.25	1	1	54	477	0.0801903	1
FGFR1~APC	0.72528	1.71712	0.0813971	36.2235	0.5	2.5	55.5	476.5	0.741116	1
SMARCB1~AKT1	3.62e-05	44.7196	2.11897	943.78	2.5	0.5	53.5	478.5	0.000132574	0.101685
SMO~AKT1	3.62e-05	44.7196	2.11897	943.78	2.5	0.5	53.5	478.5	0.000132574	0.101685
ERBB3~BRCA2	0.501592	2.86787	0.115431	71.2521	0.5	1.5	55.5	477.5	0.530697	1
BIRC2~NOTCH1	0.501592	2.86787	0.115431	71.2521	0.5	1.5	55.5	477.5	0.530697	1
STK11~PTEN	0.00284538	26.3394	1.05995	654.53	1.5	0.5	54.5	478.5	0.00413981	1
ATM~CDKN2A	0.501592	2.86787	0.115431	71.2521	0.5	1.5	55.5	477.5	0.530697	1
APC~DDR2	1.63e-12	23.1848	6.87185	78.2226	9	4	46	474	1.9e-11	4.59e-09
CDH1~BRCA1	0.72528	1.71712	0.0813971	36.2235	0.5	2.5	55.5	476.5	0.741116	1
CDH1~MSH2	0.72528	1.71712	0.0813971	36.2235	0.5	2.5	55.5	476.5	0.741116	1
CCNE1~BRCA2	0.00284538	26.3394	1.05995	654.53	1.5	0.5	54.5	478.5	0.00413981	1
CCNE1~PIK3CA	0.00284538	26.3394	1.05995	654.53	1.5	0.5	54.5	478.5	0.00413981	1
APC~FLT3	0.0285276	5.97484	0.976274	36.5663	2	3	53	475	0.0392673	1
ERBB4~BRCA2	0.0648262	8.83333	0.544698	143.25	1	1	54	477	0.0801903	1
BRAF~BRCA2	0.72528	1.71712	0.0813971	36.2235	0.5	2.5	55.5	476.5	0.741116	1
MYCL~AKT1	0.00284538	26.3394	1.05995	654.53	1.5	0.5	54.5	478.5	0.00413981	1
MYCL~FBXW7	0.00284538	26.3394	1.05995	654.53	1.5	0.5	54.5	478.5	0.00413981	1
MYCL~PPARG	0.00284538	26.3394	1.05995	654.53	1.5	0.5	54.5	478.5	0.00413981	1
MYCL~CSF1R	0.00284538	26.3394	1.05995	654.53	1.5	0.5	54.5	478.5	0.00413981	1
MYCL~BRAF	0.00284538	26.3394	1.05995	654.53	1.5	0.5	54.5	478.5	0.00413981	1
PTEN~BCL9	0.00284538	26.3394	1.05995	654.53	1.5	0.5	54.5	478.5	0.00413981	1
KRAS~PPARG	0.00284538	26.3394	1.05995	654.53	1.5	0.5	54.5	478.5	0.00413981	1
BRCA2~DDR2	0.00284538	26.3394	1.05995	654.53	1.5	0.5	54.5	478.5	0.00413981	1
BRCA2~JAK3	0.00284538	26.3394	1.05995	654.53	1.5	0.5	54.5	478.5	0.00413981	1
BRCA2~EGFR	0.00284538	26.3394	1.05995	654.53	1.5	0.5	54.5	478.5	0.00413981	1
BRCA2~MET	0.00284538	26.3394	1.05995	654.53	1.5	0.5	54.5	478.5	0.00413981	1
BRCA2~BCL9	0.00284538	26.3394	1.05995	654.53	1.5	0.5	54.5	478.5	0.00413981	1
BRCA2~ERBB4	0.00284538	26.3394	1.05995	654.53	1.5	0.5	54.5	478.5	0.00413981	1
BRCA2~PPARG	0.00284538	26.3394	1.05995	654.53	1.5	0.5	54.5	478.5	0.00413981	1
BRCA2~ESR1	0.00284538	26.3394	1.05995	654.53	1.5	0.5	54.5	478.5	0.00413981	1
BRCA2~FGFR1	0.0648262	8.83333	0.544698	143.25	1	1	54	477	0.0801903	1
BRCA2~CD274	0.00284538	26.3394	1.05995	654.53	1.5	0.5	54.5	478.5	0.00413981	1
NF1~PPARG	0.00284538	26.3394	1.05995	654.53	1.5	0.5	54.5	478.5	0.00413981	1
NF1~CSF1R	0.00284538	26.3394	1.05995	654.53	1.5	0.5	54.5	478.5	0.00413981	1
SMARCB1~DDR2	0.00284538	26.3394	1.05995	654.53	1.5	0.5	54.5	478.5	0.00413981	1
SMARCB1~ATM	0.00284538	26.3394	1.05995	654.53	1.5	0.5	54.5	478.5	0.00413981	1
SMARCB1~TSC2	0.00284538	26.3394	1.05995	654.53	1.5	0.5	54.5	478.5	0.00413981	1
SMARCB1~CDH1	0.00284538	26.3394	1.05995	654.53	1.5	0.5	54.5	478.5	0.00413981	1
SMARCB1~BRCA1	0.00284538	26.3394	1.05995	654.53	1.5	0.5	54.5	478.5	0.00413981	1
SMARCB1~SMAD4	0.00284538	26.3394	1.05995	654.53	1.5	0.5	54.5	478.5	0.00413981	1
SMARCB1~JAK3	0.00284538	26.3394	1.05995	654.53	1.5	0.5	54.5	478.5	0.00413981	1
SMARCB1~PIK3CA	0.00284538	26.3394	1.05995	654.53	1.5	0.5	54.5	478.5	0.00413981	1
SMARCB1~KIT	0.00284538	26.3394	1.05995	654.53	1.5	0.5	54.5	478.5	0.00413981	1
SMARCB1~FBXW7	0.00284538	26.3394	1.05995	654.53	1.5	0.5	54.5	478.5	0.00413981	1
SMARCB1~PIK3R1	0.00284538	26.3394	1.05995	654.53	1.5	0.5	54.5	478.5	0.00413981	1
SMARCB1~APC	0.00284538	26.3394	1.05995	654.53	1.5	0.5	54.5	478.5	0.00413981	1
SMARCB1~FGFR4	0.00284538	26.3394	1.05995	654.53	1.5	0.5	54.5	478.5	0.00413981	1
SMARCB1~EGFR	0.00284538	26.3394	1.05995	654.53	1.5	0.5	54.5	478.5	0.00413981	1
SMARCB1~MET	0.00284538	26.3394	1.05995	654.53	1.5	0.5	54.5	478.5	0.00413981	1
SMARCB1~PTCH1	0.00284538	26.3394	1.05995	654.53	1.5	0.5	54.5	478.5	0.00413981	1
SMARCB1~NOTCH1	0.00284538	26.3394	1.05995	654.53	1.5	0.5	54.5	478.5	0.00413981	1
SMARCB1~NRAS	0.00284538	26.3394	1.05995	654.53	1.5	0.5	54.5	478.5	0.00413981	1
SMARCB1~BCL9	0.00284538	26.3394	1.05995	654.53	1.5	0.5	54.5	478.5	0.00413981	1
SMARCB1~STK11	0.00284538	26.3394	1.05995	654.53	1.5	0.5	54.5	478.5	0.00413981	1
SMARCB1~DNMT3A	0.00284538	26.3394	1.05995	654.53	1.5	0.5	54.5	478.5	0.00413981	1
SMARCB1~MSH2	0.00284538	26.3394	1.05995	654.53	1.5	0.5	54.5	478.5	0.00413981	1
SMARCB1~ERBB4	0.00284538	26.3394	1.05995	654.53	1.5	0.5	54.5	478.5	0.00413981	1
SMARCB1~PPARG	0.00284538	26.3394	1.05995	654.53	1.5	0.5	54.5	478.5	0.00413981	1
SMARCB1~CTNNB1	0.00284538	26.3394	1.05995	654.53	1.5	0.5	54.5	478.5	0.00413981	1
SMARCB1~BAP1	0.00284538	26.3394	1.05995	654.53	1.5	0.5	54.5	478.5	0.00413981	1
SMARCB1~TET2	0.00284538	26.3394	1.05995	654.53	1.5	0.5	54.5	478.5	0.00413981	1
SMARCB1~CSF1R	0.00284538	26.3394	1.05995	654.53	1.5	0.5	54.5	478.5	0.00413981	1
SMARCB1~ESR1	0.00284538	26.3394	1.05995	654.53	1.5	0.5	54.5	478.5	0.00413981	1
SMARCB1~BRAF	0.00284538	26.3394	1.05995	654.53	1.5	0.5	54.5	478.5	0.00413981	1
SMARCB1~FGFR1	0.00284538	26.3394	1.05995	654.53	1.5	0.5	54.5	478.5	0.00413981	1
SMARCB1~CD274	0.00284538	26.3394	1.05995	654.53	1.5	0.5	54.5	478.5	0.00413981	1
PDGFRA~FBXW7	0.00284538	26.3394	1.05995	654.53	1.5	0.5	54.5	478.5	0.00413981	1
PDGFRA~PPARG	0.00284538	26.3394	1.05995	654.53	1.5	0.5	54.5	478.5	0.00413981	1
PDGFRA~CSF1R	0.00284538	26.3394	1.05995	654.53	1.5	0.5	54.5	478.5	0.00413981	1
SMO~DDR2	0.00284538	26.3394	1.05995	654.53	1.5	0.5	54.5	478.5	0.00413981	1
SMO~ATM	0.00284538	26.3394	1.05995	654.53	1.5	0.5	54.5	478.5	0.00413981	1
SMO~TSC2	0.00284538	26.3394	1.05995	654.53	1.5	0.5	54.5	478.5	0.00413981	1
SMO~CDH1	0.00284538	26.3394	1.05995	654.53	1.5	0.5	54.5	478.5	0.00413981	1
SMO~BRCA1	0.00284538	26.3394	1.05995	654.53	1.5	0.5	54.5	478.5	0.00413981	1
SMO~SMAD4	0.00284538	26.3394	1.05995	654.53	1.5	0.5	54.5	478.5	0.00413981	1
SMO~JAK3	0.00284538	26.3394	1.05995	654.53	1.5	0.5	54.5	478.5	0.00413981	1
SMO~PIK3CA	0.00284538	26.3394	1.05995	654.53	1.5	0.5	54.5	478.5	0.00413981	1
SMO~KIT	0.00284538	26.3394	1.05995	654.53	1.5	0.5	54.5	478.5	0.00413981	1
SMO~FBXW7	0.00284538	26.3394	1.05995	654.53	1.5	0.5	54.5	478.5	0.00413981	1
SMO~PIK3R1	0.00284538	26.3394	1.05995	654.53	1.5	0.5	54.5	478.5	0.00413981	1
SMO~APC	0.00284538	26.3394	1.05995	654.53	1.5	0.5	54.5	478.5	0.00413981	1
SMO~FGFR4	0.00284538	26.3394	1.05995	654.53	1.5	0.5	54.5	478.5	0.00413981	1
SMO~EGFR	0.00284538	26.3394	1.05995	654.53	1.5	0.5	54.5	478.5	0.00413981	1
SMO~MET	0.00284538	26.3394	1.05995	654.53	1.5	0.5	54.5	478.5	0.00413981	1
SMO~PTCH1	0.00284538	26.3394	1.05995	654.53	1.5	0.5	54.5	478.5	0.00413981	1
SMO~NOTCH1	0.00284538	26.3394	1.05995	654.53	1.5	0.5	54.5	478.5	0.00413981	1
SMO~NRAS	0.00284538	26.3394	1.05995	654.53	1.5	0.5	54.5	478.5	0.00413981	1
SMO~BCL9	0.00284538	26.3394	1.05995	654.53	1.5	0.5	54.5	478.5	0.00413981	1
SMO~STK11	0.00284538	26.3394	1.05995	654.53	1.5	0.5	54.5	478.5	0.00413981	1
SMO~DNMT3A	0.00284538	26.3394	1.05995	654.53	1.5	0.5	54.5	478.5	0.00413981	1
SMO~MSH2	0.00284538	26.3394	1.05995	654.53	1.5	0.5	54.5	478.5	0.00413981	1
SMO~ERBB4	0.00284538	26.3394	1.05995	654.53	1.5	0.5	54.5	478.5	0.00413981	1
SMO~PPARG	0.00284538	26.3394	1.05995	654.53	1.5	0.5	54.5	478.5	0.00413981	1
SMO~CTNNB1	0.00284538	26.3394	1.05995	654.53	1.5	0.5	54.5	478.5	0.00413981	1
SMO~BAP1	0.00284538	26.3394	1.05995	654.53	1.5	0.5	54.5	478.5	0.00413981	1
SMO~TET2	0.00284538	26.3394	1.05995	654.53	1.5	0.5	54.5	478.5	0.00413981	1
SMO~CSF1R	0.00284538	26.3394	1.05995	654.53	1.5	0.5	54.5	478.5	0.00413981	1
SMO~ESR1	0.00284538	26.3394	1.05995	654.53	1.5	0.5	54.5	478.5	0.00413981	1
SMO~BRAF	0.00284538	26.3394	1.05995	654.53	1.5	0.5	54.5	478.5	0.00413981	1
SMO~FGFR1	0.00284538	26.3394	1.05995	654.53	1.5	0.5	54.5	478.5	0.00413981	1
SMO~CD274	0.00284538	26.3394	1.05995	654.53	1.5	0.5	54.5	478.5	0.00413981	1
TSC1~TSC2	0.00284538	26.3394	1.05995	654.53	1.5	0.5	54.5	478.5	0.00413981	1
TSC1~JAK3	0.00284538	26.3394	1.05995	654.53	1.5	0.5	54.5	478.5	0.00413981	1
TSC1~FBXW7	0.00284538	26.3394	1.05995	654.53	1.5	0.5	54.5	478.5	0.00413981	1
TSC1~PIK3R1	0.00284538	26.3394	1.05995	654.53	1.5	0.5	54.5	478.5	0.00413981	1
TSC1~EGFR	0.00284538	26.3394	1.05995	654.53	1.5	0.5	54.5	478.5	0.00413981	1
TSC1~MET	0.00284538	26.3394	1.05995	654.53	1.5	0.5	54.5	478.5	0.00413981	1
TSC1~DNMT3A	0.00284538	26.3394	1.05995	654.53	1.5	0.5	54.5	478.5	0.00413981	1
TSC1~ERBB4	0.00284538	26.3394	1.05995	654.53	1.5	0.5	54.5	478.5	0.00413981	1
TSC1~PPARG	0.00284538	26.3394	1.05995	654.53	1.5	0.5	54.5	478.5	0.00413981	1
TSC1~BAP1	0.00284538	26.3394	1.05995	654.53	1.5	0.5	54.5	478.5	0.00413981	1
TSC1~ESR1	0.00284538	26.3394	1.05995	654.53	1.5	0.5	54.5	478.5	0.00413981	1
TSC1~FGFR1	0.00284538	26.3394	1.05995	654.53	1.5	0.5	54.5	478.5	0.00413981	1
TSC1~CD274	0.00284538	26.3394	1.05995	654.53	1.5	0.5	54.5	478.5	0.00413981	1
EGFR~KRAS	0.0648262	8.83333	0.544698	143.25	1	1	54	477	0.0801903	1
EGFR~ATM	0.0648262	8.83333	0.544698	143.25	1	1	54	477	0.0801903	1
EGFR~WT1	2e-05	27.5192	2.81141	269.37	3	1	52	477	0.000105358	0.0562612
APC~BRCA1	0.004427	6.83654	1.48914	31.3861	3	4	52	474	0.00637488	1
APC~FBXW7	0.00132612	9.13462	1.79744	46.4224	3	3	52	475	0.00406078	1
APC~NKX2-1	2.75e-14	26.3333	7.93813	87.3562	10	4	45	474	4.03e-13	7.73e-11
TP53~SMO	4.44e-16	29.625	9.05478	96.9257	11	4	44	474	8.15e-15	1.25e-12
VHL~MTOR	6.47e-12	26.9504	6.91484	105.038	8	3	47	475	7.35e-11	1.82e-08
VHL~PNP	9.55e-15	147.99	8.32478	2630.82	7.5	0.5	48.5	478.5	1.44e-13	2.68e-11
APC~IDH2	3.48e-09	47.7	5.46422	416.398	5	1	50	477	3.06e-08	9.78e-06
VHL~KRAS	0.0626166	4.4717	0.799967	24.9961	2	4	53	474	0.0801903	1
TP53~IDH2	2.73e-07	37.4118	4.10307	341.12	4	1	51	477	1.91e-06	0.000766266
TP53~IL6	0.607573	1.75185	0.200942	15.273	1	5	54	473	0.638975	1
TP53~MTOR	0.0626166	4.4717	0.799967	24.9961	2	4	53	474	0.0801903	1
ATM~DNMT3A	0.894055	1.22394	0.0624039	24.0053	0.5	3.5	55.5	475.5	0.897572	1
KRAS~IDH2	2.73e-07	37.4118	4.10307	341.12	4	1	51	477	1.91e-06	0.000766266
PIK3R1~PTEN	0.00889111	8.98113	1.23951	65.0745	2	2	53	476	0.0124831	1
AKT1~WT1	2.73e-07	37.4118	4.10307	341.12	4	1	51	477	1.91e-06	0.000766266
APC~NRAS	0.189239	4.40741	0.393131	49.4116	1	2	54	476	0.226409	1
KDR~IL6	0.475044	2.19444	0.240897	19.9902	1	4	54	474	0.530697	1
ERBB2~FGFR1	0.0648262	8.83333	0.544698	143.25	1	1	54	477	0.0801903	1
PTEN~PDGFRA	0.00889111	8.98113	1.23951	65.0745	2	2	53	476	0.0124831	1
AKT1~MTOR	2.73e-07	37.4118	4.10307	341.12	4	1	51	477	1.91e-06	0.000766266
TSC2~PTEN	0.0648262	8.83333	0.544698	143.25	1	1	54	477	0.0801903	1
AKT1~CD274	5.5e-09	83.6214	4.4391	1575.21	4.5	0.5	51.5	478.5	4.23e-08	1.55e-05
VHL~MET	3.62e-05	44.7196	2.11897	943.78	2.5	0.5	53.5	478.5	0.000132574	0.101685
PIK3CA~RHOA	0.189239	4.40741	0.393131	49.4116	1	2	54	476	0.226409	1
NOTCH1~RHOA	0.189239	4.40741	0.393131	49.4116	1	2	54	476	0.226409	1
NF1~RB1	0.189239	4.40741	0.393131	49.4116	1	2	54	476	0.226409	1
CTNNB1~IDH2	0.00130762	18	1.60512	201.854	2	1	53	477	0.00405723	1
ERBB2~IDH2	0.00130762	18	1.60512	201.854	2	1	53	477	0.00405723	1
GL~HNF1A	4.49e-07	63.8	3.25078	1252.14	3.5	0.5	52.5	478.5	2.7e-06	0.00126121
AKT1~FBXW7	0.00130762	18	1.60512	201.854	2	1	53	477	0.00405723	1
GL~SRC	4.49e-07	63.8	3.25078	1252.14	3.5	0.5	52.5	478.5	2.7e-06	0.00126121
GL~PAX5	4.49e-07	63.8	3.25078	1252.14	3.5	0.5	52.5	478.5	2.7e-06	0.00126121
VHL~FGFR1	3.62e-05	44.7196	2.11897	943.78	2.5	0.5	53.5	478.5	0.000132574	0.101685
ERBB2~PIK3CA	0.0648262	8.83333	0.544698	143.25	1	1	54	477	0.0801903	1
DDR2~RHOA	0.0648262	8.83333	0.544698	143.25	1	1	54	477	0.0801903	1
ATM~RHOA	0.0648262	8.83333	0.544698	143.25	1	1	54	477	0.0801903	1
KRAS~RHOA	0.0648262	8.83333	0.544698	143.25	1	1	54	477	0.0801903	1
TP53~RHOA	0.0648262	8.83333	0.544698	143.25	1	1	54	477	0.0801903	1
ERBB2~RHOA	0.0648262	8.83333	0.544698	143.25	1	1	54	477	0.0801903	1
BRCA1~RHOA	0.0648262	8.83333	0.544698	143.25	1	1	54	477	0.0801903	1
JAK3~RHOA	0.0648262	8.83333	0.544698	143.25	1	1	54	477	0.0801903	1
TET2~RHOA	0.0648262	8.83333	0.544698	143.25	1	1	54	477	0.0801903	1
FBXW7~RHOA	0.0648262	8.83333	0.544698	143.25	1	1	54	477	0.0801903	1
PIK3R1~RHOA	0.0648262	8.83333	0.544698	143.25	1	1	54	477	0.0801903	1
APC~RHOA	0.0648262	8.83333	0.544698	143.25	1	1	54	477	0.0801903	1
TP53~NRAS	0.169419	2.96855	0.584369	15.08	2	6	53	472	0.207832	1
GL~ACVRL1	0.72528	1.71712	0.0813971	36.2235	0.5	2.5	55.5	476.5	0.741116	1
TP53~ACVRL1	0.72528	1.71712	0.0813971	36.2235	0.5	2.5	55.5	476.5	0.741116	1
CTNNB1~CDH1	0.72528	1.71712	0.0813971	36.2235	0.5	2.5	55.5	476.5	0.741116	1
TSC1~PTEN	0.0648262	8.83333	0.544698	143.25	1	1	54	477	0.0801903	1
ERBB2~FBXW7	0.0648262	8.83333	0.544698	143.25	1	1	54	477	0.0801903	1
PIK3CA~MTOR	0.189239	4.40741	0.393131	49.4116	1	2	54	476	0.226409	1
PIK3CA~IL6	0.189239	4.40741	0.393131	49.4116	1	2	54	476	0.226409	1
FBXW7~KNSTRN	0.501592	2.86787	0.115431	71.2521	0.5	1.5	55.5	477.5	0.530697	1
EGFR~IL6	0.0648262	8.83333	0.544698	143.25	1	1	54	477	0.0801903	1
JAK1~ATM	3.62e-05	44.7196	2.11897	943.78	2.5	0.5	53.5	478.5	0.000132574	0.101685
JAK1~TSC2	3.62e-05	44.7196	2.11897	943.78	2.5	0.5	53.5	478.5	0.000132574	0.101685
JAK1~BRCA1	3.62e-05	44.7196	2.11897	943.78	2.5	0.5	53.5	478.5	0.000132574	0.101685
JAK1~FGFR4	3.62e-05	44.7196	2.11897	943.78	2.5	0.5	53.5	478.5	0.000132574	0.101685
ERBB2~PTEN	3.62e-05	44.7196	2.11897	943.78	2.5	0.5	53.5	478.5	0.000132574	0.101685
MET~KRAS	0.0648262	8.83333	0.544698	143.25	1	1	54	477	0.0801903	1
VHL~TSC1	3.62e-05	44.7196	2.11897	943.78	2.5	0.5	53.5	478.5	0.000132574	0.101685
STK11~DNMT3A	0.86379	0.775594	0.0423194	14.2144	0.5	5.5	55.5	473.5	0.874062	1
ERBB3~FLT3	0.501592	2.86787	0.115431	71.2521	0.5	1.5	55.5	477.5	0.530697	1
ERBB3~RB1	0.501592	2.86787	0.115431	71.2521	0.5	1.5	55.5	477.5	0.530697	1
MCL1~BRCA2	0.501592	2.86787	0.115431	71.2521	0.5	1.5	55.5	477.5	0.530697	1
MCL1~DNMT3A	0.501592	2.86787	0.115431	71.2521	0.5	1.5	55.5	477.5	0.530697	1
TSC1~SOX2	0.501592	2.86787	0.115431	71.2521	0.5	1.5	55.5	477.5	0.530697	1
ERBB3~MLH1	0.501592	2.86787	0.115431	71.2521	0.5	1.5	55.5	477.5	0.530697	1
ERBB3~SOX2	0.501592	2.86787	0.115431	71.2521	0.5	1.5	55.5	477.5	0.530697	1
TP53~SOX2	0.501592	2.86787	0.115431	71.2521	0.5	1.5	55.5	477.5	0.530697	1
NOTCH1~U2AF1;U2AF1L5	0.501592	2.86787	0.115431	71.2521	0.5	1.5	55.5	477.5	0.530697	1
BRCA1~DDR2	0.00284538	26.3394	1.05995	654.53	1.5	0.5	54.5	478.5	0.00413981	1
EGFR~FGFR2	0.501592	2.86787	0.115431	71.2521	0.5	1.5	55.5	477.5	0.530697	1
PIK3CA~FGFR4	0.501592	2.86787	0.115431	71.2521	0.5	1.5	55.5	477.5	0.530697	1
KDR~APC	0.501592	2.86787	0.115431	71.2521	0.5	1.5	55.5	477.5	0.530697	1
KDR~NOTCH1	0.501592	2.86787	0.115431	71.2521	0.5	1.5	55.5	477.5	0.530697	1
KDR~NF1	0.501592	2.86787	0.115431	71.2521	0.5	1.5	55.5	477.5	0.530697	1
KDR~NF2	0.501592	2.86787	0.115431	71.2521	0.5	1.5	55.5	477.5	0.530697	1
KDR~MTOR	0.501592	2.86787	0.115431	71.2521	0.5	1.5	55.5	477.5	0.530697	1
KDR~MSH2	0.501592	2.86787	0.115431	71.2521	0.5	1.5	55.5	477.5	0.530697	1
KDR~FGFR4	0.501592	2.86787	0.115431	71.2521	0.5	1.5	55.5	477.5	0.530697	1
KDR~FLT3	0.501592	2.86787	0.115431	71.2521	0.5	1.5	55.5	477.5	0.530697	1
KDR~KNSTRN	0.501592	2.86787	0.115431	71.2521	0.5	1.5	55.5	477.5	0.530697	1
KDR~TSC2	0.501592	2.86787	0.115431	71.2521	0.5	1.5	55.5	477.5	0.530697	1
KDR~BRCA1	0.501592	2.86787	0.115431	71.2521	0.5	1.5	55.5	477.5	0.530697	1
FBXW7~NF1	0.501592	2.86787	0.115431	71.2521	0.5	1.5	55.5	477.5	0.530697	1
EGFR~NF2	0.501592	2.86787	0.115431	71.2521	0.5	1.5	55.5	477.5	0.530697	1
EGFR~MTOR	0.501592	2.86787	0.115431	71.2521	0.5	1.5	55.5	477.5	0.530697	1
EGFR~MSH2	0.501592	2.86787	0.115431	71.2521	0.5	1.5	55.5	477.5	0.530697	1
EGFR~FLT3	0.501592	2.86787	0.115431	71.2521	0.5	1.5	55.5	477.5	0.530697	1
EGFR~KNSTRN	0.501592	2.86787	0.115431	71.2521	0.5	1.5	55.5	477.5	0.530697	1
ATM~FLT3	0.501592	2.86787	0.115431	71.2521	0.5	1.5	55.5	477.5	0.530697	1
BRCA1~FLT3	0.501592	2.86787	0.115431	71.2521	0.5	1.5	55.5	477.5	0.530697	1
BRAF~TP53	0.72528	1.71712	0.0813971	36.2235	0.5	2.5	55.5	476.5	0.741116	1
PIK3CA~MLH1	0.72528	1.71712	0.0813971	36.2235	0.5	2.5	55.5	476.5	0.741116	1
PIK3CA~FGFR1	0.0285276	5.97484	0.976274	36.5663	2	3	53	475	0.0392673	1
NOTCH1~SF3B1	0.004427	6.83654	1.48914	31.3861	3	4	52	474	0.00637488	1
VHL~JAK2	1.33e-15	35.1852	9.34365	132.496	10	3	45	475	2.37e-14	3.74e-12
KIT~JAK2	3.55e-15	46.5652	9.76769	221.989	9	2	46	476	6.05e-14	9.98e-12
TP53~BRAF	0.126149	2.7	0.720088	10.1238	3	10	52	468	0.155363	1
JAK1~JAK2	2.2e-16	195.516	11.2003	3413.01	9.5	0.5	46.5	478.5	4.16e-15	6.18e-13
ERBB2~JAK2	2.2e-16	93.3261	11.566	753.045	9	1	46	477	4.16e-15	6.18e-13
FBXW7~JAK1	2.2e-16	195.516	11.2003	3413.01	9.5	0.5	46.5	478.5	4.16e-15	6.18e-13
KIT~MAP2K1	2.22e-16	171.253	9.73211	3013.47	8.5	0.5	47.5	478.5	4.16e-15	6.24e-13
JAK3~JAK2	2.22e-16	171.253	9.73211	3013.47	8.5	0.5	47.5	478.5	4.16e-15	6.24e-13
KIT~PTPN11	9.55e-15	147.99	8.32478	2630.82	7.5	0.5	48.5	478.5	1.44e-13	2.68e-11
KIT~NKX2-1	0.00284538	26.3394	1.05995	654.53	1.5	0.5	54.5	478.5	0.00413981	1
VHL~PTPN11	9.55e-15	147.99	8.32478	2630.82	7.5	0.5	48.5	478.5	1.44e-13	2.68e-11
VHL~MAP2K1	9.55e-15	147.99	8.32478	2630.82	7.5	0.5	48.5	478.5	1.44e-13	2.68e-11
AKT1~JAK2	9.55e-15	147.99	8.32478	2630.82	7.5	0.5	48.5	478.5	1.44e-13	2.68e-11
ERBB2~MAP2K1	9.55e-15	147.99	8.32478	2630.82	7.5	0.5	48.5	478.5	1.44e-13	2.68e-11
JAK3~MAP2K1	9.55e-15	147.99	8.32478	2630.82	7.5	0.5	48.5	478.5	1.44e-13	2.68e-11
VHL~BRAF	0.0109587	5.45769	1.26783	23.494	3	5	52	473	0.0153171	1
PIK3CA~PIK3R1	0.0648262	8.83333	0.544698	143.25	1	1	54	477	0.0801903	1
ERBB2~PTPN11	8.01e-13	125.667	6.97509	2264.07	6.5	0.5	49.5	478.5	9.34e-12	2.25e-09
JAK3~PTPN11	8.01e-13	125.667	6.97509	2264.07	6.5	0.5	49.5	478.5	9.34e-12	2.25e-09
STK11~NPM1	8.01e-13	125.667	6.97509	2264.07	6.5	0.5	49.5	478.5	9.34e-12	2.25e-09
VHL~NKX2-1	0.00130762	18	1.60512	201.854	2	1	53	477	0.00405723	1
AKT1~MAP2K1	6.68e-11	104.228	5.68046	1912.42	5.5	0.5	50.5	478.5	6.53e-10	1.87e-07
VHL~ERBB2	4.49e-07	63.8	3.25078	1252.14	3.5	0.5	52.5	478.5	2.7e-06	0.00126121
TP53~RPS6KB1	0.0648262	8.83333	0.544698	143.25	1	1	54	477	0.0801903	1
TP53~BTK	6.68e-11	104.228	5.68046	1912.42	5.5	0.5	50.5	478.5	6.53e-10	1.87e-07
JAK3~NKX2-1	0.00284538	26.3394	1.05995	654.53	1.5	0.5	54.5	478.5	0.00413981	1
ERBB2~CHEK2	6.68e-11	104.228	5.68046	1912.42	5.5	0.5	50.5	478.5	6.53e-10	1.87e-07
TP53~KDR	0.894055	1.22394	0.0624039	24.0053	0.5	3.5	55.5	475.5	0.897572	1
JAK1~MAP2K1	5.5e-09	83.6214	4.4391	1575.21	4.5	0.5	51.5	478.5	4.23e-08	1.55e-05
AKT1~PTPN11	5.5e-09	83.6214	4.4391	1575.21	4.5	0.5	51.5	478.5	4.23e-08	1.55e-05
AKT1~BRAF	2e-05	27.5192	2.81141	269.37	3	1	52	477	0.000105358	0.0562612
VHL~NPM1	5.5e-09	83.6214	4.4391	1575.21	4.5	0.5	51.5	478.5	4.23e-08	1.55e-05
ERBB2~ABL1	5.5e-09	83.6214	4.4391	1575.21	4.5	0.5	51.5	478.5	4.23e-08	1.55e-05
MLH1~BTK	5.5e-09	83.6214	4.4391	1575.21	4.5	0.5	51.5	478.5	4.23e-08	1.55e-05
KIT~RPS6KB1	3.62e-05	44.7196	2.11897	943.78	2.5	0.5	53.5	478.5	0.000132574	0.101685
KIT~CHEK2	5.5e-09	83.6214	4.4391	1575.21	4.5	0.5	51.5	478.5	4.23e-08	1.55e-05
AKT1~CHEK2	5.5e-09	83.6214	4.4391	1575.21	4.5	0.5	51.5	478.5	4.23e-08	1.55e-05
PTEN~SMARCB1	3.62e-05	44.7196	2.11897	943.78	2.5	0.5	53.5	478.5	0.000132574	0.101685
KIT~CDK4	0.00130762	18	1.60512	201.854	2	1	53	477	0.00405723	1
CDKN2A~CDK4	0.00130762	18	1.60512	201.854	2	1	53	477	0.00405723	1
KIT~ABL1	4.49e-07	63.8	3.25078	1252.14	3.5	0.5	52.5	478.5	2.7e-06	0.00126121
JAK1~PTPN11	4.49e-07	63.8	3.25078	1252.14	3.5	0.5	52.5	478.5	2.7e-06	0.00126121
VHL~SOX2	0.00130762	18	1.60512	201.854	2	1	53	477	0.00405723	1
STK11~ABL1	4.49e-07	63.8	3.25078	1252.14	3.5	0.5	52.5	478.5	2.7e-06	0.00126121
KIT~SMAD4	3.62e-05	44.7196	2.11897	943.78	2.5	0.5	53.5	478.5	0.000132574	0.101685
KIT~GATA3	4.49e-07	63.8	3.25078	1252.14	3.5	0.5	52.5	478.5	2.7e-06	0.00126121
FBXW7~KRAS	3.62e-05	44.7196	2.11897	943.78	2.5	0.5	53.5	478.5	0.000132574	0.101685
FBXW7~SMAD4	3.62e-05	44.7196	2.11897	943.78	2.5	0.5	53.5	478.5	0.000132574	0.101685
AKT1~SMAD4	3.62e-05	44.7196	2.11897	943.78	2.5	0.5	53.5	478.5	0.000132574	0.101685
VHL~SMO	0.00130762	18	1.60512	201.854	2	1	53	477	0.00405723	1
JAK3~CHEK2	4.49e-07	63.8	3.25078	1252.14	3.5	0.5	52.5	478.5	2.7e-06	0.00126121
AKT1~NKX2-1	3.62e-05	44.7196	2.11897	943.78	2.5	0.5	53.5	478.5	0.000132574	0.101685
VHL~CHEK2	4.49e-07	63.8	3.25078	1252.14	3.5	0.5	52.5	478.5	2.7e-06	0.00126121
VHL~CBL	0.189239	4.40741	0.393131	49.4116	1	2	54	476	0.226409	1
JAK3~BRAF	4.49e-07	63.8	3.25078	1252.14	3.5	0.5	52.5	478.5	2.7e-06	0.00126121
JAK3~ABL1	4.49e-07	63.8	3.25078	1252.14	3.5	0.5	52.5	478.5	2.7e-06	0.00126121
KIT~BRAF	4.49e-07	63.8	3.25078	1252.14	3.5	0.5	52.5	478.5	2.7e-06	0.00126121
DNMT3A~NOTCH1	0.72528	1.71712	0.0813971	36.2235	0.5	2.5	55.5	476.5	0.741116	1
PTCH1~MLH1	0.72528	1.71712	0.0813971	36.2235	0.5	2.5	55.5	476.5	0.741116	1
TP53~MDM2	0.0648262	8.83333	0.544698	143.25	1	1	54	477	0.0801903	1
MLH1~DDR2	3.62e-05	44.7196	2.11897	943.78	2.5	0.5	53.5	478.5	0.000132574	0.101685
MLH1~KRAS	3.62e-05	44.7196	2.11897	943.78	2.5	0.5	53.5	478.5	0.000132574	0.101685
MLH1~MDM2	3.62e-05	44.7196	2.11897	943.78	2.5	0.5	53.5	478.5	0.000132574	0.101685
MLH1~RPS6KB1	3.62e-05	44.7196	2.11897	943.78	2.5	0.5	53.5	478.5	0.000132574	0.101685
KIT~MDM2	3.62e-05	44.7196	2.11897	943.78	2.5	0.5	53.5	478.5	0.000132574	0.101685
KIT~CBL	3.62e-05	44.7196	2.11897	943.78	2.5	0.5	53.5	478.5	0.000132574	0.101685
KIT~GNAQ	3.62e-05	44.7196	2.11897	943.78	2.5	0.5	53.5	478.5	0.000132574	0.101685
ERBB2~SMO	3.62e-05	44.7196	2.11897	943.78	2.5	0.5	53.5	478.5	0.000132574	0.101685
JAK3~RPS6KB1	0.00284538	26.3394	1.05995	654.53	1.5	0.5	54.5	478.5	0.00413981	1
AKT1~CTNNB1	0.0648262	8.83333	0.544698	143.25	1	1	54	477	0.0801903	1
ATM~FGFR4	0.0648262	8.83333	0.544698	143.25	1	1	54	477	0.0801903	1
TSC2~FGFR4	0.0648262	8.83333	0.544698	143.25	1	1	54	477	0.0801903	1
ERBB2~BRCA1	3.62e-05	44.7196	2.11897	943.78	2.5	0.5	53.5	478.5	0.000132574	0.101685
ERBB2~FGFR4	3.62e-05	44.7196	2.11897	943.78	2.5	0.5	53.5	478.5	0.000132574	0.101685
BRCA1~FGFR4	0.0648262	8.83333	0.544698	143.25	1	1	54	477	0.0801903	1
KIT~WT1	3.62e-05	44.7196	2.11897	943.78	2.5	0.5	53.5	478.5	0.000132574	0.101685
BRCA2~EZH2	0.72528	1.71712	0.0813971	36.2235	0.5	2.5	55.5	476.5	0.741116	1
KIT~SMO	0.0648262	8.83333	0.544698	143.25	1	1	54	477	0.0801903	1
APC~EZH2	0.72528	1.71712	0.0813971	36.2235	0.5	2.5	55.5	476.5	0.741116	1
NOTCH1~EZH2	0.72528	1.71712	0.0813971	36.2235	0.5	2.5	55.5	476.5	0.741116	1
CDKN2A~NOTCH1	0.0648262	8.83333	0.544698	143.25	1	1	54	477	0.0801903	1
VHL~GNAQ	0.0648262	8.83333	0.544698	143.25	1	1	54	477	0.0801903	1
VHL~WT1	0.0648262	8.83333	0.544698	143.25	1	1	54	477	0.0801903	1
JAK1~BRAF	3.62e-05	44.7196	2.11897	943.78	2.5	0.5	53.5	478.5	0.000132574	0.101685
AKT1~BCL9	3.62e-05	44.7196	2.11897	943.78	2.5	0.5	53.5	478.5	0.000132574	0.101685
AKT1~PNP	3.62e-05	44.7196	2.11897	943.78	2.5	0.5	53.5	478.5	0.000132574	0.101685
ERBB2~PNP	3.62e-05	44.7196	2.11897	943.78	2.5	0.5	53.5	478.5	0.000132574	0.101685
ERBB2~SOX2	3.62e-05	44.7196	2.11897	943.78	2.5	0.5	53.5	478.5	0.000132574	0.101685
ERBB2~BRAF	0.00130762	18	1.60512	201.854	2	1	53	477	0.00405723	1
JAK3~SMAD4	3.62e-05	44.7196	2.11897	943.78	2.5	0.5	53.5	478.5	0.000132574	0.101685
JAK3~EGFR	0.00284538	26.3394	1.05995	654.53	1.5	0.5	54.5	478.5	0.00413981	1
JAK3~BCL9	3.62e-05	44.7196	2.11897	943.78	2.5	0.5	53.5	478.5	0.000132574	0.101685
KIT~EGFR	0.00284538	26.3394	1.05995	654.53	1.5	0.5	54.5	478.5	0.00413981	1
KIT~BCL9	3.62e-05	44.7196	2.11897	943.78	2.5	0.5	53.5	478.5	0.000132574	0.101685
ERBB3~TP53	0.501592	2.86787	0.115431	71.2521	0.5	1.5	55.5	477.5	0.530697	1
ALK~BRCA2	0.501592	2.86787	0.115431	71.2521	0.5	1.5	55.5	477.5	0.530697	1
ALK~NF1	0.501592	2.86787	0.115431	71.2521	0.5	1.5	55.5	477.5	0.530697	1
ALK~MSH2	0.501592	2.86787	0.115431	71.2521	0.5	1.5	55.5	477.5	0.530697	1
ALK~FLT3	0.501592	2.86787	0.115431	71.2521	0.5	1.5	55.5	477.5	0.530697	1
ALK~CDH1	0.501592	2.86787	0.115431	71.2521	0.5	1.5	55.5	477.5	0.530697	1
DNMT3A~ALK	0.501592	2.86787	0.115431	71.2521	0.5	1.5	55.5	477.5	0.530697	1
PIK3CA~ALK	0.501592	2.86787	0.115431	71.2521	0.5	1.5	55.5	477.5	0.530697	1
RB1~ALK	0.501592	2.86787	0.115431	71.2521	0.5	1.5	55.5	477.5	0.530697	1
MLH1~RET	0.00284538	26.3394	1.05995	654.53	1.5	0.5	54.5	478.5	0.00413981	1
MLH1~BRAF	0.00284538	26.3394	1.05995	654.53	1.5	0.5	54.5	478.5	0.00413981	1
FGFR4~NOTCH1	0.501592	2.86787	0.115431	71.2521	0.5	1.5	55.5	477.5	0.530697	1
FGFR4~RB1	0.501592	2.86787	0.115431	71.2521	0.5	1.5	55.5	477.5	0.530697	1
FGFR4~NF1	0.501592	2.86787	0.115431	71.2521	0.5	1.5	55.5	477.5	0.530697	1
FBXW7~RET	0.00284538	26.3394	1.05995	654.53	1.5	0.5	54.5	478.5	0.00413981	1
ATM~KDR	0.501592	2.86787	0.115431	71.2521	0.5	1.5	55.5	477.5	0.530697	1
BAP1~PTEN	0.501592	2.86787	0.115431	71.2521	0.5	1.5	55.5	477.5	0.530697	1
RET~CDH1	0.00284538	26.3394	1.05995	654.53	1.5	0.5	54.5	478.5	0.00413981	1
RET~APC	0.00284538	26.3394	1.05995	654.53	1.5	0.5	54.5	478.5	0.00413981	1
BIRC2~CDH1	0.00284538	26.3394	1.05995	654.53	1.5	0.5	54.5	478.5	0.00413981	1
BIRC2~APC	0.00284538	26.3394	1.05995	654.53	1.5	0.5	54.5	478.5	0.00413981	1
ERBB3~CDH1	0.00284538	26.3394	1.05995	654.53	1.5	0.5	54.5	478.5	0.00413981	1
STK11~CDH1	0.00284538	26.3394	1.05995	654.53	1.5	0.5	54.5	478.5	0.00413981	1
NFE2L2~CDH1	0.00284538	26.3394	1.05995	654.53	1.5	0.5	54.5	478.5	0.00413981	1
SF3B1~CDH1	0.00284538	26.3394	1.05995	654.53	1.5	0.5	54.5	478.5	0.00413981	1
SF3B1~APC	0.00284538	26.3394	1.05995	654.53	1.5	0.5	54.5	478.5	0.00413981	1
CSNK2A1~CDH1	0.00284538	26.3394	1.05995	654.53	1.5	0.5	54.5	478.5	0.00413981	1
CSNK2A1~APC	0.00284538	26.3394	1.05995	654.53	1.5	0.5	54.5	478.5	0.00413981	1
SRC~CDH1	0.00284538	26.3394	1.05995	654.53	1.5	0.5	54.5	478.5	0.00413981	1
SRC~APC	0.00284538	26.3394	1.05995	654.53	1.5	0.5	54.5	478.5	0.00413981	1
NPM1~CDH1	0.00284538	26.3394	1.05995	654.53	1.5	0.5	54.5	478.5	0.00413981	1
NPM1~APC	0.00284538	26.3394	1.05995	654.53	1.5	0.5	54.5	478.5	0.00413981	1
JAK2~CDH1	0.00284538	26.3394	1.05995	654.53	1.5	0.5	54.5	478.5	0.00413981	1
JAK2~APC	0.00284538	26.3394	1.05995	654.53	1.5	0.5	54.5	478.5	0.00413981	1
PAX5~CDH1	0.00284538	26.3394	1.05995	654.53	1.5	0.5	54.5	478.5	0.00413981	1
PAX5~APC	0.00284538	26.3394	1.05995	654.53	1.5	0.5	54.5	478.5	0.00413981	1
CDKN2A~PTEN	0.00284538	26.3394	1.05995	654.53	1.5	0.5	54.5	478.5	0.00413981	1
CDKN2A~BRCA2	0.00284538	26.3394	1.05995	654.53	1.5	0.5	54.5	478.5	0.00413981	1
CDKN2A~MSH2	0.00284538	26.3394	1.05995	654.53	1.5	0.5	54.5	478.5	0.00413981	1
CDKN2A~PIK3CA	0.00284538	26.3394	1.05995	654.53	1.5	0.5	54.5	478.5	0.00413981	1
CDKN2A~KIT	0.00284538	26.3394	1.05995	654.53	1.5	0.5	54.5	478.5	0.00413981	1
CDKN2A~KDR	0.00284538	26.3394	1.05995	654.53	1.5	0.5	54.5	478.5	0.00413981	1
CDKN2A~WT1	0.00284538	26.3394	1.05995	654.53	1.5	0.5	54.5	478.5	0.00413981	1
CDKN2A~FLT3	0.00284538	26.3394	1.05995	654.53	1.5	0.5	54.5	478.5	0.00413981	1
CDKN2A~RB1	0.00284538	26.3394	1.05995	654.53	1.5	0.5	54.5	478.5	0.00413981	1
CDKN2A~DNMT3A	0.00284538	26.3394	1.05995	654.53	1.5	0.5	54.5	478.5	0.00413981	1
CDKN2A~BAP1	0.00284538	26.3394	1.05995	654.53	1.5	0.5	54.5	478.5	0.00413981	1
CDKN2A~TET2	0.00284538	26.3394	1.05995	654.53	1.5	0.5	54.5	478.5	0.00413981	1
CDKN2A~FGFR1	0.00284538	26.3394	1.05995	654.53	1.5	0.5	54.5	478.5	0.00413981	1
CDKN2A~CD274	0.00284538	26.3394	1.05995	654.53	1.5	0.5	54.5	478.5	0.00413981	1
MAP2K2~PTEN	0.501592	2.86787	0.115431	71.2521	0.5	1.5	55.5	477.5	0.530697	1
MAP2K2~TP53	0.501592	2.86787	0.115431	71.2521	0.5	1.5	55.5	477.5	0.530697	1
MAP2K2~FGFR2	0.501592	2.86787	0.115431	71.2521	0.5	1.5	55.5	477.5	0.530697	1
MAP2K2~ATM	0.501592	2.86787	0.115431	71.2521	0.5	1.5	55.5	477.5	0.530697	1
MAP2K2~BRCA2	0.501592	2.86787	0.115431	71.2521	0.5	1.5	55.5	477.5	0.530697	1
MAP2K2~RB1	0.501592	2.86787	0.115431	71.2521	0.5	1.5	55.5	477.5	0.530697	1
MAP2K2~CDKN2A	0.501592	2.86787	0.115431	71.2521	0.5	1.5	55.5	477.5	0.530697	1
MAP2K2~PTCH1	0.501592	2.86787	0.115431	71.2521	0.5	1.5	55.5	477.5	0.530697	1
MAP2K2~TSC1	0.501592	2.86787	0.115431	71.2521	0.5	1.5	55.5	477.5	0.530697	1
MSH2~FGFR2	0.501592	2.86787	0.115431	71.2521	0.5	1.5	55.5	477.5	0.530697	1
MSH2~TSC1	0.501592	2.86787	0.115431	71.2521	0.5	1.5	55.5	477.5	0.530697	1
KDR~TP53	0.501592	2.86787	0.115431	71.2521	0.5	1.5	55.5	477.5	0.530697	1
KDR~FGFR2	0.501592	2.86787	0.115431	71.2521	0.5	1.5	55.5	477.5	0.530697	1
KDR~ATM	0.501592	2.86787	0.115431	71.2521	0.5	1.5	55.5	477.5	0.530697	1
KDR~RB1	0.501592	2.86787	0.115431	71.2521	0.5	1.5	55.5	477.5	0.530697	1
KDR~CDKN2A	0.501592	2.86787	0.115431	71.2521	0.5	1.5	55.5	477.5	0.530697	1
KDR~PTCH1	0.501592	2.86787	0.115431	71.2521	0.5	1.5	55.5	477.5	0.530697	1
KDR~TSC1	0.501592	2.86787	0.115431	71.2521	0.5	1.5	55.5	477.5	0.530697	1
ERBB2~GATA3	0.0648262	8.83333	0.544698	143.25	1	1	54	477	0.0801903	1
JAK3~PTEN	0.00284538	26.3394	1.05995	654.53	1.5	0.5	54.5	478.5	0.00413981	1
JAK3~KRAS	0.00284538	26.3394	1.05995	654.53	1.5	0.5	54.5	478.5	0.00413981	1
JAK3~CDK4	0.00284538	26.3394	1.05995	654.53	1.5	0.5	54.5	478.5	0.00413981	1
JAK3~MDM2	0.00284538	26.3394	1.05995	654.53	1.5	0.5	54.5	478.5	0.00413981	1
JAK3~BRCA2	0.00284538	26.3394	1.05995	654.53	1.5	0.5	54.5	478.5	0.00413981	1
JAK3~TP53	0.00284538	26.3394	1.05995	654.53	1.5	0.5	54.5	478.5	0.00413981	1
JAK3~NF1	0.00284538	26.3394	1.05995	654.53	1.5	0.5	54.5	478.5	0.00413981	1
JAK3~BRCA1	0.00284538	26.3394	1.05995	654.53	1.5	0.5	54.5	478.5	0.00413981	1
JAK3~STK11	0.00284538	26.3394	1.05995	654.53	1.5	0.5	54.5	478.5	0.00413981	1
JAK3~MSH2	0.00284538	26.3394	1.05995	654.53	1.5	0.5	54.5	478.5	0.00413981	1
JAK3~NF2	0.00284538	26.3394	1.05995	654.53	1.5	0.5	54.5	478.5	0.00413981	1
JAK3~PIK3CA	0.00284538	26.3394	1.05995	654.53	1.5	0.5	54.5	478.5	0.00413981	1
JAK3~PDGFRA	0.00284538	26.3394	1.05995	654.53	1.5	0.5	54.5	478.5	0.00413981	1
JAK3~FBXW7	0.00284538	26.3394	1.05995	654.53	1.5	0.5	54.5	478.5	0.00413981	1
JAK3~MET	0.00284538	26.3394	1.05995	654.53	1.5	0.5	54.5	478.5	0.00413981	1
JAK3~CDKN2A	0.00284538	26.3394	1.05995	654.53	1.5	0.5	54.5	478.5	0.00413981	1
JAK3~TSC1	0.00284538	26.3394	1.05995	654.53	1.5	0.5	54.5	478.5	0.00413981	1
JAK3~NOTCH1	0.00284538	26.3394	1.05995	654.53	1.5	0.5	54.5	478.5	0.00413981	1
JAK3~MTOR	0.00284538	26.3394	1.05995	654.53	1.5	0.5	54.5	478.5	0.00413981	1
JAK3~GATA3	0.00284538	26.3394	1.05995	654.53	1.5	0.5	54.5	478.5	0.00413981	1
JAK3~FGFR2	0.00284538	26.3394	1.05995	654.53	1.5	0.5	54.5	478.5	0.00413981	1
JAK3~WT1	0.00284538	26.3394	1.05995	654.53	1.5	0.5	54.5	478.5	0.00413981	1
JAK3~ATM	0.00284538	26.3394	1.05995	654.53	1.5	0.5	54.5	478.5	0.00413981	1
JAK3~CBL	0.00284538	26.3394	1.05995	654.53	1.5	0.5	54.5	478.5	0.00413981	1
JAK3~FLT3	0.00284538	26.3394	1.05995	654.53	1.5	0.5	54.5	478.5	0.00413981	1
JAK3~PNP	0.00284538	26.3394	1.05995	654.53	1.5	0.5	54.5	478.5	0.00413981	1
JAK3~CDH1	0.00284538	26.3394	1.05995	654.53	1.5	0.5	54.5	478.5	0.00413981	1
JAK3~DNMT3A	0.00284538	26.3394	1.05995	654.53	1.5	0.5	54.5	478.5	0.00413981	1
JAK3~ERBB4	0.00284538	26.3394	1.05995	654.53	1.5	0.5	54.5	478.5	0.00413981	1
JAK3~SMARCB1	0.00284538	26.3394	1.05995	654.53	1.5	0.5	54.5	478.5	0.00413981	1
JAK3~CTNNB1	0.00284538	26.3394	1.05995	654.53	1.5	0.5	54.5	478.5	0.00413981	1
JAK3~BAP1	0.00284538	26.3394	1.05995	654.53	1.5	0.5	54.5	478.5	0.00413981	1
JAK3~SOX2	0.00284538	26.3394	1.05995	654.53	1.5	0.5	54.5	478.5	0.00413981	1
JAK3~FGFR3	0.00284538	26.3394	1.05995	654.53	1.5	0.5	54.5	478.5	0.00413981	1
JAK3~KDR	0.00284538	26.3394	1.05995	654.53	1.5	0.5	54.5	478.5	0.00413981	1
JAK3~TET2	0.00284538	26.3394	1.05995	654.53	1.5	0.5	54.5	478.5	0.00413981	1
JAK3~APC	0.00284538	26.3394	1.05995	654.53	1.5	0.5	54.5	478.5	0.00413981	1
JAK3~CSF1R	0.00284538	26.3394	1.05995	654.53	1.5	0.5	54.5	478.5	0.00413981	1
JAK3~FGFR4	0.00284538	26.3394	1.05995	654.53	1.5	0.5	54.5	478.5	0.00413981	1
JAK3~SMO	0.00284538	26.3394	1.05995	654.53	1.5	0.5	54.5	478.5	0.00413981	1
JAK3~FGFR1	0.00284538	26.3394	1.05995	654.53	1.5	0.5	54.5	478.5	0.00413981	1
JAK3~CD274	0.00284538	26.3394	1.05995	654.53	1.5	0.5	54.5	478.5	0.00413981	1
JAK3~GNAQ	0.00284538	26.3394	1.05995	654.53	1.5	0.5	54.5	478.5	0.00413981	1
JAK3~PTCH1	0.00284538	26.3394	1.05995	654.53	1.5	0.5	54.5	478.5	0.00413981	1
VHL~GATA3	0.0648262	8.83333	0.544698	143.25	1	1	54	477	0.0801903	1
VHL~FGFR3	0.0648262	8.83333	0.544698	143.25	1	1	54	477	0.0801903	1
KIT~PTEN	0.00284538	26.3394	1.05995	654.53	1.5	0.5	54.5	478.5	0.00413981	1
KIT~KRAS	0.00284538	26.3394	1.05995	654.53	1.5	0.5	54.5	478.5	0.00413981	1
KIT~TP53	0.00284538	26.3394	1.05995	654.53	1.5	0.5	54.5	478.5	0.00413981	1
KIT~NF1	0.00284538	26.3394	1.05995	654.53	1.5	0.5	54.5	478.5	0.00413981	1
KIT~BRCA1	0.00284538	26.3394	1.05995	654.53	1.5	0.5	54.5	478.5	0.00413981	1
KIT~STK11	0.00284538	26.3394	1.05995	654.53	1.5	0.5	54.5	478.5	0.00413981	1
KIT~MSH2	0.00284538	26.3394	1.05995	654.53	1.5	0.5	54.5	478.5	0.00413981	1
KIT~NF2	0.00284538	26.3394	1.05995	654.53	1.5	0.5	54.5	478.5	0.00413981	1
KIT~PIK3CA	0.00284538	26.3394	1.05995	654.53	1.5	0.5	54.5	478.5	0.00413981	1
KIT~FBXW7	0.00284538	26.3394	1.05995	654.53	1.5	0.5	54.5	478.5	0.00413981	1
KIT~MET	0.00284538	26.3394	1.05995	654.53	1.5	0.5	54.5	478.5	0.00413981	1
KIT~CDKN2A	0.00284538	26.3394	1.05995	654.53	1.5	0.5	54.5	478.5	0.00413981	1
KIT~TSC1	0.00284538	26.3394	1.05995	654.53	1.5	0.5	54.5	478.5	0.00413981	1
KIT~NOTCH1	0.00284538	26.3394	1.05995	654.53	1.5	0.5	54.5	478.5	0.00413981	1
KIT~MTOR	0.00284538	26.3394	1.05995	654.53	1.5	0.5	54.5	478.5	0.00413981	1
KIT~FGFR2	0.00284538	26.3394	1.05995	654.53	1.5	0.5	54.5	478.5	0.00413981	1
KIT~FLT3	0.00284538	26.3394	1.05995	654.53	1.5	0.5	54.5	478.5	0.00413981	1
KIT~PNP	0.00284538	26.3394	1.05995	654.53	1.5	0.5	54.5	478.5	0.00413981	1
KIT~TSC2	0.00284538	26.3394	1.05995	654.53	1.5	0.5	54.5	478.5	0.00413981	1
KIT~CDH1	0.00284538	26.3394	1.05995	654.53	1.5	0.5	54.5	478.5	0.00413981	1
KIT~DNMT3A	0.00284538	26.3394	1.05995	654.53	1.5	0.5	54.5	478.5	0.00413981	1
KIT~ERBB4	0.00284538	26.3394	1.05995	654.53	1.5	0.5	54.5	478.5	0.00413981	1
KIT~SMARCB1	0.00284538	26.3394	1.05995	654.53	1.5	0.5	54.5	478.5	0.00413981	1
KIT~CTNNB1	0.00284538	26.3394	1.05995	654.53	1.5	0.5	54.5	478.5	0.00413981	1
KIT~BAP1	0.00284538	26.3394	1.05995	654.53	1.5	0.5	54.5	478.5	0.00413981	1
KIT~SOX2	0.00284538	26.3394	1.05995	654.53	1.5	0.5	54.5	478.5	0.00413981	1
KIT~FGFR3	0.00284538	26.3394	1.05995	654.53	1.5	0.5	54.5	478.5	0.00413981	1
KIT~KDR	0.00284538	26.3394	1.05995	654.53	1.5	0.5	54.5	478.5	0.00413981	1
KIT~TET2	0.00284538	26.3394	1.05995	654.53	1.5	0.5	54.5	478.5	0.00413981	1
KIT~APC	0.00284538	26.3394	1.05995	654.53	1.5	0.5	54.5	478.5	0.00413981	1
KIT~CSF1R	0.00284538	26.3394	1.05995	654.53	1.5	0.5	54.5	478.5	0.00413981	1
KIT~FGFR4	0.00284538	26.3394	1.05995	654.53	1.5	0.5	54.5	478.5	0.00413981	1
KIT~FGFR1	0.00284538	26.3394	1.05995	654.53	1.5	0.5	54.5	478.5	0.00413981	1
KIT~CD274	0.00284538	26.3394	1.05995	654.53	1.5	0.5	54.5	478.5	0.00413981	1
KIT~PTCH1	0.00284538	26.3394	1.05995	654.53	1.5	0.5	54.5	478.5	0.00413981	1
RB1~BRCA2	0.501592	2.86787	0.115431	71.2521	0.5	1.5	55.5	477.5	0.530697	1
RB1~FLT3	0.501592	2.86787	0.115431	71.2521	0.5	1.5	55.5	477.5	0.530697	1
RB1~MSH2	0.501592	2.86787	0.115431	71.2521	0.5	1.5	55.5	477.5	0.530697	1
RB1~FGFR4	0.501592	2.86787	0.115431	71.2521	0.5	1.5	55.5	477.5	0.530697	1
TET2~FLT3	0.501592	2.86787	0.115431	71.2521	0.5	1.5	55.5	477.5	0.530697	1
TET2~MSH2	0.501592	2.86787	0.115431	71.2521	0.5	1.5	55.5	477.5	0.530697	1
TET2~FGFR4	0.501592	2.86787	0.115431	71.2521	0.5	1.5	55.5	477.5	0.530697	1
APC~FGFR4	0.501592	2.86787	0.115431	71.2521	0.5	1.5	55.5	477.5	0.530697	1
GNAQ~BRCA2	0.501592	2.86787	0.115431	71.2521	0.5	1.5	55.5	477.5	0.530697	1
GNAQ~NOTCH1	0.501592	2.86787	0.115431	71.2521	0.5	1.5	55.5	477.5	0.530697	1
GNAQ~FLT3	0.501592	2.86787	0.115431	71.2521	0.5	1.5	55.5	477.5	0.530697	1
GNAQ~MSH2	0.501592	2.86787	0.115431	71.2521	0.5	1.5	55.5	477.5	0.530697	1
GNAQ~FGFR4	0.501592	2.86787	0.115431	71.2521	0.5	1.5	55.5	477.5	0.530697	1
TSC1~FLT3	0.501592	2.86787	0.115431	71.2521	0.5	1.5	55.5	477.5	0.530697	1
PIK3CA~CSF1R	0.501592	2.86787	0.115431	71.2521	0.5	1.5	55.5	477.5	0.530697	1
FGFR1~TSC1	0.501592	2.86787	0.115431	71.2521	0.5	1.5	55.5	477.5	0.530697	1
FGFR1~MLH1	0.501592	2.86787	0.115431	71.2521	0.5	1.5	55.5	477.5	0.530697	1
FGFR1~CSF1R	0.501592	2.86787	0.115431	71.2521	0.5	1.5	55.5	477.5	0.530697	1
FGFR1~FGFR2	0.501592	2.86787	0.115431	71.2521	0.5	1.5	55.5	477.5	0.530697	1
PTCH1~FGFR2	0.501592	2.86787	0.115431	71.2521	0.5	1.5	55.5	477.5	0.530697	1
NOTCH1~CSF1R	0.501592	2.86787	0.115431	71.2521	0.5	1.5	55.5	477.5	0.530697	1
PTEN~MLH1	0.501592	2.86787	0.115431	71.2521	0.5	1.5	55.5	477.5	0.530697	1
SMAD4~MLH1	0.501592	2.86787	0.115431	71.2521	0.5	1.5	55.5	477.5	0.530697	1
SMAD4~CSF1R	0.501592	2.86787	0.115431	71.2521	0.5	1.5	55.5	477.5	0.530697	1
JAK2~TP53	0.501592	2.86787	0.115431	71.2521	0.5	1.5	55.5	477.5	0.530697	1
AKT1~NRAS	0.0648262	8.83333	0.544698	143.25	1	1	54	477	0.0801903	1
NOTCH1~MAP2K1	2.2e-16	66.4186	14.3944	306.468	12	2	43	476	4.16e-15	6.18e-13
TP53~MAP2K1	2.2e-16	133.116	16.9031	1048.33	12	1	43	477	4.16e-15	6.18e-13
TSC2~ZNF217	2.76e-13	40.5106	8.35922	196.324	8	2	47	476	3.77e-12	7.76e-10
TP53~ZNF217	3.92e-10	23.0903	5.7818	92.2136	7	3	48	475	3.72e-09	1.1e-06
AKT1~CDK4	5.5e-09	83.6214	4.4391	1575.21	4.5	0.5	51.5	478.5	4.23e-08	1.55e-05
BRCA1~CCNE1	8.01e-13	125.667	6.97509	2264.07	6.5	0.5	49.5	478.5	9.34e-12	2.25e-09
BRCA1~GNAS	0.000246747	13.7308	2.24272	84.0648	3	2	52	476	0.000860704	0.692867
BRCA1~ERBB2	4.49e-07	63.8	3.25078	1252.14	3.5	0.5	52.5	478.5	2.7e-06	0.00126121
STK11~GNAS	0.00889111	8.98113	1.23951	65.0745	2	2	53	476	0.0124831	1
KRAS~MDM2	0.00889111	8.98113	1.23951	65.0745	2	2	53	476	0.0124831	1
FGFR4~GATA2	2e-05	27.5192	2.81141	269.37	3	1	52	477	0.000105358	0.0562612
TSC1~GATA2	5.5e-09	83.6214	4.4391	1575.21	4.5	0.5	51.5	478.5	4.23e-08	1.55e-05
MSH2~PDGFRA	0.501592	2.86787	0.115431	71.2521	0.5	1.5	55.5	477.5	0.530697	1
PPP2R1A~ZNF217	0.00130762	18	1.60512	201.854	2	1	53	477	0.00405723	1
BRCA2~IDH1	0.0648262	8.83333	0.544698	143.25	1	1	54	477	0.0801903	1
CDH1~PDGFRA	0.501592	2.86787	0.115431	71.2521	0.5	1.5	55.5	477.5	0.530697	1
BRCA1~PDGFRA	0.501592	2.86787	0.115431	71.2521	0.5	1.5	55.5	477.5	0.530697	1
PTCH1~PDGFRA	0.501592	2.86787	0.115431	71.2521	0.5	1.5	55.5	477.5	0.530697	1
TSC1~PDGFRA	0.501592	2.86787	0.115431	71.2521	0.5	1.5	55.5	477.5	0.530697	1
ERBB2~TP53	0.0648262	8.83333	0.544698	143.25	1	1	54	477	0.0801903	1
BRCA2~FGFR3	0.0648262	8.83333	0.544698	143.25	1	1	54	477	0.0801903	1
BRCA2~MLH1	0.0648262	8.83333	0.544698	143.25	1	1	54	477	0.0801903	1
BRCA1~RB1	0.0648262	8.83333	0.544698	143.25	1	1	54	477	0.0801903	1
ATP11B~GATA2	0.0648262	8.83333	0.544698	143.25	1	1	54	477	0.0801903	1
FGFR4~BRCA1	0.0648262	8.83333	0.544698	143.25	1	1	54	477	0.0801903	1
DDR2~PDGFRA	0.501592	2.86787	0.115431	71.2521	0.5	1.5	55.5	477.5	0.530697	1
FBXW7~PDGFRA	0.501592	2.86787	0.115431	71.2521	0.5	1.5	55.5	477.5	0.530697	1
SMAD4~PDGFRA	0.501592	2.86787	0.115431	71.2521	0.5	1.5	55.5	477.5	0.530697	1
JAK1~CHEK2	3.62e-05	44.7196	2.11897	943.78	2.5	0.5	53.5	478.5	0.000132574	0.101685
PTEN~RB1	3.62e-05	44.7196	2.11897	943.78	2.5	0.5	53.5	478.5	0.000132574	0.101685
AKT1~ABL1	3.62e-05	44.7196	2.11897	943.78	2.5	0.5	53.5	478.5	0.000132574	0.101685
ERBB2~KRAS	0.0648262	8.83333	0.544698	143.25	1	1	54	477	0.0801903	1
FGFR2~NF2	0.72528	1.71712	0.0813971	36.2235	0.5	2.5	55.5	476.5	0.741116	1
PTEN~ACVRL1	0.72528	1.71712	0.0813971	36.2235	0.5	2.5	55.5	476.5	0.741116	1
SF3B1~BRCA2	0.501592	2.86787	0.115431	71.2521	0.5	1.5	55.5	477.5	0.530697	1
MAP2K1~VHL	0.501592	2.86787	0.115431	71.2521	0.5	1.5	55.5	477.5	0.530697	1
MAP2K1~NOTCH1	0.501592	2.86787	0.115431	71.2521	0.5	1.5	55.5	477.5	0.530697	1
MAP2K1~BRCA2	0.501592	2.86787	0.115431	71.2521	0.5	1.5	55.5	477.5	0.530697	1
MAP2K1~TP53	0.501592	2.86787	0.115431	71.2521	0.5	1.5	55.5	477.5	0.530697	1
MAP2K1~NF1	0.501592	2.86787	0.115431	71.2521	0.5	1.5	55.5	477.5	0.530697	1
MAP2K1~BAP1	0.501592	2.86787	0.115431	71.2521	0.5	1.5	55.5	477.5	0.530697	1
MAP2K1~TET2	0.501592	2.86787	0.115431	71.2521	0.5	1.5	55.5	477.5	0.530697	1
MAP2K1~APC	0.501592	2.86787	0.115431	71.2521	0.5	1.5	55.5	477.5	0.530697	1
CDH1~BAP1	0.501592	2.86787	0.115431	71.2521	0.5	1.5	55.5	477.5	0.530697	1
FGFR3~TP53	0.501592	2.86787	0.115431	71.2521	0.5	1.5	55.5	477.5	0.530697	1
FGFR3~APC	0.501592	2.86787	0.115431	71.2521	0.5	1.5	55.5	477.5	0.530697	1
FGFR3~BRCA2	0.501592	2.86787	0.115431	71.2521	0.5	1.5	55.5	477.5	0.530697	1
ATP11B~APC	0.501592	2.86787	0.115431	71.2521	0.5	1.5	55.5	477.5	0.530697	1
ATP11B~NOTCH1	0.501592	2.86787	0.115431	71.2521	0.5	1.5	55.5	477.5	0.530697	1
ATP11B~BRCA2	0.501592	2.86787	0.115431	71.2521	0.5	1.5	55.5	477.5	0.530697	1
ATP11B~TP53	0.501592	2.86787	0.115431	71.2521	0.5	1.5	55.5	477.5	0.530697	1
ATP11B~RB1	0.501592	2.86787	0.115431	71.2521	0.5	1.5	55.5	477.5	0.530697	1
ATP11B~NF1	0.501592	2.86787	0.115431	71.2521	0.5	1.5	55.5	477.5	0.530697	1
ATP11B~BRCA1	0.501592	2.86787	0.115431	71.2521	0.5	1.5	55.5	477.5	0.530697	1
GATA2~TET2	0.501592	2.86787	0.115431	71.2521	0.5	1.5	55.5	477.5	0.530697	1
BRCA1~CSF1R	0.00284538	26.3394	1.05995	654.53	1.5	0.5	54.5	478.5	0.00413981	1
BRCA1~ACVRL1	0.00284538	26.3394	1.05995	654.53	1.5	0.5	54.5	478.5	0.00413981	1
PPARG~ATM	0.501592	2.86787	0.115431	71.2521	0.5	1.5	55.5	477.5	0.530697	1
PPARG~BRCA2	0.501592	2.86787	0.115431	71.2521	0.5	1.5	55.5	477.5	0.530697	1
PPARG~PDGFRA	0.501592	2.86787	0.115431	71.2521	0.5	1.5	55.5	477.5	0.530697	1
PIK3CA~PDGFRA	0.501592	2.86787	0.115431	71.2521	0.5	1.5	55.5	477.5	0.530697	1
SOX2~ATM	0.501592	2.86787	0.115431	71.2521	0.5	1.5	55.5	477.5	0.530697	1
SOX2~BRCA2	0.501592	2.86787	0.115431	71.2521	0.5	1.5	55.5	477.5	0.530697	1
SOX2~PDGFRA	0.501592	2.86787	0.115431	71.2521	0.5	1.5	55.5	477.5	0.530697	1
WT1~ATM	0.501592	2.86787	0.115431	71.2521	0.5	1.5	55.5	477.5	0.530697	1
WT1~BRCA2	0.501592	2.86787	0.115431	71.2521	0.5	1.5	55.5	477.5	0.530697	1
WT1~PDGFRA	0.501592	2.86787	0.115431	71.2521	0.5	1.5	55.5	477.5	0.530697	1
FLT3~ATM	0.501592	2.86787	0.115431	71.2521	0.5	1.5	55.5	477.5	0.530697	1
FLT3~BRCA2	0.501592	2.86787	0.115431	71.2521	0.5	1.5	55.5	477.5	0.530697	1
FLT3~PDGFRA	0.501592	2.86787	0.115431	71.2521	0.5	1.5	55.5	477.5	0.530697	1
GNAS~ATM	0.501592	2.86787	0.115431	71.2521	0.5	1.5	55.5	477.5	0.530697	1
GNAS~BRCA2	0.501592	2.86787	0.115431	71.2521	0.5	1.5	55.5	477.5	0.530697	1
GNAS~PDGFRA	0.501592	2.86787	0.115431	71.2521	0.5	1.5	55.5	477.5	0.530697	1
PDGFRA~NF1	0.501592	2.86787	0.115431	71.2521	0.5	1.5	55.5	477.5	0.530697	1
BRCA2~KDR	0.501592	2.86787	0.115431	71.2521	0.5	1.5	55.5	477.5	0.530697	1
VHL~ESR1	0.501592	2.86787	0.115431	71.2521	0.5	1.5	55.5	477.5	0.530697	1
MLH1~CSF1R	0.501592	2.86787	0.115431	71.2521	0.5	1.5	55.5	477.5	0.530697	1
APC~CTNNB1	0.501592	2.86787	0.115431	71.2521	0.5	1.5	55.5	477.5	0.530697	1
ATM~PIK3CA	0.501592	2.86787	0.115431	71.2521	0.5	1.5	55.5	477.5	0.530697	1
ATM~SMARCB1	0.00284538	26.3394	1.05995	654.53	1.5	0.5	54.5	478.5	0.00413981	1
TSC2~SMARCB1	0.00284538	26.3394	1.05995	654.53	1.5	0.5	54.5	478.5	0.00413981	1
BRCA1~SMARCB1	0.00284538	26.3394	1.05995	654.53	1.5	0.5	54.5	478.5	0.00413981	1
U2AF1;U2AF1L5~SMARCB1	0.00284538	26.3394	1.05995	654.53	1.5	0.5	54.5	478.5	0.00413981	1
EZH2~SMARCB1	0.00284538	26.3394	1.05995	654.53	1.5	0.5	54.5	478.5	0.00413981	1
MED12~SMARCB1	0.00284538	26.3394	1.05995	654.53	1.5	0.5	54.5	478.5	0.00413981	1
JAK1~PTEN	0.00284538	26.3394	1.05995	654.53	1.5	0.5	54.5	478.5	0.00413981	1
ERBB2~PTCH1	0.00284538	26.3394	1.05995	654.53	1.5	0.5	54.5	478.5	0.00413981	1
BRAF~NOTCH1	0.501592	2.86787	0.115431	71.2521	0.5	1.5	55.5	477.5	0.530697	1
BRAF~TSC2	0.501592	2.86787	0.115431	71.2521	0.5	1.5	55.5	477.5	0.530697	1
NFE2L2~NF1	0.501592	2.86787	0.115431	71.2521	0.5	1.5	55.5	477.5	0.530697	1
NFE2L2~NF2	0.501592	2.86787	0.115431	71.2521	0.5	1.5	55.5	477.5	0.530697	1
FGFR2~NF1	0.501592	2.86787	0.115431	71.2521	0.5	1.5	55.5	477.5	0.530697	1
NFE2L2~DNMT3A	0.501592	2.86787	0.115431	71.2521	0.5	1.5	55.5	477.5	0.530697	1
NFE2L2~BRCA2	0.501592	2.86787	0.115431	71.2521	0.5	1.5	55.5	477.5	0.530697	1
TSC2~BCL9	0.0648262	8.83333	0.544698	143.25	1	1	54	477	0.0801903	1
TSC1~SMARCB1	0.00284538	26.3394	1.05995	654.53	1.5	0.5	54.5	478.5	0.00413981	1
TSC1~NF2	0.00284538	26.3394	1.05995	654.53	1.5	0.5	54.5	478.5	0.00413981	1
NF1~MLH1	0.00284538	26.3394	1.05995	654.53	1.5	0.5	54.5	478.5	0.00413981	1
NF1~KNSTRN	0.00284538	26.3394	1.05995	654.53	1.5	0.5	54.5	478.5	0.00413981	1
APC~MET	0.00284538	26.3394	1.05995	654.53	1.5	0.5	54.5	478.5	0.00413981	1
APC~EGFR	0.0648262	8.83333	0.544698	143.25	1	1	54	477	0.0801903	1
APC~MYC	0.00130762	18	1.60512	201.854	2	1	53	477	0.00405723	1
ERBB4~SMAD4	3.62e-05	44.7196	2.11897	943.78	2.5	0.5	53.5	478.5	0.000132574	0.101685
TET2~SMAD4	3.62e-05	44.7196	2.11897	943.78	2.5	0.5	53.5	478.5	0.000132574	0.101685
APC~SMAD4	3.62e-05	44.7196	2.11897	943.78	2.5	0.5	53.5	478.5	0.000132574	0.101685
TET2~CDK4	0.0285276	5.97484	0.976274	36.5663	2	3	53	475	0.0392673	1
TET2~MET	0.00284538	26.3394	1.05995	654.53	1.5	0.5	54.5	478.5	0.00413981	1
APC~CDK4	0.0285276	5.97484	0.976274	36.5663	2	3	53	475	0.0392673	1
TET2~BCL9	0.00130762	18	1.60512	201.854	2	1	53	477	0.00405723	1
BRCA2~STAT3	0.0648262	8.83333	0.544698	143.25	1	1	54	477	0.0801903	1
ERBB4~MYC	3.62e-05	44.7196	2.11897	943.78	2.5	0.5	53.5	478.5	0.000132574	0.101685
PIK3CA~STAT3	0.0648262	8.83333	0.544698	143.25	1	1	54	477	0.0801903	1
TET2~MYC	3.62e-05	44.7196	2.11897	943.78	2.5	0.5	53.5	478.5	0.000132574	0.101685
TET2~TSC1	0.0648262	8.83333	0.544698	143.25	1	1	54	477	0.0801903	1
ERBB4~EGFR	0.00284538	26.3394	1.05995	654.53	1.5	0.5	54.5	478.5	0.00413981	1
ERBB4~MET	0.00284538	26.3394	1.05995	654.53	1.5	0.5	54.5	478.5	0.00413981	1
ERBB4~BCL9	3.62e-05	44.7196	2.11897	943.78	2.5	0.5	53.5	478.5	0.000132574	0.101685
TET2~EGFR	0.00284538	26.3394	1.05995	654.53	1.5	0.5	54.5	478.5	0.00413981	1
APC~BCL9	3.62e-05	44.7196	2.11897	943.78	2.5	0.5	53.5	478.5	0.000132574	0.101685
CHEK2~TP53	0.501592	2.86787	0.115431	71.2521	0.5	1.5	55.5	477.5	0.530697	1
CCNE1~KRAS	0.00284538	26.3394	1.05995	654.53	1.5	0.5	54.5	478.5	0.00413981	1
CHEK2~PIK3CA	0.501592	2.86787	0.115431	71.2521	0.5	1.5	55.5	477.5	0.530697	1
CHEK2~KRAS	0.501592	2.86787	0.115431	71.2521	0.5	1.5	55.5	477.5	0.530697	1
CHEK2~BRCA2	0.501592	2.86787	0.115431	71.2521	0.5	1.5	55.5	477.5	0.530697	1
ERBB4~PTEN	0.00284538	26.3394	1.05995	654.53	1.5	0.5	54.5	478.5	0.00413981	1
ERBB4~TP53	0.00284538	26.3394	1.05995	654.53	1.5	0.5	54.5	478.5	0.00413981	1
ERBB4~NF1	0.00284538	26.3394	1.05995	654.53	1.5	0.5	54.5	478.5	0.00413981	1
ERBB4~PDGFRA	0.00284538	26.3394	1.05995	654.53	1.5	0.5	54.5	478.5	0.00413981	1
ERBB4~CDKN2A	0.00284538	26.3394	1.05995	654.53	1.5	0.5	54.5	478.5	0.00413981	1
ERBB4~TSC1	0.00284538	26.3394	1.05995	654.53	1.5	0.5	54.5	478.5	0.00413981	1
ERBB4~NOTCH1	0.00284538	26.3394	1.05995	654.53	1.5	0.5	54.5	478.5	0.00413981	1
ERBB4~ATM	0.00284538	26.3394	1.05995	654.53	1.5	0.5	54.5	478.5	0.00413981	1
ERBB4~CDK4	0.0648262	8.83333	0.544698	143.25	1	1	54	477	0.0801903	1
ERBB4~TSC2	0.00284538	26.3394	1.05995	654.53	1.5	0.5	54.5	478.5	0.00413981	1
ERBB4~BRCA1	0.00284538	26.3394	1.05995	654.53	1.5	0.5	54.5	478.5	0.00413981	1
ERBB4~STK11	0.00284538	26.3394	1.05995	654.53	1.5	0.5	54.5	478.5	0.00413981	1
ERBB4~U2AF1;U2AF1L5	0.00284538	26.3394	1.05995	654.53	1.5	0.5	54.5	478.5	0.00413981	1
ERBB4~KDR	0.00284538	26.3394	1.05995	654.53	1.5	0.5	54.5	478.5	0.00413981	1
ERBB4~FBXW7	0.00284538	26.3394	1.05995	654.53	1.5	0.5	54.5	478.5	0.00413981	1
ERBB4~PTCH1	0.00284538	26.3394	1.05995	654.53	1.5	0.5	54.5	478.5	0.00413981	1
MLH1~FBXW7	0.00284538	26.3394	1.05995	654.53	1.5	0.5	54.5	478.5	0.00413981	1
TET2~PTEN	0.00284538	26.3394	1.05995	654.53	1.5	0.5	54.5	478.5	0.00413981	1
TET2~CDKN2A	0.00284538	26.3394	1.05995	654.53	1.5	0.5	54.5	478.5	0.00413981	1
TET2~BRCA1	0.00284538	26.3394	1.05995	654.53	1.5	0.5	54.5	478.5	0.00413981	1
TET2~STK11	0.00284538	26.3394	1.05995	654.53	1.5	0.5	54.5	478.5	0.00413981	1
TET2~U2AF1;U2AF1L5	0.00284538	26.3394	1.05995	654.53	1.5	0.5	54.5	478.5	0.00413981	1
TET2~KDR	0.00284538	26.3394	1.05995	654.53	1.5	0.5	54.5	478.5	0.00413981	1
TET2~FBXW7	0.00284538	26.3394	1.05995	654.53	1.5	0.5	54.5	478.5	0.00413981	1
TET2~PTCH1	0.00284538	26.3394	1.05995	654.53	1.5	0.5	54.5	478.5	0.00413981	1
APC~U2AF1;U2AF1L5	0.00284538	26.3394	1.05995	654.53	1.5	0.5	54.5	478.5	0.00413981	1
NF1~JAK2	2.2e-16	26.2829	10.6538	64.8399	17	8	38	470	4.16e-15	6.18e-13
FBXW7~JAK2	2.2e-16	97.641	21.661	440.136	16	2	39	476	4.16e-15	6.18e-13
NF1~SF3B1	0.000246747	13.7308	2.24272	84.0648	3	2	52	476	0.000860704	0.692867
FBXW7~SF3B1	4.49e-07	63.8	3.25078	1252.14	3.5	0.5	52.5	478.5	2.7e-06	0.00126121
KRAS~JAK2	2.2e-16	44.186	12.005	162.633	12	3	43	475	4.16e-15	6.18e-13
SMAD4~MAP2K1	2.2e-16	59.5	12.7817	276.978	11	2	44	476	4.16e-15	6.18e-13
NF1~CSNK2A1	2.2e-16	44.186	12.005	162.633	12	3	43	475	4.16e-15	6.18e-13
NF1~PTPN11	2.2e-16	275	16.0079	4724.24	12.5	0.5	43.5	478.5	4.16e-15	6.18e-13
KRAS~MAP2K1	2.2e-16	275	16.0079	4724.24	12.5	0.5	43.5	478.5	4.16e-15	6.18e-13
BRCA2~MAP2K1	2.2e-16	275	16.0079	4724.24	12.5	0.5	43.5	478.5	4.16e-15	6.18e-13
BRCA1~MAP2K1	2.2e-16	275	16.0079	4724.24	12.5	0.5	43.5	478.5	4.16e-15	6.18e-13
MSH2~MAP2K1	2.2e-16	275	16.0079	4724.24	12.5	0.5	43.5	478.5	4.16e-15	6.18e-13
MET~SF3B1	0.0648262	8.83333	0.544698	143.25	1	1	54	477	0.0801903	1
CDKN2A~CSNK2A1	2.2e-16	275	16.0079	4724.24	12.5	0.5	43.5	478.5	4.16e-15	6.18e-13
PDGFRA~PTPN11	2.2e-16	247.315	14.3339	4267.13	11.5	0.5	44.5	478.5	4.16e-15	6.18e-13
FBXW7~PTPN11	2.2e-16	247.315	14.3339	4267.13	11.5	0.5	44.5	478.5	4.16e-15	6.18e-13
NF1~MAP2K1	2.2e-16	247.315	14.3339	4267.13	11.5	0.5	44.5	478.5	4.16e-15	6.18e-13
SMAD4~SF3B1	0.00284538	26.3394	1.05995	654.53	1.5	0.5	54.5	478.5	0.00413981	1
CDKN2A~SF3B1	5.5e-09	83.6214	4.4391	1575.21	4.5	0.5	51.5	478.5	4.23e-08	1.55e-05
DDR2~SF3B1	0.00284538	26.3394	1.05995	654.53	1.5	0.5	54.5	478.5	0.00413981	1
DDR2~JAK2	2.2e-16	247.315	14.3339	4267.13	11.5	0.5	44.5	478.5	4.16e-15	6.18e-13
MET~JAK2	9.86e-14	30.9783	8.10151	118.454	9	3	46	475	1.4e-12	2.77e-10
CDKN2A~JAK2	2.2e-16	119.25	15.0435	945.296	11	1	44	477	4.16e-15	6.18e-13
PDGFRA~JAK2	2.2e-16	220.846	12.7328	3830.5	10.5	0.5	45.5	478.5	4.16e-15	6.18e-13
FBXW7~NKX2-1	3.62e-05	44.7196	2.11897	943.78	2.5	0.5	53.5	478.5	0.000132574	0.101685
RPS6KB1~JAK2	2.2e-16	93.3261	11.566	753.045	9	1	46	477	4.16e-15	6.18e-13
KRAS~PTPN11	2.2e-16	220.846	12.7328	3830.5	10.5	0.5	45.5	478.5	4.16e-15	6.18e-13
PDGFRA~SF3B1	0.00284538	26.3394	1.05995	654.53	1.5	0.5	54.5	478.5	0.00413981	1
FBXW7~MAP2K1	2.2e-16	220.846	12.7328	3830.5	10.5	0.5	45.5	478.5	4.16e-15	6.18e-13
NF1~ZNF217	3.92e-10	23.0903	5.7818	92.2136	7	3	48	475	3.72e-09	1.1e-06
FBXW7~CSNK2A1	2.2e-16	247.315	14.3339	4267.13	11.5	0.5	44.5	478.5	4.16e-15	6.18e-13
NF1~ABL1	2.04e-11	34.7083	7.01273	171.783	7	2	48	476	2.26e-10	5.73e-08
NF1~NKX2-1	0.00130762	18	1.60512	201.854	2	1	53	477	0.00405723	1
NF1~STAT3	0.00284538	26.3394	1.05995	654.53	1.5	0.5	54.5	478.5	0.00413981	1
SMAD4~PTPN11	2.2e-16	195.516	11.2003	3413.01	9.5	0.5	46.5	478.5	4.16e-15	6.18e-13
NF2~MAP2K1	2.2e-16	195.516	11.2003	3413.01	9.5	0.5	46.5	478.5	4.16e-15	6.18e-13
NF2~SF3B1	0.00284538	26.3394	1.05995	654.53	1.5	0.5	54.5	478.5	0.00413981	1
EGFR~MAP2K1	2.2e-16	195.516	11.2003	3413.01	9.5	0.5	46.5	478.5	4.16e-15	6.18e-13
CDKN2A~PTPN11	2.2e-16	195.516	11.2003	3413.01	9.5	0.5	46.5	478.5	4.16e-15	6.18e-13
CDKN2A~MAP2K1	2.2e-16	195.516	11.2003	3413.01	9.5	0.5	46.5	478.5	4.16e-15	6.18e-13
MET~PTPN11	2.2e-16	195.516	11.2003	3413.01	9.5	0.5	46.5	478.5	4.16e-15	6.18e-13
DDR2~CSNK2A1	2.2e-16	93.3261	11.566	753.045	9	1	46	477	4.16e-15	6.18e-13
PTEN~NFE2L2	6.96e-06	11.85	3.08216	45.5597	5	4	50	474	4.04e-05	0.0195318
CDK4~MAP2K1	2.2e-16	195.516	11.2003	3413.01	9.5	0.5	46.5	478.5	4.16e-15	6.18e-13
MET~MAP2K1	2.2e-16	195.516	11.2003	3413.01	9.5	0.5	46.5	478.5	4.16e-15	6.18e-13
BRCA2~ABL1	1.41e-09	29.1429	5.72656	148.31	6	2	49	476	1.3e-08	3.97e-06
MDM2~JAK2	2.22e-16	171.253	9.73211	3013.47	8.5	0.5	47.5	478.5	4.16e-15	6.24e-13
SMAD4~STAT3	0.00284538	26.3394	1.05995	654.53	1.5	0.5	54.5	478.5	0.00413981	1
NF2~PTPN11	2.22e-16	171.253	9.73211	3013.47	8.5	0.5	47.5	478.5	4.16e-15	6.24e-13
PDGFRA~MAP2K1	2.22e-16	171.253	9.73211	3013.47	8.5	0.5	47.5	478.5	4.16e-15	6.24e-13
FBXW7~STAT3	0.00284538	26.3394	1.05995	654.53	1.5	0.5	54.5	478.5	0.00413981	1
KRAS~ZNF217	2.22e-16	171.253	9.73211	3013.47	8.5	0.5	47.5	478.5	4.16e-15	6.24e-13
MLH1~SF3B1	0.0648262	8.83333	0.544698	143.25	1	1	54	477	0.0801903	1
DDR2~MAP2K1	2.22e-16	171.253	9.73211	3013.47	8.5	0.5	47.5	478.5	4.16e-15	6.24e-13
DDR2~STAT3	0.00284538	26.3394	1.05995	654.53	1.5	0.5	54.5	478.5	0.00413981	1
KRAS~CSNK2A1	2.22e-16	171.253	9.73211	3013.47	8.5	0.5	47.5	478.5	4.16e-15	6.24e-13
MDM2~SF3B1	0.00284538	26.3394	1.05995	654.53	1.5	0.5	54.5	478.5	0.00413981	1
MDM2~CSNK2A1	5.06e-13	69.5625	8.38145	577.339	7	1	48	477	6.48e-12	1.42e-09
TP53~NFE2L2	1.41e-09	29.1429	5.72656	148.31	6	2	49	476	1.3e-08	3.97e-06
SMAD4~CSNK2A1	2.22e-16	171.253	9.73211	3013.47	8.5	0.5	47.5	478.5	4.16e-15	6.24e-13
SMAD4~JAK2	2.22e-16	171.253	9.73211	3013.47	8.5	0.5	47.5	478.5	4.16e-15	6.24e-13
NF2~JAK2	5.06e-13	69.5625	8.38145	577.339	7	1	48	477	6.48e-12	1.42e-09
MLH1~MAP2K1	5.06e-13	69.5625	8.38145	577.339	7	1	48	477	6.48e-12	1.42e-09
EGFR~ZNF217	5.06e-13	69.5625	8.38145	577.339	7	1	48	477	6.48e-12	1.42e-09
MET~CSNK2A1	5.06e-13	69.5625	8.38145	577.339	7	1	48	477	6.48e-12	1.42e-09
NF1~ARAF	0.169419	2.96855	0.584369	15.08	2	6	53	472	0.207832	1
BRCA1~ABL1	4.26e-11	58.4082	6.89042	495.11	6	1	49	477	4.54e-10	1.2e-07
PDGFRA~NKX2-1	0.00284538	26.3394	1.05995	654.53	1.5	0.5	54.5	478.5	0.00413981	1
MDM2~PTPN11	9.55e-15	147.99	8.32478	2630.82	7.5	0.5	48.5	478.5	1.44e-13	2.68e-11
PDGFRA~STAT3	0.00284538	26.3394	1.05995	654.53	1.5	0.5	54.5	478.5	0.00413981	1
CDKN2A~STAT3	0.00284538	26.3394	1.05995	654.53	1.5	0.5	54.5	478.5	0.00413981	1
FBXW7~ZNF217	9.55e-15	147.99	8.32478	2630.82	7.5	0.5	48.5	478.5	1.44e-13	2.68e-11
CDKN2A~ZNF217	9.55e-15	147.99	8.32478	2630.82	7.5	0.5	48.5	478.5	1.44e-13	2.68e-11
MLH1~JAK2	4.26e-11	58.4082	6.89042	495.11	6	1	49	477	4.54e-10	1.2e-07
DDR2~PTPN11	9.55e-15	147.99	8.32478	2630.82	7.5	0.5	48.5	478.5	1.44e-13	2.68e-11
NF1~MCL1	0.004427	6.83654	1.48914	31.3861	3	4	52	474	0.00637488	1
NF2~CSNK2A1	4.26e-11	58.4082	6.89042	495.11	6	1	49	477	4.54e-10	1.2e-07
MLH1~CSNK2A1	4.26e-11	58.4082	6.89042	495.11	6	1	49	477	4.54e-10	1.2e-07
PDGFRA~CSNK2A1	9.55e-15	147.99	8.32478	2630.82	7.5	0.5	48.5	478.5	1.44e-13	2.68e-11
MET~STAT3	0.00284538	26.3394	1.05995	654.53	1.5	0.5	54.5	478.5	0.00413981	1
NF1~CBL	0.0109587	5.45769	1.26783	23.494	3	5	52	473	0.0153171	1
SMAD4~NKX2-1	0.00284538	26.3394	1.05995	654.53	1.5	0.5	54.5	478.5	0.00413981	1
MSH2~ABL1	3.48e-09	47.7	5.46422	416.398	5	1	50	477	3.06e-08	9.78e-06
FBXW7~ABL1	8.01e-13	125.667	6.97509	2264.07	6.5	0.5	49.5	478.5	9.34e-12	2.25e-09
MDM2~NKX2-1	0.00284538	26.3394	1.05995	654.53	1.5	0.5	54.5	478.5	0.00413981	1
RPS6KB1~PTPN11	8.01e-13	125.667	6.97509	2264.07	6.5	0.5	49.5	478.5	9.34e-12	2.25e-09
NF2~STAT3	0.00284538	26.3394	1.05995	654.53	1.5	0.5	54.5	478.5	0.00413981	1
DDR2~ZNF217	8.01e-13	125.667	6.97509	2264.07	6.5	0.5	49.5	478.5	9.34e-12	2.25e-09
CDK4~ZNF217	8.01e-13	125.667	6.97509	2264.07	6.5	0.5	49.5	478.5	9.34e-12	2.25e-09
MDM2~MAP2K1	8.01e-13	125.667	6.97509	2264.07	6.5	0.5	49.5	478.5	9.34e-12	2.25e-09
BRCA2~MYO18A	8.01e-13	125.667	6.97509	2264.07	6.5	0.5	49.5	478.5	9.34e-12	2.25e-09
BRCA1~MYO18A	8.01e-13	125.667	6.97509	2264.07	6.5	0.5	49.5	478.5	9.34e-12	2.25e-09
RPS6KB1~SF3B1	0.00284538	26.3394	1.05995	654.53	1.5	0.5	54.5	478.5	0.00413981	1
SMAD4~ZNF217	8.01e-13	125.667	6.97509	2264.07	6.5	0.5	49.5	478.5	9.34e-12	2.25e-09
MSH2~MYO18A	8.01e-13	125.667	6.97509	2264.07	6.5	0.5	49.5	478.5	9.34e-12	2.25e-09
MLH1~PTPN11	8.01e-13	125.667	6.97509	2264.07	6.5	0.5	49.5	478.5	9.34e-12	2.25e-09
MLH1~ZNF217	3.48e-09	47.7	5.46422	416.398	5	1	50	477	3.06e-08	9.78e-06
PDGFRA~ZNF217	8.01e-13	125.667	6.97509	2264.07	6.5	0.5	49.5	478.5	9.34e-12	2.25e-09
APC~NFE2L2	5.15e-06	18.6667	3.33666	104.429	4	2	51	476	3.01e-05	0.0144579
MET~ZNF217	8.01e-13	125.667	6.97509	2264.07	6.5	0.5	49.5	478.5	9.34e-12	2.25e-09
NF1~PNP	3.48e-09	47.7	5.46422	416.398	5	1	50	477	3.06e-08	9.78e-06
KRAS~ABL1	3.48e-09	47.7	5.46422	416.398	5	1	50	477	3.06e-08	9.78e-06
DDR2~NKX2-1	3.62e-05	44.7196	2.11897	943.78	2.5	0.5	53.5	478.5	0.000132574	0.101685
CDKN2A~NKX2-1	0.00284538	26.3394	1.05995	654.53	1.5	0.5	54.5	478.5	0.00413981	1
NOTCH1~IDH2	6.68e-11	104.228	5.68046	1912.42	5.5	0.5	50.5	478.5	6.53e-10	1.87e-07
RPS6KB1~ABL1	2.73e-07	37.4118	4.10307	341.12	4	1	51	477	1.91e-06	0.000766266
RPS6KB1~NKX2-1	0.00284538	26.3394	1.05995	654.53	1.5	0.5	54.5	478.5	0.00413981	1
NF1~IL6	0.607573	1.75185	0.200942	15.273	1	5	54	473	0.638975	1
KRAS~MCL1	0.000246747	13.7308	2.24272	84.0648	3	2	52	476	0.000860704	0.692867
MDM2~ZNF217	6.68e-11	104.228	5.68046	1912.42	5.5	0.5	50.5	478.5	6.53e-10	1.87e-07
NF1~NFE2L2	6.68e-11	104.228	5.68046	1912.42	5.5	0.5	50.5	478.5	6.53e-10	1.87e-07
RPS6KB1~MAP2K1	6.68e-11	104.228	5.68046	1912.42	5.5	0.5	50.5	478.5	6.53e-10	1.87e-07
RPS6KB1~STAT3	0.00284538	26.3394	1.05995	654.53	1.5	0.5	54.5	478.5	0.00413981	1
RPS6KB1~ZNF217	6.68e-11	104.228	5.68046	1912.42	5.5	0.5	50.5	478.5	6.53e-10	1.87e-07
CCNE1~PTPN11	6.68e-11	104.228	5.68046	1912.42	5.5	0.5	50.5	478.5	6.53e-10	1.87e-07
CCNE1~MAP2K1	6.68e-11	104.228	5.68046	1912.42	5.5	0.5	50.5	478.5	6.53e-10	1.87e-07
CCNE1~SF3B1	0.00284538	26.3394	1.05995	654.53	1.5	0.5	54.5	478.5	0.00413981	1
CCNE1~CSNK2A1	6.68e-11	104.228	5.68046	1912.42	5.5	0.5	50.5	478.5	6.53e-10	1.87e-07
MLH1~STAT3	0.00284538	26.3394	1.05995	654.53	1.5	0.5	54.5	478.5	0.00413981	1
FBXW7~MCL1	0.000246747	13.7308	2.24272	84.0648	3	2	52	476	0.000860704	0.692867
FBXW7~NFE2L2	6.68e-11	104.228	5.68046	1912.42	5.5	0.5	50.5	478.5	6.53e-10	1.87e-07
MET~MCL1	0.000246747	13.7308	2.24272	84.0648	3	2	52	476	0.000860704	0.692867
CDKN2A~NFE2L2	6.68e-11	104.228	5.68046	1912.42	5.5	0.5	50.5	478.5	6.53e-10	1.87e-07
KRAS~PNP	6.68e-11	104.228	5.68046	1912.42	5.5	0.5	50.5	478.5	6.53e-10	1.87e-07
FBXW7~PNP	6.68e-11	104.228	5.68046	1912.42	5.5	0.5	50.5	478.5	6.53e-10	1.87e-07
NOTCH1~PNP	2.73e-07	37.4118	4.10307	341.12	4	1	51	477	1.91e-06	0.000766266
SMAD4~ABL1	6.68e-11	104.228	5.68046	1912.42	5.5	0.5	50.5	478.5	6.53e-10	1.87e-07
MET~NKX2-1	0.00284538	26.3394	1.05995	654.53	1.5	0.5	54.5	478.5	0.00413981	1
NF1~CDK4	0.000246747	13.7308	2.24272	84.0648	3	2	52	476	0.000860704	0.692867
MET~PNP	2.73e-07	37.4118	4.10307	341.12	4	1	51	477	1.91e-06	0.000766266
NF2~CDK4	0.00130762	18	1.60512	201.854	2	1	53	477	0.00405723	1
MET~CDK4	2e-05	27.5192	2.81141	269.37	3	1	52	477	0.000105358	0.0562612
PDGFRA~ABL1	5.5e-09	83.6214	4.4391	1575.21	4.5	0.5	51.5	478.5	4.23e-08	1.55e-05
MDM2~ABL1	5.5e-09	83.6214	4.4391	1575.21	4.5	0.5	51.5	478.5	4.23e-08	1.55e-05
NF1~MYC	0.00284538	26.3394	1.05995	654.53	1.5	0.5	54.5	478.5	0.00413981	1
EGFR~APEX1	5.5e-09	83.6214	4.4391	1575.21	4.5	0.5	51.5	478.5	4.23e-08	1.55e-05
DDR2~MCL1	2e-05	27.5192	2.81141	269.37	3	1	52	477	0.000105358	0.0562612
DDR2~SPOP	5.5e-09	83.6214	4.4391	1575.21	4.5	0.5	51.5	478.5	4.23e-08	1.55e-05
KRAS~SPOP	5.5e-09	83.6214	4.4391	1575.21	4.5	0.5	51.5	478.5	4.23e-08	1.55e-05
KRAS~NFE2L2	2e-05	27.5192	2.81141	269.37	3	1	52	477	0.000105358	0.0562612
MDM2~MCL1	2e-05	27.5192	2.81141	269.37	3	1	52	477	0.000105358	0.0562612
MDM2~STAT3	0.00284538	26.3394	1.05995	654.53	1.5	0.5	54.5	478.5	0.00413981	1
NF1~SPOP	2.73e-07	37.4118	4.10307	341.12	4	1	51	477	1.91e-06	0.000766266
RPS6KB1~CSNK2A1	2.73e-07	37.4118	4.10307	341.12	4	1	51	477	1.91e-06	0.000766266
CCNE1~ZNF217	5.5e-09	83.6214	4.4391	1575.21	4.5	0.5	51.5	478.5	4.23e-08	1.55e-05
CCNE1~JAK2	5.5e-09	83.6214	4.4391	1575.21	4.5	0.5	51.5	478.5	4.23e-08	1.55e-05
NF2~MCL1	0.00889111	8.98113	1.23951	65.0745	2	2	53	476	0.0124831	1
MLH1~MCL1	2e-05	27.5192	2.81141	269.37	3	1	52	477	0.000105358	0.0562612
FBXW7~SPOP	5.5e-09	83.6214	4.4391	1575.21	4.5	0.5	51.5	478.5	4.23e-08	1.55e-05
CDKN2A~SPOP	2.73e-07	37.4118	4.10307	341.12	4	1	51	477	1.91e-06	0.000766266
KRAS~CBL	0.00889111	8.98113	1.23951	65.0745	2	2	53	476	0.0124831	1
NOTCH1~GATA3	0.0285276	5.97484	0.976274	36.5663	2	3	53	475	0.0392673	1
KRAS~GATA3	2e-05	27.5192	2.81141	269.37	3	1	52	477	0.000105358	0.0562612
RET~ERBB2	0.00130762	18	1.60512	201.854	2	1	53	477	0.00405723	1
SMAD4~PNP	5.5e-09	83.6214	4.4391	1575.21	4.5	0.5	51.5	478.5	4.23e-08	1.55e-05
DDR2~ABL1	5.5e-09	83.6214	4.4391	1575.21	4.5	0.5	51.5	478.5	4.23e-08	1.55e-05
NF2~ABL1	5.5e-09	83.6214	4.4391	1575.21	4.5	0.5	51.5	478.5	4.23e-08	1.55e-05
MLH1~ABL1	5.5e-09	83.6214	4.4391	1575.21	4.5	0.5	51.5	478.5	4.23e-08	1.55e-05
CDKN2A~ABL1	5.5e-09	83.6214	4.4391	1575.21	4.5	0.5	51.5	478.5	4.23e-08	1.55e-05
NOTCH1~BIRC2	2e-05	27.5192	2.81141	269.37	3	1	52	477	0.000105358	0.0562612
NF1~BIRC2	2e-05	27.5192	2.81141	269.37	3	1	52	477	0.000105358	0.0562612
NOTCH1~MTOR	0.0285276	5.97484	0.976274	36.5663	2	3	53	475	0.0392673	1
MLH1~NKX2-1	0.00284538	26.3394	1.05995	654.53	1.5	0.5	54.5	478.5	0.00413981	1
CDKN2A~BIRC2	5.5e-09	83.6214	4.4391	1575.21	4.5	0.5	51.5	478.5	4.23e-08	1.55e-05
AKT1~MET	4.49e-07	63.8	3.25078	1252.14	3.5	0.5	52.5	478.5	2.7e-06	0.00126121
AKT1~FGFR1	4.49e-07	63.8	3.25078	1252.14	3.5	0.5	52.5	478.5	2.7e-06	0.00126121
NF1~WT1	0.00889111	8.98113	1.23951	65.0745	2	2	53	476	0.0124831	1
FBXW7~CDK4	2e-05	27.5192	2.81141	269.37	3	1	52	477	0.000105358	0.0562612
NF1~ATP11B	0.00889111	8.98113	1.23951	65.0745	2	2	53	476	0.0124831	1
FBXW7~ATP11B	0.00889111	8.98113	1.23951	65.0745	2	2	53	476	0.0124831	1
MDM2~PNP	2e-05	27.5192	2.81141	269.37	3	1	52	477	0.000105358	0.0562612
NF1~GATA2	5.5e-09	83.6214	4.4391	1575.21	4.5	0.5	51.5	478.5	4.23e-08	1.55e-05
NF2~PNP	2e-05	27.5192	2.81141	269.37	3	1	52	477	0.000105358	0.0562612
NF2~GATA2	5.5e-09	83.6214	4.4391	1575.21	4.5	0.5	51.5	478.5	4.23e-08	1.55e-05
PDGFRA~PNP	5.5e-09	83.6214	4.4391	1575.21	4.5	0.5	51.5	478.5	4.23e-08	1.55e-05
MET~GATA2	5.5e-09	83.6214	4.4391	1575.21	4.5	0.5	51.5	478.5	4.23e-08	1.55e-05
MET~ABL1	5.5e-09	83.6214	4.4391	1575.21	4.5	0.5	51.5	478.5	4.23e-08	1.55e-05
PDGFRA~CDK4	0.00130762	18	1.60512	201.854	2	1	53	477	0.00405723	1
MYCL~MAP2K1	4.49e-07	63.8	3.25078	1252.14	3.5	0.5	52.5	478.5	2.7e-06	0.00126121
MYCL~STAT3	0.00284538	26.3394	1.05995	654.53	1.5	0.5	54.5	478.5	0.00413981	1
FBXW7~MYC	0.00284538	26.3394	1.05995	654.53	1.5	0.5	54.5	478.5	0.00413981	1
KRAS~IL6	0.189239	4.40741	0.393131	49.4116	1	2	54	476	0.226409	1
DDR2~NFE2L2	4.49e-07	63.8	3.25078	1252.14	3.5	0.5	52.5	478.5	2.7e-06	0.00126121
CDK4~APEX1	4.49e-07	63.8	3.25078	1252.14	3.5	0.5	52.5	478.5	2.7e-06	0.00126121
MDM2~SPOP	4.49e-07	63.8	3.25078	1252.14	3.5	0.5	52.5	478.5	2.7e-06	0.00126121
RPS6KB1~MCL1	4.49e-07	63.8	3.25078	1252.14	3.5	0.5	52.5	478.5	2.7e-06	0.00126121
RPS6KB1~SPOP	4.49e-07	63.8	3.25078	1252.14	3.5	0.5	52.5	478.5	2.7e-06	0.00126121
RPS6KB1~NFE2L2	4.49e-07	63.8	3.25078	1252.14	3.5	0.5	52.5	478.5	2.7e-06	0.00126121
SMAD4~MCL1	4.49e-07	63.8	3.25078	1252.14	3.5	0.5	52.5	478.5	2.7e-06	0.00126121
SMAD4~SPOP	2e-05	27.5192	2.81141	269.37	3	1	52	477	0.000105358	0.0562612
CCNE1~STAT3	0.00284538	26.3394	1.05995	654.53	1.5	0.5	54.5	478.5	0.00413981	1
CCNE1~SPOP	4.49e-07	63.8	3.25078	1252.14	3.5	0.5	52.5	478.5	2.7e-06	0.00126121
NF2~SPOP	4.49e-07	63.8	3.25078	1252.14	3.5	0.5	52.5	478.5	2.7e-06	0.00126121
NF2~NFE2L2	4.49e-07	63.8	3.25078	1252.14	3.5	0.5	52.5	478.5	2.7e-06	0.00126121
NF2~ZNF217	4.49e-07	63.8	3.25078	1252.14	3.5	0.5	52.5	478.5	2.7e-06	0.00126121
MLH1~SPOP	4.49e-07	63.8	3.25078	1252.14	3.5	0.5	52.5	478.5	2.7e-06	0.00126121
PDGFRA~MCL1	4.49e-07	63.8	3.25078	1252.14	3.5	0.5	52.5	478.5	2.7e-06	0.00126121
PDGFRA~SPOP	4.49e-07	63.8	3.25078	1252.14	3.5	0.5	52.5	478.5	2.7e-06	0.00126121
PDGFRA~NFE2L2	4.49e-07	63.8	3.25078	1252.14	3.5	0.5	52.5	478.5	2.7e-06	0.00126121
MET~SPOP	4.49e-07	63.8	3.25078	1252.14	3.5	0.5	52.5	478.5	2.7e-06	0.00126121
MET~NFE2L2	4.49e-07	63.8	3.25078	1252.14	3.5	0.5	52.5	478.5	2.7e-06	0.00126121
CDKN2A~MCL1	4.49e-07	63.8	3.25078	1252.14	3.5	0.5	52.5	478.5	2.7e-06	0.00126121
NF2~MLH1	0.189239	4.40741	0.393131	49.4116	1	2	54	476	0.226409	1
KRAS~MTOR	0.00130762	18	1.60512	201.854	2	1	53	477	0.00405723	1
TP53~FGFR3	0.189239	4.40741	0.393131	49.4116	1	2	54	476	0.226409	1
KRAS~IFITM3	0.00130762	18	1.60512	201.854	2	1	53	477	0.00405723	1
NF1~GNAQ	0.00130762	18	1.60512	201.854	2	1	53	477	0.00405723	1
RPS6KB1~CBL	0.00130762	18	1.60512	201.854	2	1	53	477	0.00405723	1
FBXW7~KDR	0.0648262	8.83333	0.544698	143.25	1	1	54	477	0.0801903	1
APC~GATA3	0.00889111	8.98113	1.23951	65.0745	2	2	53	476	0.0124831	1
NF2~WT1	0.00130762	18	1.60512	201.854	2	1	53	477	0.00405723	1
JAK1~ERBB2	3.62e-05	44.7196	2.11897	943.78	2.5	0.5	53.5	478.5	0.000132574	0.101685
NF2~ERBB2	0.0648262	8.83333	0.544698	143.25	1	1	54	477	0.0801903	1
CCNE1~ABL1	4.49e-07	63.8	3.25078	1252.14	3.5	0.5	52.5	478.5	2.7e-06	0.00126121
KRAS~SMO	4.49e-07	63.8	3.25078	1252.14	3.5	0.5	52.5	478.5	2.7e-06	0.00126121
NF1~PTEN	0.333076	2.9321	0.299725	28.6836	1	3	54	475	0.392809	1
FBXW7~ESR1	0.00130762	18	1.60512	201.854	2	1	53	477	0.00405723	1
FBXW7~EGFR	0.0648262	8.83333	0.544698	143.25	1	1	54	477	0.0801903	1
NF1~MTOR	0.00889111	8.98113	1.23951	65.0745	2	2	53	476	0.0124831	1
NF2~MTOR	0.00130762	18	1.60512	201.854	2	1	53	477	0.00405723	1
NF2~NKX2-1	0.00284538	26.3394	1.05995	654.53	1.5	0.5	54.5	478.5	0.00413981	1
FBXW7~BIRC2	4.49e-07	63.8	3.25078	1252.14	3.5	0.5	52.5	478.5	2.7e-06	0.00126121
AKT1~PIK3CA	3.62e-05	44.7196	2.11897	943.78	2.5	0.5	53.5	478.5	0.000132574	0.101685
AKT1~KDR	3.62e-05	44.7196	2.11897	943.78	2.5	0.5	53.5	478.5	0.000132574	0.101685
FBXW7~WT1	0.00130762	18	1.60512	201.854	2	1	53	477	0.00405723	1
NF1~SMO	0.00130762	18	1.60512	201.854	2	1	53	477	0.00405723	1
VHL~ATP11B	0.189239	4.40741	0.393131	49.4116	1	2	54	476	0.226409	1
MET~ATP11B	0.00130762	18	1.60512	201.854	2	1	53	477	0.00405723	1
NOTCH1~ATP11B	0.189239	4.40741	0.393131	49.4116	1	2	54	476	0.226409	1
DDR2~GATA2	4.49e-07	63.8	3.25078	1252.14	3.5	0.5	52.5	478.5	2.7e-06	0.00126121
KRAS~GATA2	4.49e-07	63.8	3.25078	1252.14	3.5	0.5	52.5	478.5	2.7e-06	0.00126121
NF1~ERBB2	0.189239	4.40741	0.393131	49.4116	1	2	54	476	0.226409	1
SMAD4~CDK4	0.00130762	18	1.60512	201.854	2	1	53	477	0.00405723	1
SMAD4~GATA2	4.49e-07	63.8	3.25078	1252.14	3.5	0.5	52.5	478.5	2.7e-06	0.00126121
PDGFRA~GATA2	4.49e-07	63.8	3.25078	1252.14	3.5	0.5	52.5	478.5	2.7e-06	0.00126121
FBXW7~GATA2	4.49e-07	63.8	3.25078	1252.14	3.5	0.5	52.5	478.5	2.7e-06	0.00126121
FBXW7~ARAF	0.00130762	18	1.60512	201.854	2	1	53	477	0.00405723	1
CDKN2A~GATA2	4.49e-07	63.8	3.25078	1252.14	3.5	0.5	52.5	478.5	2.7e-06	0.00126121
VHL~IDH2	4.49e-07	63.8	3.25078	1252.14	3.5	0.5	52.5	478.5	2.7e-06	0.00126121
VHL~RPS6KB1	0.00284538	26.3394	1.05995	654.53	1.5	0.5	54.5	478.5	0.00413981	1
NF2~IDH1	0.0648262	8.83333	0.544698	143.25	1	1	54	477	0.0801903	1
PDGFRA~IDH1	0.0648262	8.83333	0.544698	143.25	1	1	54	477	0.0801903	1
MET~IDH1	0.0648262	8.83333	0.544698	143.25	1	1	54	477	0.0801903	1
CDKN2A~IDH1	0.0648262	8.83333	0.544698	143.25	1	1	54	477	0.0801903	1
MYCL~PTPN11	3.62e-05	44.7196	2.11897	943.78	2.5	0.5	53.5	478.5	0.000132574	0.101685
MYCL~SF3B1	0.00284538	26.3394	1.05995	654.53	1.5	0.5	54.5	478.5	0.00413981	1
MYCL~MYC	0.00284538	26.3394	1.05995	654.53	1.5	0.5	54.5	478.5	0.00413981	1
SMAD4~MYC	0.00284538	26.3394	1.05995	654.53	1.5	0.5	54.5	478.5	0.00413981	1
NF2~MYC	0.00284538	26.3394	1.05995	654.53	1.5	0.5	54.5	478.5	0.00413981	1
PDGFRA~MYC	0.00284538	26.3394	1.05995	654.53	1.5	0.5	54.5	478.5	0.00413981	1
CDKN2A~MYC	0.00284538	26.3394	1.05995	654.53	1.5	0.5	54.5	478.5	0.00413981	1
RET~MED12	0.0648262	8.83333	0.544698	143.25	1	1	54	477	0.0801903	1
STK11~MED12	0.0648262	8.83333	0.544698	143.25	1	1	54	477	0.0801903	1
CDKN2A~MED12	0.0648262	8.83333	0.544698	143.25	1	1	54	477	0.0801903	1
MLH1~ARAF	0.0648262	8.83333	0.544698	143.25	1	1	54	477	0.0801903	1
MDM2~NFE2L2	3.62e-05	44.7196	2.11897	943.78	2.5	0.5	53.5	478.5	0.000132574	0.101685
SMAD4~NFE2L2	3.62e-05	44.7196	2.11897	943.78	2.5	0.5	53.5	478.5	0.000132574	0.101685
CCNE1~MCL1	3.62e-05	44.7196	2.11897	943.78	2.5	0.5	53.5	478.5	0.000132574	0.101685
CCNE1~NFE2L2	3.62e-05	44.7196	2.11897	943.78	2.5	0.5	53.5	478.5	0.000132574	0.101685
MLH1~NFE2L2	3.62e-05	44.7196	2.11897	943.78	2.5	0.5	53.5	478.5	0.000132574	0.101685
SMAD4~PIK3CA	0.00284538	26.3394	1.05995	654.53	1.5	0.5	54.5	478.5	0.00413981	1
MTOR~NF2	0.00284538	26.3394	1.05995	654.53	1.5	0.5	54.5	478.5	0.00413981	1
MTOR~MLH1	0.00284538	26.3394	1.05995	654.53	1.5	0.5	54.5	478.5	0.00413981	1
NF2~FGFR3	3.62e-05	44.7196	2.11897	943.78	2.5	0.5	53.5	478.5	0.000132574	0.101685
NF1~TSC1	0.0648262	8.83333	0.544698	143.25	1	1	54	477	0.0801903	1
MLH1~SOX2	0.0648262	8.83333	0.544698	143.25	1	1	54	477	0.0801903	1
PTCH1~RB1	0.72528	1.71712	0.0813971	36.2235	0.5	2.5	55.5	476.5	0.741116	1
DDR2~CBL	3.62e-05	44.7196	2.11897	943.78	2.5	0.5	53.5	478.5	0.000132574	0.101685
DDR2~GNAQ	3.62e-05	44.7196	2.11897	943.78	2.5	0.5	53.5	478.5	0.000132574	0.101685
KRAS~GNAQ	3.62e-05	44.7196	2.11897	943.78	2.5	0.5	53.5	478.5	0.000132574	0.101685
MDM2~CBL	3.62e-05	44.7196	2.11897	943.78	2.5	0.5	53.5	478.5	0.000132574	0.101685
MDM2~GNAQ	3.62e-05	44.7196	2.11897	943.78	2.5	0.5	53.5	478.5	0.000132574	0.101685
RPS6KB1~GNAQ	3.62e-05	44.7196	2.11897	943.78	2.5	0.5	53.5	478.5	0.000132574	0.101685
SMAD4~CBL	3.62e-05	44.7196	2.11897	943.78	2.5	0.5	53.5	478.5	0.000132574	0.101685
SMAD4~GNAQ	3.62e-05	44.7196	2.11897	943.78	2.5	0.5	53.5	478.5	0.000132574	0.101685
NF1~U2AF1;U2AF1L5	0.0648262	8.83333	0.544698	143.25	1	1	54	477	0.0801903	1
TSC1~GATA3	0.00130762	18	1.60512	201.854	2	1	53	477	0.00405723	1
BRCA1~GATA3	0.00130762	18	1.60512	201.854	2	1	53	477	0.00405723	1
NF2~DDR2	3.62e-05	44.7196	2.11897	943.78	2.5	0.5	53.5	478.5	0.000132574	0.101685
NF2~KRAS	3.62e-05	44.7196	2.11897	943.78	2.5	0.5	53.5	478.5	0.000132574	0.101685
DDR2~GATA3	0.00130762	18	1.60512	201.854	2	1	53	477	0.00405723	1
MLH1~GATA3	3.62e-05	44.7196	2.11897	943.78	2.5	0.5	53.5	478.5	0.000132574	0.101685
KRAS~WT1	0.0648262	8.83333	0.544698	143.25	1	1	54	477	0.0801903	1
SMAD4~ERBB2	0.00284538	26.3394	1.05995	654.53	1.5	0.5	54.5	478.5	0.00413981	1
DDR2~SMO	3.62e-05	44.7196	2.11897	943.78	2.5	0.5	53.5	478.5	0.000132574	0.101685
NF2~SMO	3.62e-05	44.7196	2.11897	943.78	2.5	0.5	53.5	478.5	0.000132574	0.101685
BRCA1~RET	3.62e-05	44.7196	2.11897	943.78	2.5	0.5	53.5	478.5	0.000132574	0.101685
NF1~KDR	0.0648262	8.83333	0.544698	143.25	1	1	54	477	0.0801903	1
PDGFRA~BIRC2	0.0648262	8.83333	0.544698	143.25	1	1	54	477	0.0801903	1
MDM2~BIRC2	0.0648262	8.83333	0.544698	143.25	1	1	54	477	0.0801903	1
NF2~BIRC2	0.0648262	8.83333	0.544698	143.25	1	1	54	477	0.0801903	1
MYCL~NKX2-1	0.00284538	26.3394	1.05995	654.53	1.5	0.5	54.5	478.5	0.00413981	1
MYCL~ZNF217	3.62e-05	44.7196	2.11897	943.78	2.5	0.5	53.5	478.5	0.000132574	0.101685
MYCL~JAK2	3.62e-05	44.7196	2.11897	943.78	2.5	0.5	53.5	478.5	0.000132574	0.101685
FBXW7~PIK3CA	0.0648262	8.83333	0.544698	143.25	1	1	54	477	0.0801903	1
EGFR~KDR	0.0648262	8.83333	0.544698	143.25	1	1	54	477	0.0801903	1
NF2~IL6	0.0648262	8.83333	0.544698	143.25	1	1	54	477	0.0801903	1
CCNE1~NKX2-1	0.00284538	26.3394	1.05995	654.53	1.5	0.5	54.5	478.5	0.00413981	1
FBXW7~CTNNB1	0.0648262	8.83333	0.544698	143.25	1	1	54	477	0.0801903	1
AKT1~NF2	3.62e-05	44.7196	2.11897	943.78	2.5	0.5	53.5	478.5	0.000132574	0.101685
AKT1~TSC1	3.62e-05	44.7196	2.11897	943.78	2.5	0.5	53.5	478.5	0.000132574	0.101685
AKT1~FGFR2	3.62e-05	44.7196	2.11897	943.78	2.5	0.5	53.5	478.5	0.000132574	0.101685
AKT1~FLT3	3.62e-05	44.7196	2.11897	943.78	2.5	0.5	53.5	478.5	0.000132574	0.101685
AKT1~CDH1	3.62e-05	44.7196	2.11897	943.78	2.5	0.5	53.5	478.5	0.000132574	0.101685
AKT1~MSH2	3.62e-05	44.7196	2.11897	943.78	2.5	0.5	53.5	478.5	0.000132574	0.101685
AKT1~SMARCB1	3.62e-05	44.7196	2.11897	943.78	2.5	0.5	53.5	478.5	0.000132574	0.101685
AKT1~BAP1	3.62e-05	44.7196	2.11897	943.78	2.5	0.5	53.5	478.5	0.000132574	0.101685
AKT1~TET2	3.62e-05	44.7196	2.11897	943.78	2.5	0.5	53.5	478.5	0.000132574	0.101685
AKT1~PTCH1	3.62e-05	44.7196	2.11897	943.78	2.5	0.5	53.5	478.5	0.000132574	0.101685
DDR2~CDK4	3.62e-05	44.7196	2.11897	943.78	2.5	0.5	53.5	478.5	0.000132574	0.101685
DDR2~WT1	3.62e-05	44.7196	2.11897	943.78	2.5	0.5	53.5	478.5	0.000132574	0.101685
CDK4~WT1	3.62e-05	44.7196	2.11897	943.78	2.5	0.5	53.5	478.5	0.000132574	0.101685
MET~WT1	3.62e-05	44.7196	2.11897	943.78	2.5	0.5	53.5	478.5	0.000132574	0.101685
NF1~EZH2	0.0648262	8.83333	0.544698	143.25	1	1	54	477	0.0801903	1
SMAD4~ATP11B	0.0648262	8.83333	0.544698	143.25	1	1	54	477	0.0801903	1
SMAD4~SMO	0.0648262	8.83333	0.544698	143.25	1	1	54	477	0.0801903	1
SMAD4~EZH2	0.0648262	8.83333	0.544698	143.25	1	1	54	477	0.0801903	1
FBXW7~SMO	0.0648262	8.83333	0.544698	143.25	1	1	54	477	0.0801903	1
FBXW7~EZH2	0.0648262	8.83333	0.544698	143.25	1	1	54	477	0.0801903	1
MET~SMO	0.0648262	8.83333	0.544698	143.25	1	1	54	477	0.0801903	1
MET~EZH2	0.0648262	8.83333	0.544698	143.25	1	1	54	477	0.0801903	1
MYCL~SMO	3.62e-05	44.7196	2.11897	943.78	2.5	0.5	53.5	478.5	0.000132574	0.101685
DDR2~BCL9	3.62e-05	44.7196	2.11897	943.78	2.5	0.5	53.5	478.5	0.000132574	0.101685
DDR2~JAK3	3.62e-05	44.7196	2.11897	943.78	2.5	0.5	53.5	478.5	0.000132574	0.101685
DDR2~EGFR	0.00284538	26.3394	1.05995	654.53	1.5	0.5	54.5	478.5	0.00413981	1
DDR2~IFITM3	3.62e-05	44.7196	2.11897	943.78	2.5	0.5	53.5	478.5	0.000132574	0.101685
DDR2~NRAS	3.62e-05	44.7196	2.11897	943.78	2.5	0.5	53.5	478.5	0.000132574	0.101685
DDR2~PNP	0.0648262	8.83333	0.544698	143.25	1	1	54	477	0.0801903	1
DDR2~MAP2K2	3.62e-05	44.7196	2.11897	943.78	2.5	0.5	53.5	478.5	0.000132574	0.101685
DDR2~MYCN	3.62e-05	44.7196	2.11897	943.78	2.5	0.5	53.5	478.5	0.000132574	0.101685
DDR2~ESR1	3.62e-05	44.7196	2.11897	943.78	2.5	0.5	53.5	478.5	0.000132574	0.101685
KRAS~ATP11B	3.62e-05	44.7196	2.11897	943.78	2.5	0.5	53.5	478.5	0.000132574	0.101685
MDM2~CDK4	0.00284538	26.3394	1.05995	654.53	1.5	0.5	54.5	478.5	0.00413981	1
MDM2~ATP11B	3.62e-05	44.7196	2.11897	943.78	2.5	0.5	53.5	478.5	0.000132574	0.101685
MDM2~IFITM3	3.62e-05	44.7196	2.11897	943.78	2.5	0.5	53.5	478.5	0.000132574	0.101685
NF1~IFITM3	3.62e-05	44.7196	2.11897	943.78	2.5	0.5	53.5	478.5	0.000132574	0.101685
NF1~GATA3	0.00130762	18	1.60512	201.854	2	1	53	477	0.00405723	1
RPS6KB1~CDK4	0.00284538	26.3394	1.05995	654.53	1.5	0.5	54.5	478.5	0.00413981	1
RPS6KB1~IFITM3	3.62e-05	44.7196	2.11897	943.78	2.5	0.5	53.5	478.5	0.000132574	0.101685
RPS6KB1~PNP	3.62e-05	44.7196	2.11897	943.78	2.5	0.5	53.5	478.5	0.000132574	0.101685
SMAD4~BCL9	3.62e-05	44.7196	2.11897	943.78	2.5	0.5	53.5	478.5	0.000132574	0.101685
SMAD4~JAK3	3.62e-05	44.7196	2.11897	943.78	2.5	0.5	53.5	478.5	0.000132574	0.101685
SMAD4~EGFR	0.00284538	26.3394	1.05995	654.53	1.5	0.5	54.5	478.5	0.00413981	1
SMAD4~IFITM3	3.62e-05	44.7196	2.11897	943.78	2.5	0.5	53.5	478.5	0.000132574	0.101685
SMAD4~MTOR	0.00130762	18	1.60512	201.854	2	1	53	477	0.00405723	1
SMAD4~NRAS	3.62e-05	44.7196	2.11897	943.78	2.5	0.5	53.5	478.5	0.000132574	0.101685
SMAD4~MAP2K2	3.62e-05	44.7196	2.11897	943.78	2.5	0.5	53.5	478.5	0.000132574	0.101685
SMAD4~MYCN	3.62e-05	44.7196	2.11897	943.78	2.5	0.5	53.5	478.5	0.000132574	0.101685
SMAD4~ESR1	3.62e-05	44.7196	2.11897	943.78	2.5	0.5	53.5	478.5	0.000132574	0.101685
CCNE1~IFITM3	3.62e-05	44.7196	2.11897	943.78	2.5	0.5	53.5	478.5	0.000132574	0.101685
NF2~FGFR2	0.0648262	8.83333	0.544698	143.25	1	1	54	477	0.0801903	1
MLH1~ERBB2	0.0648262	8.83333	0.544698	143.25	1	1	54	477	0.0801903	1
MLH1~IFITM3	3.62e-05	44.7196	2.11897	943.78	2.5	0.5	53.5	478.5	0.000132574	0.101685
MLH1~WT1	0.0648262	8.83333	0.544698	143.25	1	1	54	477	0.0801903	1
MLH1~PNP	0.0648262	8.83333	0.544698	143.25	1	1	54	477	0.0801903	1
MLH1~GATA2	3.62e-05	44.7196	2.11897	943.78	2.5	0.5	53.5	478.5	0.000132574	0.101685
PDGFRA~ERBB2	3.62e-05	44.7196	2.11897	943.78	2.5	0.5	53.5	478.5	0.000132574	0.101685
PDGFRA~ATP11B	3.62e-05	44.7196	2.11897	943.78	2.5	0.5	53.5	478.5	0.000132574	0.101685
PDGFRA~SMO	3.62e-05	44.7196	2.11897	943.78	2.5	0.5	53.5	478.5	0.000132574	0.101685
PDGFRA~IFITM3	3.62e-05	44.7196	2.11897	943.78	2.5	0.5	53.5	478.5	0.000132574	0.101685
PDGFRA~MTOR	3.62e-05	44.7196	2.11897	943.78	2.5	0.5	53.5	478.5	0.000132574	0.101685
PDGFRA~SOX2	3.62e-05	44.7196	2.11897	943.78	2.5	0.5	53.5	478.5	0.000132574	0.101685
FBXW7~BCL9	3.62e-05	44.7196	2.11897	943.78	2.5	0.5	53.5	478.5	0.000132574	0.101685
FBXW7~JAK3	3.62e-05	44.7196	2.11897	943.78	2.5	0.5	53.5	478.5	0.000132574	0.101685
FBXW7~IFITM3	3.62e-05	44.7196	2.11897	943.78	2.5	0.5	53.5	478.5	0.000132574	0.101685
FBXW7~NRAS	3.62e-05	44.7196	2.11897	943.78	2.5	0.5	53.5	478.5	0.000132574	0.101685
FBXW7~CBL	0.0648262	8.83333	0.544698	143.25	1	1	54	477	0.0801903	1
FBXW7~MAP2K2	3.62e-05	44.7196	2.11897	943.78	2.5	0.5	53.5	478.5	0.000132574	0.101685
FBXW7~MYCN	3.62e-05	44.7196	2.11897	943.78	2.5	0.5	53.5	478.5	0.000132574	0.101685
FBXW7~IDH1	3.62e-05	44.7196	2.11897	943.78	2.5	0.5	53.5	478.5	0.000132574	0.101685
FBXW7~GNAQ	0.0648262	8.83333	0.544698	143.25	1	1	54	477	0.0801903	1
MET~BCL9	3.62e-05	44.7196	2.11897	943.78	2.5	0.5	53.5	478.5	0.000132574	0.101685
MET~JAK3	3.62e-05	44.7196	2.11897	943.78	2.5	0.5	53.5	478.5	0.000132574	0.101685
MET~EGFR	0.00284538	26.3394	1.05995	654.53	1.5	0.5	54.5	478.5	0.00413981	1
MET~IFITM3	3.62e-05	44.7196	2.11897	943.78	2.5	0.5	53.5	478.5	0.000132574	0.101685
MET~MTOR	3.62e-05	44.7196	2.11897	943.78	2.5	0.5	53.5	478.5	0.000132574	0.101685
MET~NRAS	3.62e-05	44.7196	2.11897	943.78	2.5	0.5	53.5	478.5	0.000132574	0.101685
MET~MAP2K2	3.62e-05	44.7196	2.11897	943.78	2.5	0.5	53.5	478.5	0.000132574	0.101685
MET~MYCN	3.62e-05	44.7196	2.11897	943.78	2.5	0.5	53.5	478.5	0.000132574	0.101685
MET~ESR1	3.62e-05	44.7196	2.11897	943.78	2.5	0.5	53.5	478.5	0.000132574	0.101685
MET~ARAF	0.0648262	8.83333	0.544698	143.25	1	1	54	477	0.0801903	1
CDKN2A~IFITM3	3.62e-05	44.7196	2.11897	943.78	2.5	0.5	53.5	478.5	0.000132574	0.101685
CDKN2A~MTOR	0.00130762	18	1.60512	201.854	2	1	53	477	0.00405723	1
CDKN2A~PNP	3.62e-05	44.7196	2.11897	943.78	2.5	0.5	53.5	478.5	0.000132574	0.101685
ERBB2~RPS6KB1	0.00284538	26.3394	1.05995	654.53	1.5	0.5	54.5	478.5	0.00413981	1
MSH2~PIK3CA	0.501592	2.86787	0.115431	71.2521	0.5	1.5	55.5	477.5	0.530697	1
IFITM3~NOTCH1	0.501592	2.86787	0.115431	71.2521	0.5	1.5	55.5	477.5	0.530697	1
SF3B1~TP53	0.501592	2.86787	0.115431	71.2521	0.5	1.5	55.5	477.5	0.530697	1
MTOR~BRCA2	0.00284538	26.3394	1.05995	654.53	1.5	0.5	54.5	478.5	0.00413981	1
MTOR~NOTCH1	0.00284538	26.3394	1.05995	654.53	1.5	0.5	54.5	478.5	0.00413981	1
MTOR~TSC1	0.00284538	26.3394	1.05995	654.53	1.5	0.5	54.5	478.5	0.00413981	1
MTOR~FGFR2	0.00284538	26.3394	1.05995	654.53	1.5	0.5	54.5	478.5	0.00413981	1
MTOR~CDH1	0.00284538	26.3394	1.05995	654.53	1.5	0.5	54.5	478.5	0.00413981	1
MTOR~FGFR3	0.00284538	26.3394	1.05995	654.53	1.5	0.5	54.5	478.5	0.00413981	1
MTOR~TET2	0.00284538	26.3394	1.05995	654.53	1.5	0.5	54.5	478.5	0.00413981	1
MTOR~CSF1R	0.00284538	26.3394	1.05995	654.53	1.5	0.5	54.5	478.5	0.00413981	1
IFITM1~APC	0.72528	1.71712	0.0813971	36.2235	0.5	2.5	55.5	476.5	0.741116	1
PIK3R1~MLH1	0.00284538	26.3394	1.05995	654.53	1.5	0.5	54.5	478.5	0.00413981	1
PIK3R1~STK11	0.00284538	26.3394	1.05995	654.53	1.5	0.5	54.5	478.5	0.00413981	1
NOTCH1~DDR2	0.00284538	26.3394	1.05995	654.53	1.5	0.5	54.5	478.5	0.00413981	1
HNF1A~DDR2	0.00284538	26.3394	1.05995	654.53	1.5	0.5	54.5	478.5	0.00413981	1
HNF1A~MLH1	0.00284538	26.3394	1.05995	654.53	1.5	0.5	54.5	478.5	0.00413981	1
HNF1A~KIT	0.00284538	26.3394	1.05995	654.53	1.5	0.5	54.5	478.5	0.00413981	1
HNF1A~PTEN	0.00284538	26.3394	1.05995	654.53	1.5	0.5	54.5	478.5	0.00413981	1
HNF1A~KRAS	0.00284538	26.3394	1.05995	654.53	1.5	0.5	54.5	478.5	0.00413981	1
HNF1A~PTCH1	0.00284538	26.3394	1.05995	654.53	1.5	0.5	54.5	478.5	0.00413981	1
HNF1A~GATA3	0.00284538	26.3394	1.05995	654.53	1.5	0.5	54.5	478.5	0.00413981	1
HNF1A~STK11	0.00284538	26.3394	1.05995	654.53	1.5	0.5	54.5	478.5	0.00413981	1
BRCA1~MLH1	0.00284538	26.3394	1.05995	654.53	1.5	0.5	54.5	478.5	0.00413981	1
BRCA1~STK11	0.00284538	26.3394	1.05995	654.53	1.5	0.5	54.5	478.5	0.00413981	1
MSH2~VHL	0.00284538	26.3394	1.05995	654.53	1.5	0.5	54.5	478.5	0.00413981	1
MSH2~TET2	0.00284538	26.3394	1.05995	654.53	1.5	0.5	54.5	478.5	0.00413981	1
MSH2~TSC2	0.00284538	26.3394	1.05995	654.53	1.5	0.5	54.5	478.5	0.00413981	1
BRCA1~CDKN2A	0.00284538	26.3394	1.05995	654.53	1.5	0.5	54.5	478.5	0.00413981	1
RET~SMARCB1	0.00284538	26.3394	1.05995	654.53	1.5	0.5	54.5	478.5	0.00413981	1
BIRC2~SMARCB1	0.00284538	26.3394	1.05995	654.53	1.5	0.5	54.5	478.5	0.00413981	1
ERBB3~SMARCB1	0.00284538	26.3394	1.05995	654.53	1.5	0.5	54.5	478.5	0.00413981	1
STK11~SMARCB1	0.00284538	26.3394	1.05995	654.53	1.5	0.5	54.5	478.5	0.00413981	1
NFE2L2~SMARCB1	0.00284538	26.3394	1.05995	654.53	1.5	0.5	54.5	478.5	0.00413981	1
SF3B1~SMARCB1	0.00284538	26.3394	1.05995	654.53	1.5	0.5	54.5	478.5	0.00413981	1
CSNK2A1~SMARCB1	0.00284538	26.3394	1.05995	654.53	1.5	0.5	54.5	478.5	0.00413981	1
NPM1~SMARCB1	0.00284538	26.3394	1.05995	654.53	1.5	0.5	54.5	478.5	0.00413981	1
JAK2~SMARCB1	0.00284538	26.3394	1.05995	654.53	1.5	0.5	54.5	478.5	0.00413981	1
BRCA1~CDH1	0.00284538	26.3394	1.05995	654.53	1.5	0.5	54.5	478.5	0.00413981	1
U2AF1;U2AF1L5~CDH1	0.00284538	26.3394	1.05995	654.53	1.5	0.5	54.5	478.5	0.00413981	1
U2AF1;U2AF1L5~APC	0.00284538	26.3394	1.05995	654.53	1.5	0.5	54.5	478.5	0.00413981	1
EZH2~CDH1	0.00284538	26.3394	1.05995	654.53	1.5	0.5	54.5	478.5	0.00413981	1
EZH2~APC	0.00284538	26.3394	1.05995	654.53	1.5	0.5	54.5	478.5	0.00413981	1
MED12~CDH1	0.00284538	26.3394	1.05995	654.53	1.5	0.5	54.5	478.5	0.00413981	1
MED12~APC	0.00284538	26.3394	1.05995	654.53	1.5	0.5	54.5	478.5	0.00413981	1
RET~ATM	0.00284538	26.3394	1.05995	654.53	1.5	0.5	54.5	478.5	0.00413981	1
RET~TSC2	0.00284538	26.3394	1.05995	654.53	1.5	0.5	54.5	478.5	0.00413981	1
RET~BRCA1	0.00284538	26.3394	1.05995	654.53	1.5	0.5	54.5	478.5	0.00413981	1
RET~FGFR4	0.00284538	26.3394	1.05995	654.53	1.5	0.5	54.5	478.5	0.00413981	1
RET~U2AF1;U2AF1L5	0.00284538	26.3394	1.05995	654.53	1.5	0.5	54.5	478.5	0.00413981	1
RET~EZH2	0.00284538	26.3394	1.05995	654.53	1.5	0.5	54.5	478.5	0.00413981	1
BIRC2~ATM	0.00284538	26.3394	1.05995	654.53	1.5	0.5	54.5	478.5	0.00413981	1
BIRC2~TSC2	0.00284538	26.3394	1.05995	654.53	1.5	0.5	54.5	478.5	0.00413981	1
BIRC2~ERBB2	0.00284538	26.3394	1.05995	654.53	1.5	0.5	54.5	478.5	0.00413981	1
BIRC2~BRCA1	0.00284538	26.3394	1.05995	654.53	1.5	0.5	54.5	478.5	0.00413981	1
BIRC2~FGFR4	0.00284538	26.3394	1.05995	654.53	1.5	0.5	54.5	478.5	0.00413981	1
BIRC2~U2AF1;U2AF1L5	0.00284538	26.3394	1.05995	654.53	1.5	0.5	54.5	478.5	0.00413981	1
BIRC2~EZH2	0.00284538	26.3394	1.05995	654.53	1.5	0.5	54.5	478.5	0.00413981	1
BIRC2~MED12	0.00284538	26.3394	1.05995	654.53	1.5	0.5	54.5	478.5	0.00413981	1
ERBB3~ATM	0.00284538	26.3394	1.05995	654.53	1.5	0.5	54.5	478.5	0.00413981	1
ERBB3~TSC2	0.00284538	26.3394	1.05995	654.53	1.5	0.5	54.5	478.5	0.00413981	1
ERBB3~ERBB2	0.00284538	26.3394	1.05995	654.53	1.5	0.5	54.5	478.5	0.00413981	1
ERBB3~BRCA1	0.00284538	26.3394	1.05995	654.53	1.5	0.5	54.5	478.5	0.00413981	1
ERBB3~FGFR4	0.00284538	26.3394	1.05995	654.53	1.5	0.5	54.5	478.5	0.00413981	1
ERBB3~U2AF1;U2AF1L5	0.00284538	26.3394	1.05995	654.53	1.5	0.5	54.5	478.5	0.00413981	1
ERBB3~EZH2	0.00284538	26.3394	1.05995	654.53	1.5	0.5	54.5	478.5	0.00413981	1
ERBB3~MED12	0.00284538	26.3394	1.05995	654.53	1.5	0.5	54.5	478.5	0.00413981	1
STK11~TSC2	0.00284538	26.3394	1.05995	654.53	1.5	0.5	54.5	478.5	0.00413981	1
STK11~FGFR4	0.00284538	26.3394	1.05995	654.53	1.5	0.5	54.5	478.5	0.00413981	1
STK11~U2AF1;U2AF1L5	0.00284538	26.3394	1.05995	654.53	1.5	0.5	54.5	478.5	0.00413981	1
STK11~EZH2	0.00284538	26.3394	1.05995	654.53	1.5	0.5	54.5	478.5	0.00413981	1
SF3B1~ATM	0.00284538	26.3394	1.05995	654.53	1.5	0.5	54.5	478.5	0.00413981	1
SF3B1~TSC2	0.00284538	26.3394	1.05995	654.53	1.5	0.5	54.5	478.5	0.00413981	1
SF3B1~ERBB2	0.00284538	26.3394	1.05995	654.53	1.5	0.5	54.5	478.5	0.00413981	1
SF3B1~BRCA1	0.00284538	26.3394	1.05995	654.53	1.5	0.5	54.5	478.5	0.00413981	1
SF3B1~FGFR4	0.00284538	26.3394	1.05995	654.53	1.5	0.5	54.5	478.5	0.00413981	1
SF3B1~U2AF1;U2AF1L5	0.00284538	26.3394	1.05995	654.53	1.5	0.5	54.5	478.5	0.00413981	1
SF3B1~EZH2	0.00284538	26.3394	1.05995	654.53	1.5	0.5	54.5	478.5	0.00413981	1
SF3B1~MED12	0.00284538	26.3394	1.05995	654.53	1.5	0.5	54.5	478.5	0.00413981	1
[truncated: 810 more rows]

## Sheet: Table S8
Table S8. Hypermutation-associcated neoantigens
Gene	p-value	odd_ratio	odd_start	odd_end	hyper_sum	hypor_sum	hyper_non_mut	non_hyper_non_mut	FDR	BF	hyper_ratio	non_hyper_ratio
chr9:139392010:C:G_NOTCH1:HLA-C*07:02:NRQETPLFL	0.725093	1.19189	0.447958	3.1713	5	37	50	441	0.889887	1	0.0909091	0.0774059
chr3:10183734:C:T_VHL:HLA-C*07:02:LREPSQVIF	0.170175	1.89585	0.750127	4.79151	6	29	49	449	0.656391	1	0.109091	0.0606695
chr13:32915246:T:C_BRCA2:HLA-B*58:01:LPSHATHPLF	0.952905	0.963675	0.282565	3.28658	3	27	52	451	0.973324	1	0.0545455	0.0564854
chr16:2121898:C:T_TSC2:HLA-A*11:01:GSVPYFLLFR	0.295983	1.79608	0.590836	5.45988	4	20	51	458	0.697755	1	0.0727273	0.041841
chr16:2121898:C:T_TSC2:HLA-A*11:01:SVPYFLLFR	0.295983	1.79608	0.590836	5.45988	4	20	51	458	0.697755	1	0.0727273	0.041841
chr5:112175771:G:A_APC:HLA-A*11:01:ADTLLHFATK	0.0834367	2.41579	0.864648	6.74961	5	19	50	459	0.492235	1	0.0909091	0.039749
chr16:2121898:C:T_TSC2:HLA-C*07:02:VRLGSVPYF	0.336331	0.383838	0.0507268	2.90442	1	22	54	456	0.726474	1	0.0181818	0.0460251
chr17:29553582:C:T_NF1:HLA-C*01:02:VAMSCFCHL	0.793803	0.821204	0.187308	3.60037	2	21	53	457	0.952564	1	0.0363636	0.0439331
chr16:2121891:C:T_TSC2:HLA-A*11:01:GSVSYSLLFR	0.216087	2.00436	0.653091	6.15144	4	18	51	460	0.670583	1	0.0727273	0.0376569
chr16:2121891:C:T_TSC2:HLA-A*11:01:SVSYSLLFR	0.216087	2.00436	0.653091	6.15144	4	18	51	460	0.670583	1	0.0727273	0.0376569
chr12:25398284:C:A_KRAS:HLA-A*11:01:VVGAVGVGK	0.902822	0.911619	0.206586	4.02278	2	19	53	459	0.973324	1	0.0363636	0.039749
chr12:25398284:C:A_KRAS:HLA-A*11:01:VVVGAVGVGK	0.902822	0.911619	0.206586	4.02278	2	19	53	459	0.973324	1	0.0363636	0.039749
chr5:112170727:C:T_APC:HLA-C*01:02:VVDGALAFL	0.0279587	3.08667	1.07654	8.85008	5	15	50	463	0.301954	1	0.0909091	0.0313808
chr9:139413102:C:T_NOTCH1:HLA-A*33:03:CFHDATCHDR	0.21728	0.201494	0.0120198	3.37774	0.5	20.5	55.5	458.5	0.670583	1	0.00909091	0.042887
chr16:2121892:C:T_TSC2:HLA-A*11:01:GSVLYSLLFR	0.235946	0.212289	0.0126423	3.56476	0.5	19.5	55.5	459.5	0.670583	1	0.00909091	0.040795
chr16:2121892:C:T_TSC2:HLA-A*11:01:SVLYSLLFR	0.235946	0.212289	0.0126423	3.56476	0.5	19.5	55.5	459.5	0.670583	1	0.00909091	0.040795
chr5:112170729:G:A_APC:HLA-C*01:02:AIDGALAFL	0.499544	0.502179	0.0655336	3.84816	1	17	54	461	0.749317	1	0.0181818	0.0355649
chr17:29553582:C:T_NF1:HLA-C*03:02:VAMSCFCHL	0.0502052	3.04575	0.947263	9.79306	4	12	51	466	0.418764	1	0.0727273	0.0251046
chr17:29553550:C:T_NF1:HLA-A*24:02:LYMFLWNPDI	0.000128378	6.38095	2.1798	18.6791	6	9	49	469	0.0069324	0.0069324	0.109091	0.0188285
chr5:112170729:G:A_APC:HLA-A*02:07:AIDGALAFL	0.637477	0.613757	0.0791515	4.75919	1	14	54	464	0.819613	1	0.0181818	0.0292887
chr5:112175126:T:G_APC:HLA-C*07:02:SRCSSLSAL	0.637477	0.613757	0.0791515	4.75919	1	14	54	464	0.819613	1	0.0181818	0.0292887
chr13:32915246:T:C_BRCA2:HLA-B*51:01:LPSHATHPL	0.166523	2.4493	0.661954	9.06267	3	11	52	467	0.656391	1	0.0545455	0.0230126
chr13:32915246:T:C_BRCA2:HLA-B*51:01:LPSHATHPLF	0.166523	2.4493	0.661954	9.06267	3	11	52	467	0.656391	1	0.0545455	0.0230126
chr16:2121892:C:T_TSC2:HLA-C*07:02:LYSLLFRVL	0.360395	0.288599	0.0169817	4.90465	0.5	14.5	55.5	464.5	0.727097	1	0.00909091	0.0303347
chr17:29553550:C:T_NF1:HLA-A*02:07:FLWNPDIEA	0.621324	1.46541	0.319328	6.72482	2	12	53	466	0.819613	1	0.0363636	0.0251046
chr17:29553550:C:T_NF1:HLA-A*02:07:FLWNPDIEAV	0.621324	1.46541	0.319328	6.72482	2	12	53	466	0.819613	1	0.0363636	0.0251046
chr17:29553550:C:T_NF1:HLA-A*02:07:YMFLWNPDI	0.621324	1.46541	0.319328	6.72482	2	12	53	466	0.819613	1	0.0363636	0.0251046
chr5:112175126:T:G_APC:HLA-C*01:02:FSRCSSLSAL	0.692464	0.662393	0.0849857	5.16281	1	13	54	465	0.869606	1	0.0181818	0.0271967
chr13:32915246:T:C_BRCA2:HLA-B*54:01:LPSHATHPL	0.54366	1.60206	0.345799	7.4222	2	11	53	467	0.79345	1	0.0363636	0.0230126
chr16:2121903:C:T_TSC2:HLA-C*01:02:YSLFFRVLL	0.0142206	4.08715	1.21546	13.7436	4	9	51	469	0.191978	0.767913	0.0727273	0.0188285
chr17:29553582:C:T_NF1:HLA-C*03:04:VAMSCFCHL	0.126149	2.7	0.720088	10.1238	3	10	52	468	0.619278	1	0.0545455	0.0209205
chr16:2121891:C:T_TSC2:HLA-C*07:02:SYSLLFRVL	0.430266	0.336216	0.0196364	5.75671	0.5	12.5	55.5	466.5	0.727097	1	0.00909091	0.0261506
chr17:29553550:C:T_NF1:HLA-A*02:01:FLWNPDIEA	0.465129	1.76604	0.376895	8.27522	2	10	53	468	0.727097	1	0.0363636	0.0209205
chr17:29553550:C:T_NF1:HLA-A*02:01:FLWNPDIEAV	0.465129	1.76604	0.376895	8.27522	2	10	53	468	0.727097	1	0.0363636	0.0209205
chr17:29553550:C:T_NF1:HLA-A*02:01:YMFLWNPDI	0.465129	1.76604	0.376895	8.27522	2	10	53	468	0.727097	1	0.0363636	0.0209205
chr17:29553582:C:T_NF1:HLA-B*46:01:VAMSCFCHL	0.0911546	3.00641	0.789046	11.455	3	9	52	469	0.492235	1	0.0545455	0.0188285
chr3:37067293:A:G_MLH1:HLA-C*01:02:FLQPLSEPL	0.00809099	4.60784	1.34076	15.8359	4	8	51	470	0.145638	0.436913	0.0727273	0.0167364
chr16:2121892:C:T_TSC2:HLA-A*24:02:LYSLLFRVL	0.471266	0.366236	0.0212895	6.30023	0.5	11.5	55.5	467.5	0.727097	1	0.00909091	0.0240586
chr16:2121892:C:T_TSC2:HLA-A*24:02:LYSLLFRVLL	0.471266	0.366236	0.0212895	6.30023	0.5	11.5	55.5	467.5	0.727097	1	0.00909091	0.0240586
chr16:2121898:C:T_TSC2:HLA-B*58:01:GSVPYFLLF	0.892482	0.866667	0.108833	6.90149	1	10	54	468	0.973324	1	0.0181818	0.0209205
chr16:2121898:C:T_TSC2:HLA-B*58:01:LGSVPYFLLF	0.892482	0.866667	0.108833	6.90149	1	10	54	468	0.973324	1	0.0181818	0.0209205
chr16:2121903:C:T_TSC2:HLA-A*11:01:GSVPYSLFFR	0.0620392	3.38942	0.872138	13.1724	3	8	52	470	0.418764	1	0.0545455	0.0167364
chr16:2121903:C:T_TSC2:HLA-A*11:01:SVPYSLFFR	0.0620392	3.38942	0.872138	13.1724	3	8	52	470	0.418764	1	0.0545455	0.0167364
chr17:29553582:C:T_NF1:HLA-C*08:01:VAMSCFCHL	0.386805	1.96646	0.413936	9.34191	2	9	53	469	0.727097	1	0.0363636	0.0188285
chr5:112170729:G:A_APC:HLA-C*03:02:CAIDGALAF	0.471266	0.366236	0.0212895	6.30023	0.5	11.5	55.5	467.5	0.727097	1	0.00909091	0.0240586
chr5:112170729:G:A_APC:HLA-C*03:02:ICAIDGALAF	0.471266	0.366236	0.0212895	6.30023	0.5	11.5	55.5	467.5	0.727097	1	0.00909091	0.0240586
chr5:112170729:G:A_APC:HLA-C*03:04:CAIDGALAF	0.892482	0.866667	0.108833	6.90149	1	10	54	468	0.973324	1	0.0181818	0.0209205
chr10:43617430:C:T_RET:HLA-A*24:02:KWMAIESF	0.310113	2.21698	0.458795	10.7129	2	8	53	470	0.697755	1	0.0363636	0.0167364
chr10:43617430:C:T_RET:HLA-A*24:02:KWMAIESFF	0.310113	2.21698	0.458795	10.7129	2	8	53	470	0.697755	1	0.0363636	0.0167364
chr10:43617430:C:T_RET:HLA-A*24:02:VKWMAIESFF	0.310113	2.21698	0.458795	10.7129	2	8	53	470	0.697755	1	0.0363636	0.0167364
chr5:112170729:G:A_APC:HLA-B*46:01:CAIDGALAF	0.973324	0.965021	0.119948	7.76393	1	9	54	469	0.973324	1	0.0181818	0.0188285
chr5:112170729:G:A_APC:HLA-B*46:01:ICAIDGALAF	0.973324	0.965021	0.119948	7.76393	1	9	54	469	0.973324	1	0.0181818	0.0188285
chr9:139391734:C:T_NOTCH1:HLA-A*11:01:GSLKPGMQGK	0.0018593	6.16993	1.68535	22.5877	4	6	51	472	0.0502012	0.100402	0.0727273	0.0125523
chr9:139392010:C:G_NOTCH1:HLA-B*39:01:NRQETPLFL	0.973324	0.965021	0.119948	7.76393	1	9	54	469	0.973324	1	0.0181818	0.0188285

## Sheet: Table S9
Table S9. Hypermutation-associated sequential mutations in different cancer types
Gene	Cancer_type	p-value	odd_ratio	odd_start	odd_end	hyper_sum	non_hyper_sum	hyper_non_mut	non_hyper_non_mut	p.adjust	p.adjust1
GL.TP53	Breast	0.673137	1.62162	0.172017	15.2872	5	37	1	12	0.684885	1
GL.TP53	CRC	0.45439	0.636145	0.193931	2.08672	8	83	5	33	0.488113	1
GL.TP53	Endo	0.787466	1.15854	0.398556	3.36768	10	82	6	57	0.794302	1
GL.TP53	Oral	0.980946	1.01961	0.20967	4.95827	4	34	3	26	0.981412	1
GL.TP53	Ovarian	0.34734	0.285714	0.0194325	4.20084	2	21	1	3	0.373857	1
GL.TP53	Pancr	0.196367	2.79245	0.560767	13.9056	8	53	2	37	0.317358	1
TP53.APC	Breast	0.0504473	7.25	0.786373	66.8417	5	20	1	29	0.257712	1
TP53.APC	CRC	0.222783	2.27053	0.593103	8.6921	10	69	3	47	0.317358	1
TP53.APC	Endo	0.0039671	5.70556	1.55576	20.9244	13	60	3	79	0.0232075	1
TP53.APC	Oral	0.230295	8.06667	0.148831	437.215	0.5	0.5	7.5	60.5	0.317358	1
TP53.APC	Ovarian	0.00172411	43	1.80393	1024.98	3.5	3.5	0.5	21.5	0.0198567	1
TP53.APC	Pancr	0.00211561	14.1429	1.71636	116.537	9	35	1	55	0.0198567	1
GL.NOTCH1	Breast	0.0953538	5.65217	0.614415	51.996	5	23	1	26	0.317358	1
GL.NOTCH1	CRC	0.728013	1.23397	0.378458	4.02341	5	39	8	77	0.740317	1
GL.NOTCH1	Endo	0.244454	1.84962	0.651175	5.25374	9	57	7	82	0.317358	1
GL.NOTCH1	Oral	0.00122595	23.6	1.80951	307.795	2	1	5	59	0.0169441	1
GL.NOTCH1	Ovarian	0.668709	0.506494	0.0225762	11.3631	0.5	5.5	3.5	19.5	0.680462	1
GL.NOTCH1	Pancr	0.296934	2.31579	0.463961	11.5589	8	57	2	33	0.320792	1
GL.APC	Breast	0.00272935	26.3939	1.40062	497.381	6.5	16.5	0.5	33.5	0.0198567	1
GL.APC	CRC	0.39059	0.605042	0.191325	1.91337	6	68	7	48	0.42006	1
GL.APC	Endo	0.129479	2.21849	0.77927	6.31577	9	51	7	88	0.317358	1
GL.APC	Oral	0.230295	8.06667	0.148831	437.215	0.5	0.5	7.5	60.5	0.317358	1
GL.APC	Ovarian	0.34734	3.5	0.238048	51.4603	1	3	2	21	0.373857	1
GL.APC	Pancr	0.023663	5.47368	1.09966	27.246	8	38	2	52	0.12151	1
TP53.NOTCH1	Breast	0.254803	3.44828	0.374018	31.7915	5	29	1	20	0.317358	1
TP53.NOTCH1	CRC	0.0853174	2.7	0.846192	8.61506	7	35	6	81	0.317358	1
TP53.NOTCH1	Endo	0.000214124	11.0185	2.40905	50.3966	14	54	2	85	0.00339108	1
TP53.NOTCH1	Oral	0.230295	8.06667	0.148831	437.215	0.5	0.5	7.5	60.5	0.317358	1
TP53.NOTCH1	Ovarian	0.0539487	10	0.721096	138.678	2	4	1	20	0.274352	1
TP53.NOTCH1	Pancr	0.0823522	3.34234	0.810982	13.775	7	37	3	53	0.317358	1
TP53.BRCA2	Breast	0.00833275	12.5	1.3378	116.796	5	14	1	35	0.0441896	1
TP53.BRCA2	CRC	0.357479	1.71277	0.5414	5.41849	7	47	6	69	0.384549	1
TP53.BRCA2	Endo	0.000529725	9.77586	2.13924	44.6736	14	58	2	81	0.0081729	1
TP53.BRCA2	Oral	1.55963e-05	44.25	3.70787	528.083	3	1	4	59	0.000529287	0.262767
TP53.BRCA2	Ovarian	0.268669	4	0.313557	51.0274	2	8	1	16	0.317358	1
TP53.BRCA2	Pancr	1.40883e-05	29.5714	3.53908	247.09	9	21	1	69	0.000481458	0.237359
TP53.NF1	Breast	0.295883	0.230769	0.012117	4.39501	0.5	12.5	6.5	37.5	0.319677	1
TP53.NF1	CRC	0.657143	1.44056	0.287001	7.23069	2	13	11	103	0.668733	1
TP53.NF1	Endo	0.0734943	0.113508	0.00661416	1.94795	0.5	29.5	16.5	110.5	0.317358	1
TP53.NF1	Oral	0.00328076	10.5	1.72136	64.0483	3	4	4	56	0.0198567	1
TP53.NF1	Ovarian	0.0254474	14	0.95219	205.841	2	3	1	21	0.130553	1
TP53.NF1	Pancr	0.642347	1.48077	0.282343	7.76602	2	13	8	77	0.653715	1
GL.NF1	Breast	0.0229344	9.41176	1.01593	87.1922	5	17	1	32	0.117804	1
GL.NF1	CRC	0.00464057	5.41667	1.52559	19.232	5	12	8	104	0.0270909	1
GL.NF1	Endo	0.00216107	5.08095	1.66213	15.5319	11	42	5	97	0.0198567	1
GL.NF1	Oral	0.000119132	26.7273	2.91534	245.031	6	11	1	49	0.00208643	1
GL.NF1	Ovarian	0.0539487	10	0.721096	138.678	2	4	1	20	0.274352	1
GL.NF1	Pancr	0.0727797	4	0.804656	19.8843	8	45	2	45	0.317358	1
GL.BRCA2	Breast	0.00120867	19.5	2.0417	186.242	5	10	1	39	0.0169441	1
GL.BRCA2	CRC	0.143437	2.35023	0.732804	7.5376	6	31	7	85	0.317358	1
GL.BRCA2	Endo	0.00645364	4.125	1.4055	12.1065	10	40	6	99	0.0344303	1
GL.BRCA2	Oral	2.8284e-06	38.6667	4.94716	302.216	4	2	3	58	0.000107085	0.0476528
GL.BRCA2	Ovarian	0.420113	2.8	0.222174	35.2877	2	10	1	14	0.451753	1
GL.BRCA2	Pancr	0.000441611	11.6522	2.30533	58.8952	8	23	2	67	0.00682593	1
NOTCH1.TP53	Breast	0.220671	0.266667	0.0289528	2.4561	1	21	5	28	0.317358	1
NOTCH1.TP53	CRC	0.879463	0.9	0.231706	3.49581	3	29	10	87	0.884714	1
NOTCH1.TP53	Endo	0.0751502	0.270833	0.059099	1.24115	2	48	14	91	0.317358	1
NOTCH1.TP53	Oral	0.230295	8.06667	0.148831	437.215	0.5	0.5	7.5	60.5	0.317358	1
NOTCH1.TP53	Ovarian	0.491735	2.5	0.180274	34.6694	1	4	2	20	0.527893	1
NOTCH1.TP53	Pancr	0.326989	0.453125	0.0907124	2.26344	2	32	8	58	0.352741	1
GL.KRAS	Breast	4.24438e-06	47	5.15656	428.386	4	2	2	47	0.000154782	0.0715094
GL.KRAS	CRC	0.412819	1.64062	0.499501	5.38868	5	32	8	84	0.443938	1
GL.KRAS	Endo	4.26736e-06	9.91667	3.2438	30.3164	10	20	6	119	0.000155284	0.0718965
GL.KRAS	Oral	1.55963e-05	44.25	3.70787	528.083	3	1	4	59	0.000529287	0.262767
GL.KRAS	Ovarian	0.936736	0.877551	0.0368149	20.918	0.5	3.5	3.5	21.5	0.938631	1
GL.KRAS	Pancr	0.23211	2.33333	0.567273	9.59758	7	45	3	45	0.317358	1
TP53.TSC2	Breast	0.0229344	9.41176	1.01593	87.1922	5	17	1	32	0.117804	1
TP53.TSC2	CRC	0.000774351	7.43056	2.00867	27.4875	5	9	8	107	0.011871	1
TP53.TSC2	Endo	3.38999e-08	25.4333	5.47586	118.128	14	30	2	109	2.27548e-06	0.000571145
TP53.TSC2	Oral	1.2346e-06	94.1111	4.18026	2118.74	3.5	0.5	4.5	60.5	4.97622e-05	0.0208006
TP53.TSC2	Ovarian	0.074317	11.5	0.504867	261.95	1	1	2	23	0.317358	1
TP53.TSC2	Pancr	0.0287757	4.44086	1.0727	18.3846	7	31	3	59	0.147136	1
GL.TSC2	Breast	0.00120867	19.5	2.0417	186.242	5	10	1	39	0.0169441	1
GL.TSC2	CRC	0.101937	3.18	0.750453	13.4751	3	10	10	106	0.317358	1
GL.TSC2	Endo	5.82497e-05	7.6	2.52782	22.8498	10	25	6	114	0.00105299	0.981391
GL.TSC2	Oral	1.95593e-10	266.2	11.3012	6270.37	5.5	0.5	2.5	60.5	2.00936e-08	3.29535e-06
GL.TSC2	Ovarian	0.074317	11.5	0.504867	261.95	1	1	2	23	0.317358	1
GL.TSC2	Pancr	0.0287757	4.44086	1.0727	18.3846	7	31	3	59	0.147136	1
GL.PTEN	Breast	0.00523369	10.25	1.59763	65.7614	4	8	2	41	0.0297494	1
GL.PTEN	CRC	0.211298	2.83117	0.522734	15.3338	2	7	11	109	0.317358	1
GL.PTEN	Endo	0.00826205	4.44643	1.36458	14.4885	12	56	4	83	0.0438284	1
GL.PTEN	Oral	1.55497e-07	78.6667	6.59176	938.815	4	1	3	59	9.09657e-06	0.00261981
GL.PTEN	Ovarian	0.639746	2.2381	0.0753008	66.5208	0.5	1.5	3.5	23.5	0.651108	1
GL.PTEN	Pancr	0.00115023	8	1.96663	32.543	5	10	5	80	0.0169441	1
GL.PIK3CA	Breast	0.012047	11.3333	1.21704	105.539	5	15	1	34	0.062222	1
GL.PIK3CA	CRC	0.267708	2.18571	0.535795	8.91637	3	14	10	102	0.317358	1
GL.PIK3CA	Endo	0.0175543	3.41729	1.18891	9.82233	9	38	7	101	0.0905278	1
GL.PIK3CA	Oral	0.362612	2.26667	0.379813	13.5271	2	9	5	51	0.390046	1
GL.PIK3CA	Ovarian	0.639746	2.2381	0.0753008	66.5208	0.5	1.5	3.5	23.5	0.651108	1
GL.PIK3CA	Pancr	3.24441e-08	32.25	6.41936	162.02	6	4	4	86	2.20411e-06	0.000546619
PTEN.TP53	Breast	0.0026998	12	1.83746	78.3691	4	7	2	42	0.0198567	1
PTEN.TP53	CRC	0.0724771	3.56667	0.829513	15.3356	3	9	10	107	0.317358	1
PTEN.TP53	Endo	0.000101196	12.0784	2.63849	55.2924	14	51	2	88	0.00178155	1
PTEN.TP53	Oral	0.00122595	23.6	1.80951	307.795	2	1	5	59	0.0169441	1
PTEN.TP53	Ovarian	0.639746	2.2381	0.0753008	66.5208	0.5	1.5	3.5	23.5	0.651108	1
PTEN.TP53	Pancr	0.000579553	9	2.17969	37.1612	5	9	5	81	0.00890904	1
TP53.PTEN	Breast	0.00920231	8.88889	1.40469	56.2488	4	9	2	40	0.0484653	1
TP53.PTEN	CRC	0.00152211	6.625	1.82031	24.1116	5	10	8	106	0.0198567	1
TP53.PTEN	Endo	0.000218775	7.425	2.25958	24.3986	12	40	4	99	0.00342876	1
TP53.PTEN	Oral	0.00122595	23.6	1.80951	307.795	2	1	5	59	0.0169441	1
TP53.PTEN	Ovarian	0.639746	2.2381	0.0753008	66.5208	0.5	1.5	3.5	23.5	0.651108	1
TP53.PTEN	Pancr	0.000263324	10.25	2.43696	43.1122	5	8	5	82	0.00410786	1
GL.ATM	Breast	4.67257e-05	35.8333	3.55438	361.253	5	6	1	43	0.000861256	0.787234
GL.ATM	CRC	0.00464057	5.41667	1.52559	19.232	5	12	8	104	0.0270909	1
GL.ATM	Endo	0.000323606	6.16071	2.08956	18.1638	9	24	7	115	0.00502498	1
GL.ATM	Oral	2.09311e-07	66	6.57436	662.574	6	5	1	55	1.1816e-05	0.00352648
GL.ATM	Ovarian	0.0105794	29.4	0.928634	930.786	1.5	0.5	2.5	24.5	0.0546755	1
GL.ATM	Pancr	1.55336e-06	23.6923	4.51748	124.256	8	13	2	77	6.21641e-05	0.0261711
TP53.ATM	Breast	0.00120867	19.5	2.0417	186.242	5	10	1	39	0.0169441	1
APC.PTEN	CRC	1.64878e-07	18.1667	4.79719	68.796	7	7	6	109	9.61197e-06	0.00277786
TP53.ATM	Endo	5.14211e-12	79.7727	10.0175	635.258	15	22	1	117	8.93137e-10	8.66343e-08
TP53.ATM	Oral	1.55497e-07	78.6667	6.59176	938.815	4	1	3	59	9.09657e-06	0.00261981
TP53.ATM	Ovarian	0.000289157	81.6667	2.57954	2585.52	2.5	0.5	1.5	24.5	0.00450251	1
TP53.ATM	Pancr	5.19928e-08	53.3077	6.22227	456.7	9	13	1	77	3.31187e-06	0.000875974
TP53.PIK3CA	Breast	0.012047	11.3333	1.21704	105.539	5	15	1	34	0.062222	1
TP53.PIK3CA	CRC	0.00133989	6.2449	1.83415	21.2626	6	14	7	102	0.0181758	1
TP53.PIK3CA	Endo	3.59571e-05	8.34483	2.68614	25.9242	11	29	5	110	0.000861256	0.605805
TP53.PIK3CA	Oral	0.953847	1.09524	0.0513878	23.343	0.5	3.5	7.5	57.5	0.955012	1
TP53.PIK3CA	Ovarian	0.293718	7	0.118733	412.69	0.5	0.5	3.5	24.5	0.317358	1
TP53.PIK3CA	Pancr	2.05835e-07	25.5	5.39214	120.592	6	5	4	85	1.1816e-05	0.0034679
NOTCH1.KRAS	Breast	4.24438e-06	47	5.15656	428.386	4	2	2	47	0.000154782	0.0715094
NOTCH1.KRAS	CRC	0.00464057	5.41667	1.52559	19.232	5	12	8	104	0.0270909	1
NOTCH1.KRAS	Endo	4.44853e-08	14.881	4.69754	47.1402	10	14	6	125	2.8716e-06	0.000749489
NOTCH1.KRAS	Oral	0.00477801	27.9231	1.02859	758.03	1.5	0.5	6.5	60.5	0.0271868	1
NOTCH1.KRAS	Ovarian	0.293718	7	0.118733	412.69	0.5	0.5	3.5	24.5	0.317358	1
NOTCH1.KRAS	Pancr	0.00410677	8	1.59866	40.0335	8	30	2	60	0.0239996	1
GL.PTCH1	Breast	1.40131e-05	44	4.24772	455.774	5	5	1	44	0.000479863	0.236093
GL.PTCH1	CRC	0.0724771	3.56667	0.829513	15.3356	3	9	10	107	0.317358	1
GL.PTCH1	Endo	0.0124241	3.72685	1.26406	10.988	7	24	9	115	0.0641497	1
GL.PTCH1	Oral	0.154673	3.6	0.56945	22.7588	2	6	5	54	0.317358	1
GL.PTCH1	Ovarian	0.293718	7	0.118733	412.69	0.5	0.5	3.5	24.5	0.317358	1
GL.PTCH1	Pancr	6.52688e-07	26	4.92183	137.347	8	12	2	78	2.69522e-05	0.0109965
GL.VHL	Breast	0.00403005	11.25	1.68411	75.1511	3	4	3	45	0.0235594	1
GL.VHL	CRC	0.909862	0.883333	0.103871	7.51199	1	10	12	106	0.913386	1
GL.VHL	Endo	7.42736e-05	8.66667	2.56669	29.2638	6	9	10	130	0.00134122	1
GL.VHL	Oral	0.230295	8.06667	0.148831	437.215	0.5	0.5	7.5	60.5	0.317358	1
GL.VHL	Ovarian	0.880933	1.28571	0.0504299	32.7794	0.5	2.5	3.5	22.5	0.885982	1
GL.VHL	Pancr	0.738883	1.25	0.338133	4.62096	5	40	5	50	0.749178	1
TP53.TET2	Breast	0.00030243	25.625	2.62954	249.717	5	8	1	41	0.0047005	1
BRCA1.KIT	CRC	4.88092e-07	77.6667	3.7535	1607.06	3.5	0.5	10.5	116.5	2.5614e-05	0.00822338
TP53.TET2	Endo	2.89838e-10	27.3684	7.12751	105.09	13	19	3	120	2.94168e-08	4.88319e-06
TP53.TET2	Oral	0.230295	8.06667	0.148831	437.215	0.5	0.5	7.5	60.5	0.317358	1
TP53.TET2	Ovarian	0.202396	5.5	0.333411	90.729	1	2	2	22	0.317358	1
TP53.TET2	Pancr	8.68172e-08	32	5.94507	172.244	8	10	2	80	5.18687e-06	0.0014627
TP53.PTCH1	Breast	0.00120867	19.5	2.0417	186.242	5	10	1	39	0.0169441	1
TP53.PTCH1	CRC	0.00512403	6	1.51027	23.8368	4	8	9	108	0.0291359	1
TP53.PTCH1	Endo	3.31208e-08	16.8571	4.96135	57.2754	12	21	4	118	2.24104e-06	0.000558019
TP53.PTCH1	Oral	0.0653748	9.83333	0.543094	178.044	1	1	6	59	0.306209	1
TP53.PTCH1	Ovarian	0.293718	7	0.118733	412.69	0.5	0.5	3.5	24.5	0.317358	1
TP53.PTCH1	Pancr	2.50783e-07	28.7273	5.3919	153.055	8	11	2	79	1.38987e-05	0.00422519
GL.TSC1	Breast	0.00030243	25.625	2.62954	249.717	5	8	1	41	0.0047005	1
GL.TSC1	CRC	0.0027513	5.96591	1.66142	21.4227	5	11	8	105	0.0198567	1
GL.TSC1	Endo	5.2092e-08	14.961	4.67146	47.9149	9	11	7	128	3.31187e-06	0.000877645
GL.TSC1	Oral	1.55963e-05	44.25	3.70787	528.083	3	1	4	59	0.000529287	0.262767
GL.TSC1	Ovarian	0.0539487	10	0.721096	138.678	2	4	1	20	0.274352	1
GL.TSC1	Pancr	2.81728e-10	56	9.66391	324.506	8	6	2	84	2.8767e-08	4.74656e-06
GL.TET2	Breast	4.67257e-05	35.8333	3.55438	361.253	5	6	1	43	0.000861256	0.787234
GL.TET2	CRC	0.00111411	8.14815	1.93808	34.2567	4	6	9	110	0.0164509	1
GL.TET2	Endo	5.60501e-07	11.9608	3.8553	37.1075	10	17	6	122	2.59107e-05	0.00944332
GL.TET2	Oral	0.230295	8.06667	0.148831	437.215	0.5	0.5	7.5	60.5	0.317358	1
GL.TET2	Ovarian	0.34734	3.5	0.238048	51.4603	1	3	2	21	0.373857	1
GL.TET2	Pancr	1.55336e-06	23.6923	4.51748	124.256	8	13	2	77	6.21641e-05	0.0261711
TP53.TSC1	Breast	0.000633965	22.2222	2.30612	214.138	5	9	1	40	0.00972772	1
TP53.TSC1	CRC	0.000105266	9.08571	2.55507	32.3084	6	10	7	106	0.00184741	1
TP53.TSC1	Endo	3.71925e-13	42	10.5756	166.799	13	13	3	126	9.94633e-11	6.26619e-09
TP53.TSC1	Oral	8.16599e-05	55	2.33495	1295.53	2.5	0.5	5.5	60.5	0.00144064	1
TP53.TSC1	Ovarian	0.34734	3.5	0.238048	51.4603	1	3	2	21	0.373857	1
TP53.TSC1	Pancr	3.91487e-12	86	13.5831	544.5	8	4	2	86	7.09223e-10	6.59577e-08
TP53.VHL	Breast	0.0193868	7.16667	1.16819	43.9665	3	6	3	43	0.0998866	1
TP53.VHL	CRC	0.833719	0.795455	0.0942973	6.71014	1	11	12	105	0.839348	1
TP53.VHL	Endo	7.31371e-06	9.69231	3.1179	30.1295	8	13	8	126	0.000264423	0.123221
TP53.VHL	Oral	0.230295	8.06667	0.148831	437.215	0.5	0.5	7.5	60.5	0.317358	1
TP53.VHL	Ovarian	0.202396	5.5	0.333411	90.729	1	2	2	22	0.317358	1
TP53.VHL	Pancr	0.331462	1.94203	0.502993	7.49807	4	23	6	67	0.356904	1
GL.BRCA1	Breast	0.00122717	14.3333	2.14344	95.8481	4	6	2	43	0.0169441	1
GL.BRCA1	CRC	4.91816e-05	11.4583	2.8627	45.8635	5	6	8	110	0.000890023	0.828611
GL.BRCA1	Endo	1.4945e-07	13.6071	4.30202	43.039	9	12	7	127	8.80397e-06	0.00251794
GL.BRCA1	Oral	0.000375324	14.6667	2.53672	84.7988	4	5	3	55	0.005812	1
GL.BRCA1	Ovarian	0.074317	11.5	0.504867	261.95	1	1	2	23	0.317358	1
GL.BRCA1	Pancr	1.09837e-05	15.375	3.57548	66.1143	6	8	4	82	0.000383133	0.185053
TP53.MSH2	Breast	0.000128163	30	3.03409	296.629	5	7	1	42	0.00215137	1
TP53.MSH2	CRC	0.000143444	9.73214	2.51365	37.6801	5	7	8	109	0.00228642	1
TP53.MSH2	Endo	1.65236e-08	16.1538	5.05361	51.6357	10	13	6	126	1.16195e-06	0.00027839
TP53.MSH2	Oral	1.6552e-08	155.571	6.91023	3502.41	4.5	0.5	3.5	60.5	1.16195e-06	0.000278868
TP53.MSH2	Ovarian	0.34734	3.5	0.238048	51.4603	1	3	2	21	0.373857	1
TP53.MSH2	Pancr	0.00115023	8	1.96663	32.543	5	10	5	80	0.0169441	1
TP53.RB1	Breast	0.989041	1.02198	0.0472166	22.1202	0.5	3.5	6.5	46.5	0.989041	1
TP53.RB1	CRC	0.0959299	4.03636	0.699345	23.2964	2	5	11	111	0.317358	1
TP53.RB1	Endo	0.541204	0.416268	0.0231449	7.48671	0.5	9.5	16.5	130.5	0.560224	1
TP53.RB1	Oral	0.00477801	27.9231	1.02859	758.03	1.5	0.5	6.5	60.5	0.0271868	1
TP53.RB1	Ovarian	0.293718	7	0.118733	412.69	0.5	0.5	3.5	24.5	0.317358	1
TP53.RB1	Pancr	0.446725	2.38889	0.240378	23.7409	1	4	9	86	0.480063	1
GL.FBXW7	Breast	2.31853e-09	240	12.9334	4453.6	5	1	1	48	2.0778e-07	3.90626e-05
GL.FBXW7	CRC	0.053282	3.19079	0.9413	10.816	5	19	8	97	0.2717	1
GL.FBXW7	Endo	3.83316e-12	31.4286	8.86321	111.444	10	7	6	132	7.01968e-10	6.4581e-08
GL.FBXW7	Oral	1.95593e-10	266.2	11.3012	6270.37	5.5	0.5	2.5	60.5	2.00936e-08	3.29535e-06
GL.FBXW7	Ovarian	0.293718	7	0.118733	412.69	0.5	0.5	3.5	24.5	0.317358	1
GL.FBXW7	Pancr	3.56516e-05	14	3.15262	62.1706	5	6	5	84	0.000861256	0.600659
GL.MSH2	Breast	1.40131e-05	44	4.24772	455.774	5	5	1	44	0.000479863	0.236093
GL.MSH2	CRC	0.000404322	9.86667	2.24626	43.3392	4	5	9	111	0.0062553	1
GL.MSH2	Endo	2.40722e-05	9.05051	2.82595	28.9856	7	11	9	128	0.00074144	0.405568
GL.MSH2	Oral	1.6552e-08	155.571	6.91023	3502.41	4.5	0.5	3.5	60.5	1.16195e-06	0.000278868
GL.MSH2	Ovarian	0.34734	3.5	0.238048	51.4603	1	3	2	21	0.373857	1
GL.MSH2	Pancr	0.000579553	9	2.17969	37.1612	5	9	5	81	0.00890904	1
APC.TP53	Breast	0.757552	0.622378	0.0306853	12.6235	0.5	5.5	6.5	44.5	0.76454	1
APC.TP53	CRC	0.0555573	0.100529	0.00580296	1.74154	0.5	31.5	13.5	85.5	0.282447	1
APC.TP53	Endo	0.440519	0.448148	0.0557683	3.60127	1	18	15	121	0.473605	1
APC.TP53	Oral	0.230295	8.06667	0.148831	437.215	0.5	0.5	7.5	60.5	0.317358	1
APC.TP53	Ovarian	0.074317	11.5	0.504867	261.95	1	1	2	23	0.317358	1
APC.TP53	Pancr	0.80684	1.31746	0.145207	11.9533	1	7	9	83	0.813795	1
NOTCH1.APC	Breast	0.506721	0.375566	0.0192758	7.31743	0.5	8.5	6.5	41.5	0.53594	1
NOTCH1.APC	CRC	0.220021	2.37692	0.578396	9.76798	3	13	10	103	0.317358	1
NOTCH1.APC	Endo	0.895323	0.914835	0.243887	3.4316	3	28	13	111	0.900293	1
NOTCH1.APC	Oral	0.230295	8.06667	0.148831	437.215	0.5	0.5	7.5	60.5	0.317358	1
NOTCH1.APC	Ovarian	0.293718	7	0.118733	412.69	0.5	0.5	3.5	24.5	0.317358	1
NOTCH1.APC	Pancr	0.907738	1.13889	0.127484	10.1744	1	8	9	82	0.911362	1
TP53.BRCA1	Breast	0.00122717	14.3333	2.14344	95.8481	4	6	2	43	0.0169441	1
TP53.BRCA1	CRC	0.0166828	5.5	1.19138	25.3908	3	6	10	110	0.0860598	1
TP53.BRCA1	Endo	2.22045e-16	145.385	17.746	1191.07	15	13	1	126	1.1003e-13	3.74101e-12
TP53.BRCA1	Oral	0.00812109	11.6	1.33456	100.827	2	2	5	58	0.0430942	1
TP53.BRCA1	Ovarian	0.074317	11.5	0.504867	261.95	1	1	2	23	0.317358	1
TP53.BRCA1	Pancr	3.41061e-09	43.5	7.86502	240.591	6	3	4	87	3.02431e-07	5.7462e-05
TP53.CDH1	Breast	3.1585e-05	30.6667	3.90717	240.697	4	3	2	46	0.000861256	0.532144
TP53.CDH1	CRC	5.65249e-06	13.3469	3.52447	50.544	6	7	7	109	0.000205244	0.0952331
TP53.CDH1	Endo	2.20046e-13	38.7	10.5291	142.243	12	10	4	129	6.1789e-11	3.70734e-09
TP53.CDH1	Oral	0.230295	8.06667	0.148831	437.215	0.5	0.5	7.5	60.5	0.317358	1
TP53.CDH1	Ovarian	0.00850507	22	1.33364	362.916	2	2	1	22	0.0448072	1
TP53.CDH1	Pancr	3.90756e-11	68	11.3207	408.455	8	5	2	85	5.48622e-09	6.58346e-07
APC.NOTCH1	Breast	0.761169	1.43333	0.142175	14.4501	1	6	5	43	0.768006	1
APC.NOTCH1	CRC	0.42809	1.74706	0.435572	7.00738	3	17	10	99	0.460301	1
APC.NOTCH1	Endo	0.582518	1.45749	0.379571	5.59651	3	19	13	120	0.594335	1
APC.NOTCH1	Oral	0.230295	8.06667	0.148831	437.215	0.5	0.5	7.5	60.5	0.317358	1
APC.NOTCH1	Ovarian	0.293718	7	0.118733	412.69	0.5	0.5	3.5	24.5	0.317358	1
APC.NOTCH1	Pancr	0.536657	0.408521	0.0221319	7.54067	0.5	9.5	10.5	81.5	0.555551	1
NOTCH1.RB1	Breast	8.15593e-07	105.182	5.18581	2133.36	6.5	5.5	0.5	44.5	3.34334e-05	0.0137411
NOTCH1.RB1	CRC	2.26469e-05	16.7407	3.23545	86.6193	4	3	9	113	0.000717207	0.381554
NOTCH1.RB1	Endo	4.63933e-10	23.0625	6.63588	80.1519	12	16	4	123	4.68044e-08	7.81634e-06
NOTCH1.RB1	Oral	0.00477801	27.9231	1.02859	758.03	1.5	0.5	6.5	60.5	0.0271868	1
NOTCH1.RB1	Ovarian	0.0105794	29.4	0.928634	930.786	1.5	0.5	2.5	24.5	0.0546755	1
NOTCH1.RB1	Pancr	0.000105164	11.8571	2.75362	51.0572	5	7	5	83	0.00184741	1
GL.RB1	Breast	3.24054e-06	56.25	5.21574	606.638	5	4	1	45	0.000121868	0.0545967
GL.RB1	CRC	0.000114312	12.4444	2.65899	58.2417	4	4	9	112	0.00200409	1
GL.RB1	Endo	3.89787e-07	12.4615	3.98196	38.9984	9	13	7	126	2.11162e-05	0.00656713
GL.RB1	Oral	0.00122595	23.6	1.80951	307.795	2	1	5	59	0.0169441	1
GL.RB1	Ovarian	0.293718	7	0.118733	412.69	0.5	0.5	3.5	24.5	0.317358	1
GL.RB1	Pancr	0.000579553	9	2.17969	37.1612	5	9	5	81	0.00890904	1
PTEN.KRAS	Breast	4.24438e-06	47	5.15656	428.386	4	2	2	47	0.000154782	0.0715094
PTEN.KRAS	CRC	2.26469e-05	16.7407	3.23545	86.6193	4	3	9	113	0.000717207	0.381554
PTEN.KRAS	Endo	4.71719e-09	18.1867	5.55964	59.4921	11	15	5	124	4.16101e-07	7.94752e-05
PTEN.KRAS	Oral	8.16599e-05	55	2.33495	1295.53	2.5	0.5	5.5	60.5	0.00144064	1
PTEN.KRAS	Ovarian	0.293718	7	0.118733	412.69	0.5	0.5	3.5	24.5	0.317358	1
PTEN.KRAS	Pancr	3.56695e-06	17.7857	4.0415	78.2708	6	7	4	83	0.000133547	0.060096
TP53.BAP1	Breast	1.40131e-05	44	4.24772	455.774	5	5	1	44	0.000479863	0.236093
GL.FGFR2	CRC	1.31334e-07	51.1111	5.15561	506.7	4	1	9	115	7.79125e-06	0.00221272
TP53.BAP1	Endo	3.59712e-13	43.3929	10.6836	176.245	9	4	7	135	9.77489e-11	6.06043e-09
TP53.BAP1	Oral	8.16599e-05	55	2.33495	1295.53	2.5	0.5	5.5	60.5	0.00144064	1
TP53.BAP1	Ovarian	0.639746	2.2381	0.0753008	66.5208	0.5	1.5	3.5	23.5	0.651108	1
TP53.BAP1	Pancr	7.03969e-09	41	7.40718	226.942	8	8	2	82	5.72164e-07	0.000118605
NOTCH1.BAP1	Breast	2.94943e-08	172.714	7.97961	3738.31	6.5	3.5	0.5	46.5	2.01182e-06	0.000496919
GL.FGFR4	CRC	4.88092e-07	77.6667	3.7535	1607.06	3.5	0.5	10.5	116.5	2.5614e-05	0.00822338
NOTCH1.BAP1	Endo	2.2e-16	74.25	17.3938	316.955	11	4	5	135	1.1003e-13	3.70656e-12
NOTCH1.BAP1	Oral	0.230295	8.06667	0.148831	437.215	0.5	0.5	7.5	60.5	0.317358	1
NOTCH1.BAP1	Ovarian	0.639746	2.2381	0.0753008	66.5208	0.5	1.5	3.5	23.5	0.651108	1
NOTCH1.BAP1	Pancr	8.68172e-08	32	5.94507	172.244	8	10	2	80	5.18687e-06	0.0014627
NF1.BAP1	Breast	0.580258	2.48718	0.091401	67.6804	0.5	1.5	6.5	48.5	0.592065	1
NF1.BAP1	CRC	0.203203	8.62963	0.164471	452.788	0.5	0.5	13.5	116.5	0.317358	1
NF1.BAP1	Endo	0.00124406	19.7143	1.67991	231.353	2	1	14	138	0.0169441	1
NF1.BAP1	Oral	0.230295	8.06667	0.148831	437.215	0.5	0.5	7.5	60.5	0.317358	1
NF1.BAP1	Ovarian	0.293718	7	0.118733	412.69	0.5	0.5	3.5	24.5	0.317358	1
NF1.BAP1	Pancr	0.00325692	28.5789	1.08655	751.698	1.5	0.5	9.5	90.5	0.0198567	1
GL.CDH1	Breast	4.24438e-06	47	5.15656	428.386	4	2	2	47	0.000154782	0.0715094
GL.CDH1	CRC	0.00255873	6.92063	1.69979	28.177	4	7	9	109	0.0198567	1
GL.CDH1	Endo	1.26407e-06	11.6364	3.6573	37.0232	8	11	8	128	5.08283e-05	0.0212971
GL.CDH1	Oral	0.230295	8.06667	0.148831	437.215	0.5	0.5	7.5	60.5	0.317358	1
GL.CDH1	Ovarian	0.880933	1.28571	0.0504299	32.7794	0.5	2.5	3.5	22.5	0.885982	1
GL.CDH1	Pancr	3.22725e-09	39.6667	7.80572	201.576	7	5	3	85	2.87686e-07	5.43727e-05
NOTCH1.NF1	Breast	0.00569599	22.1351	1.17821	415.856	6.5	18.5	0.5	31.5	0.0323663	1
NOTCH1.NF1	CRC	4.91816e-05	11.4583	2.8627	45.8635	5	6	8	110	0.000890023	0.828611
NOTCH1.NF1	Endo	1.31693e-05	15.1136	3.29203	69.3864	14	44	2	95	0.000453736	0.221877
NOTCH1.NF1	Oral	8.16599e-05	55	2.33495	1295.53	2.5	0.5	5.5	60.5	0.00144064	1
NOTCH1.NF1	Ovarian	0.293718	7	0.118733	412.69	0.5	0.5	3.5	24.5	0.317358	1
NOTCH1.NF1	Pancr	0.0161569	6	1.20431	29.8926	8	36	2	54	0.0833983	1
KRAS.TP53	Breast	0.580258	2.48718	0.091401	67.6804	0.5	1.5	6.5	48.5	0.592065	1
KRAS.TP53	CRC	0.603592	1.44	0.363284	5.70794	3	20	10	96	0.615464	1
KRAS.TP53	Endo	0.299935	2.33929	0.451704	12.1147	2	8	14	131	0.32395	1
KRAS.TP53	Oral	0.00477801	27.9231	1.02859	758.03	1.5	0.5	6.5	60.5	0.0271868	1
KRAS.TP53	Ovarian	0.936736	0.877551	0.0368149	20.918	0.5	3.5	3.5	21.5	0.938631	1
KRAS.TP53	Pancr	0.536657	0.408521	0.0221319	7.54067	0.5	9.5	10.5	81.5	0.555551	1
GL.STK11	Breast	0.00986527	11.75	1.28914	107.097	2	2	4	47	0.051795	1
GL.STK11	CRC	0.0535566	5.09091	0.835798	31.0091	2	4	11	112	0.272605	1
GL.STK11	Endo	1.99418e-12	45.3333	10.0512	204.465	8	3	8	136	3.69209e-10	3.3598e-08
GL.STK11	Oral	0.230295	8.06667	0.148831	437.215	0.5	0.5	7.5	60.5	0.317358	1
GL.STK11	Ovarian	0.293718	7	0.118733	412.69	0.5	0.5	3.5	24.5	0.317358	1
GL.STK11	Pancr	0.0101456	5.25	1.34848	20.4397	6	20	4	70	0.0532503	1
NOTCH1.STK11	Breast	0.111863	4.4	0.636706	30.4065	2	5	4	44	0.317358	1
NOTCH1.STK11	CRC	0.00727417	10.3636	1.32707	80.9339	2	2	11	114	0.0386366	1
NOTCH1.STK11	Endo	6.66134e-16	58.96	14.7791	235.216	11	5	5	134	2.8777e-13	1.1223e-11
NOTCH1.STK11	Oral	0.230295	8.06667	0.148831	437.215	0.5	0.5	7.5	60.5	0.317358	1
NOTCH1.STK11	Ovarian	0.293718	7	0.118733	412.69	0.5	0.5	3.5	24.5	0.317358	1
NOTCH1.STK11	Pancr	0.000288081	9.75	2.39578	39.6792	6	12	4	78	0.00448991	1
TP53.RET	Breast	0.000252997	23.5	2.77536	198.983	3	2	3	47	0.00395041	1
TP53.RET	CRC	0.0239321	6.84848	1.03125	45.4807	2	3	11	113	0.122817	1
TP53.RET	Endo	1.4483e-07	14.4444	4.39312	47.4929	8	9	8	130	8.56173e-06	0.00244009
TP53.RET	Oral	8.16599e-05	55	2.33495	1295.53	2.5	0.5	5.5	60.5	0.00144064	1
TP53.RET	Ovarian	0.293718	7	0.118733	412.69	0.5	0.5	3.5	24.5	0.317358	1
TP53.RET	Pancr	1.09837e-05	15.375	3.57548	66.1143	6	8	4	82	0.000383133	0.185053
GL.BAP1	Breast	5.24497e-07	76.6667	6.65482	883.236	5	3	1	46	2.59107e-05	0.00883673
GL.BAP1	CRC	4.05274e-05	50.6522	2.29051	1120.12	2.5	0.5	11.5	116.5	0.000861256	0.682805
GL.BAP1	Endo	1.15786e-08	27.2	5.90477	125.295	6	3	10	136	8.26597e-07	0.000195077
GL.BAP1	Oral	8.16599e-05	55	2.33495	1295.53	2.5	0.5	5.5	60.5	0.00144064	1
GL.BAP1	Ovarian	0.639746	2.2381	0.0753008	66.5208	0.5	1.5	3.5	23.5	0.651108	1
GL.BAP1	Pancr	2.50783e-07	28.7273	5.3919	153.055	8	11	2	79	1.38987e-05	0.00422519
APC.BRCA2	Breast	0.498006	2.25	0.20863	24.2655	1	4	5	45	0.534386	1
APC.BRCA2	CRC	0.244028	0.210582	0.0119633	3.70673	0.5	17.5	13.5	99.5	0.317358	1
APC.BRCA2	Endo	0.763175	1.27551	0.262404	6.20007	2	14	14	125	0.769985	1
APC.BRCA2	Oral	0.230295	8.06667	0.148831	437.215	0.5	0.5	7.5	60.5	0.317358	1
APC.BRCA2	Ovarian	0.293718	7	0.118733	412.69	0.5	0.5	3.5	24.5	0.317358	1
APC.BRCA2	Pancr	0.748769	0.619048	0.0324958	11.7929	0.5	6.5	10.5	84.5	0.755994	1
GL.PIK3R1	Breast	0.00126269	15.3333	2.11462	111.184	3	3	3	46	0.0171424	1
GL.PIK3R1	CRC	0.584414	1.85	0.199304	17.1723	1	5	12	111	0.596198	1
GL.PIK3R1	Endo	1.56135e-05	8.92857	2.89886	27.5002	8	14	8	125	0.000529287	0.263055
GL.PIK3R1	Oral	0.188175	4.83333	0.37991	61.4911	1	2	6	58	0.317358	1
GL.PIK3R1	Ovarian	0.293718	7	0.118733	412.69	0.5	0.5	3.5	24.5	0.317358	1
GL.PIK3R1	Pancr	0.00094906	22.25	1.81348	272.991	2	1	8	89	0.0142384	1
PTEN.FBXW7	Breast	0.250464	7.61538	0.138882	417.578	0.5	0.5	6.5	49.5	0.317358	1
PTEN.FBXW7	CRC	0.00312343	27.96	1.08052	723.506	1.5	0.5	12.5	116.5	0.0198567	1
PTEN.FBXW7	Endo	0.00390242	7.78846	1.57011	38.6344	3	4	13	135	0.0228371	1
PTEN.FBXW7	Oral	8.16599e-05	55	2.33495	1295.53	2.5	0.5	5.5	60.5	0.00144064	1
PTEN.FBXW7	Ovarian	0.293718	7	0.118733	412.69	0.5	0.5	3.5	24.5	0.317358	1
PTEN.FBXW7	Pancr	0.00325692	28.5789	1.08655	751.698	1.5	0.5	9.5	90.5	0.0198567	1
TP53.NF2	Breast	0.0643691	5.625	0.775381	40.8066	2	4	4	45	0.302002	1
TP53.NF2	CRC	0.00512403	6	1.51027	23.8368	4	8	9	108	0.0291359	1
TP53.NF2	Endo	9.78118e-06	11.3143	3.19076	40.12	6	7	10	132	0.000352123	0.164793
TP53.NF2	Oral	0.0653748	9.83333	0.543094	178.044	1	1	6	59	0.306209	1
TP53.NF2	Ovarian	0.202396	5.5	0.333411	90.729	1	2	2	22	0.317358	1
TP53.NF2	Pancr	8.00521e-10	89	8.67364	913.227	5	1	5	89	7.70696e-08	1.34872e-05
TP53.KRAS	Breast	0.580258	2.48718	0.091401	67.6804	0.5	1.5	6.5	48.5	0.592065	1
TP53.KRAS	CRC	0.0228606	3.90625	1.13527	13.4407	5	16	8	100	0.117497	1
TP53.KRAS	Endo	0.951865	0.912458	0.0469951	17.7163	0.5	4.5	16.5	135.5	0.953223	1
TP53.KRAS	Oral	0.00477801	27.9231	1.02859	758.03	1.5	0.5	6.5	60.5	0.0271868	1
TP53.KRAS	Ovarian	0.936736	0.877551	0.0368149	20.918	0.5	3.5	3.5	21.5	0.938631	1
TP53.KRAS	Pancr	0.953992	0.915344	0.0459785	18.2228	0.5	4.5	10.5	86.5	0.955012	1
PTEN.BRCA2	Breast	0.352275	3.06667	0.266193	35.3294	1	3	5	46	0.379023	1
PTEN.BRCA2	CRC	0.00103173	20.9091	1.75297	249.4	2	1	11	115	0.0152479	1
PTEN.BRCA2	Endo	0.353969	1.77273	0.523463	6.00341	4	22	12	117	0.380797	1
PTEN.BRCA2	Oral	0.00477801	27.9231	1.02859	758.03	1.5	0.5	6.5	60.5	0.0271868	1
PTEN.BRCA2	Ovarian	0.293718	7	0.118733	412.69	0.5	0.5	3.5	24.5	0.317358	1
PTEN.BRCA2	Pancr	0.173524	4.88889	0.402699	59.3526	1	2	9	88	0.317358	1
NOTCH1.PTEN	Breast	0.352275	3.06667	0.266193	35.3294	1	3	5	46	0.379023	1
NOTCH1.PTEN	CRC	0.0597154	9.58333	0.562797	163.186	1	1	12	115	0.294608	1
NOTCH1.PTEN	Endo	0.44114	0.338603	0.0190561	6.01656	0.5	11.5	16.5	128.5	0.474242	1
NOTCH1.PTEN	Oral	0.00477801	27.9231	1.02859	758.03	1.5	0.5	6.5	60.5	0.0271868	1
NOTCH1.PTEN	Ovarian	0.293718	7	0.118733	412.69	0.5	0.5	3.5	24.5	0.317358	1
NOTCH1.PTEN	Pancr	0.0224505	7.25	1.05215	49.9574	2	3	8	87	0.115425	1
PIK3CA.BAP1	Breast	0.580258	2.48718	0.091401	67.6804	0.5	1.5	6.5	48.5	0.592065	1
PIK3CA.BAP1	CRC	0.73548	1.6963	0.077316	37.2164	0.5	2.5	13.5	114.5	0.745929	1
PIK3CA.BAP1	Endo	0.0642733	9.2	0.546972	154.743	1	1	15	138	0.301637	1
PIK3CA.BAP1	Oral	0.230295	8.06667	0.148831	437.215	0.5	0.5	7.5	60.5	0.317358	1
PIK3CA.BAP1	Ovarian	0.293718	7	0.118733	412.69	0.5	0.5	3.5	24.5	0.317358	1
PIK3CA.BAP1	Pancr	0.20613	8.61905	0.1624	457.438	0.5	0.5	10.5	90.5	0.317358	1
NOTCH1.RET	Breast	0.000252997	23.5	2.77536	198.983	3	2	3	47	0.00395041	1
NOTCH1.RET	CRC	1.2724e-05	34.5	3.27837	363.062	3	1	10	115	0.000439292	0.214375
NOTCH1.RET	Endo	1.2209e-06	12.7361	3.76515	43.0815	7	8	9	131	4.95657e-05	0.0205698
NOTCH1.RET	Oral	0.230295	8.06667	0.148831	437.215	0.5	0.5	7.5	60.5	0.317358	1
NOTCH1.RET	Ovarian	0.293718	7	0.118733	412.69	0.5	0.5	3.5	24.5	0.317358	1
NOTCH1.RET	Pancr	0.000105164	11.8571	2.75362	51.0572	5	7	5	83	0.00184741	1
GL.RET	Breast	2.32814e-05	48	3.76269	612.329	3	1	3	48	0.000718397	0.392245
GL.RET	CRC	0.315739	3.13889	0.302332	32.5888	1	3	12	113	0.340627	1
GL.RET	Endo	7.81855e-08	17.2407	4.78173	62.1622	7	6	9	133	4.70453e-06	0.00131727
GL.RET	Oral	8.16599e-05	55	2.33495	1295.53	2.5	0.5	5.5	60.5	0.00144064	1
GL.RET	Ovarian	0.293718	7	0.118733	412.69	0.5	0.5	3.5	24.5	0.317358	1
GL.RET	Pancr	3.56695e-06	17.7857	4.0415	78.2708	6	7	4	83	0.000133547	0.060096
GL.ERBB2	Breast	0.498006	2.25	0.20863	24.2655	1	4	5	45	0.534386	1
GL.ERBB2	CRC	0.755976	0.62963	0.0335726	11.8082	0.5	6.5	13.5	110.5	0.763133	1
GL.ERBB2	Endo	1.2209e-06	12.7361	3.76515	43.0815	7	8	9	131	4.95657e-05	0.0205698
GL.ERBB2	Oral	0.00477801	27.9231	1.02859	758.03	1.5	0.5	6.5	60.5	0.0271868	1
GL.ERBB2	Ovarian	0.293718	7	0.118733	412.69	0.5	0.5	3.5	24.5	0.317358	1
GL.ERBB2	Pancr	2.82743e-07	29	5.34296	157.403	5	3	5	87	1.54163e-05	0.00476365
TP53.FLT3	Breast	0.00126269	15.3333	2.11462	111.184	3	3	3	46	0.0171424	1
GL.FLT3	CRC	4.88092e-07	77.6667	3.7535	1607.06	3.5	0.5	10.5	116.5	2.5614e-05	0.00822338
TP53.FLT3	Endo	2.78977e-11	33.75	8.3549	136.335	8	4	8	135	4.01727e-09	4.7002e-07
TP53.FLT3	Oral	8.16599e-05	55	2.33495	1295.53	2.5	0.5	5.5	60.5	0.00144064	1
TP53.FLT3	Ovarian	0.293718	7	0.118733	412.69	0.5	0.5	3.5	24.5	0.317358	1
TP53.FLT3	Pancr	0.00032732	11.3333	2.39651	53.5965	4	5	6	85	0.00507331	1
TP53.KNSTRN	Breast	0.580258	2.48718	0.091401	67.6804	0.5	1.5	6.5	48.5	0.592065	1
TP53.KNSTRN	CRC	0.203203	8.62963	0.164471	452.788	0.5	0.5	13.5	116.5	0.317358	1
TP53.KNSTRN	Endo	0.913469	1.18182	0.0584348	23.9018	0.5	3.5	16.5	136.5	0.915697	1
TP53.KNSTRN	Oral	0.230295	8.06667	0.148831	437.215	0.5	0.5	7.5	60.5	0.317358	1
TP53.KNSTRN	Ovarian	0.0105794	29.4	0.928634	930.786	1.5	0.5	2.5	24.5	0.0546755	1
TP53.KNSTRN	Pancr	0.514809	2.84127	0.108654	74.2987	0.5	1.5	10.5	89.5	0.53594	1
GL.KDR	Breast	0.000252997	23.5	2.77536	198.983	3	2	3	47	0.00395041	1
GL.KDR	CRC	0.00103173	20.9091	1.75297	249.4	2	1	11	115	0.0152479	1
GL.KDR	Endo	3.40659e-07	14.6667	4.21726	51.0073	7	7	9	132	1.85142e-05	0.00573942
GL.KDR	Oral	0.230295	8.06667	0.148831	437.215	0.5	0.5	7.5	60.5	0.317358	1
GL.KDR	Ovarian	0.293718	7	0.118733	412.69	0.5	0.5	3.5	24.5	0.317358	1
GL.KDR	Pancr	9.63357e-07	21	4.62917	95.2655	6	6	4	84	3.92994e-05	0.0162306
PTEN.PIK3R1	Breast	0.00159504	24	1.76805	325.783	2	1	4	48	0.0198567	1
PTEN.PIK3R1	CRC	0.203203	8.62963	0.164471	452.788	0.5	0.5	13.5	116.5	0.317358	1
PTEN.PIK3R1	Endo	2.90842e-08	15.7882	4.88746	51.0016	11	17	5	122	1.99191e-06	0.00049001
PTEN.PIK3R1	Oral	0.00477801	27.9231	1.02859	758.03	1.5	0.5	6.5	60.5	0.0271868	1
PTEN.PIK3R1	Ovarian	0.293718	7	0.118733	412.69	0.5	0.5	3.5	24.5	0.317358	1
PTEN.PIK3R1	Pancr	5.12341e-07	84.4667	3.97894	1793.1	3.5	0.5	7.5	90.5	2.5614e-05	0.00863191
GL.SMAD4	Breast	0.00159504	24	1.76805	325.783	2	1	4	48	0.0198567	1
GL.SMAD4	CRC	0.211298	2.83117	0.522734	15.3338	2	7	11	109	0.317358	1
GL.SMAD4	Endo	1.40607e-08	20.8444	5.50529	78.9224	7	5	9	134	9.99559e-07	0.000236895
GL.SMAD4	Oral	0.00477801	27.9231	1.02859	758.03	1.5	0.5	6.5	60.5	0.0271868	1
GL.SMAD4	Ovarian	0.293718	7	0.118733	412.69	0.5	0.5	3.5	24.5	0.317358	1
GL.SMAD4	Pancr	9.15057e-05	14.3333	2.85305	72.0087	4	4	6	86	0.00161264	1
TP53.ERBB2	Breast	0.634857	1.76	0.169909	18.231	1	5	5	44	0.647227	1
TP53.ERBB2	CRC	0.0535566	5.09091	0.835798	31.0091	2	4	11	112	0.272605	1
TP53.ERBB2	Endo	3.30458e-11	28.5	7.9045	102.758	9	6	7	133	4.67862e-09	5.56755e-07
TP53.ERBB2	Oral	0.00477801	27.9231	1.02859	758.03	1.5	0.5	6.5	60.5	0.0271868	1
TP53.ERBB2	Ovarian	0.293718	7	0.118733	412.69	0.5	0.5	3.5	24.5	0.317358	1
TP53.ERBB2	Pancr	2.27702e-08	44	6.77407	285.795	5	2	5	88	1.56584e-06	0.000383632
NOTCH1.PTCH1	Breast	0.352275	3.06667	0.266193	35.3294	1	3	5	46	0.379023	1
NOTCH1.PTCH1	CRC	0.0959299	4.03636	0.699345	23.2964	2	5	11	111	0.317358	1
NOTCH1.PTCH1	Endo	0.907194	1.09821	0.228366	5.28132	2	16	14	123	0.910979	1
NOTCH1.PTCH1	Oral	0.00477801	27.9231	1.02859	758.03	1.5	0.5	6.5	60.5	0.0271868	1
NOTCH1.PTCH1	Ovarian	0.293718	7	0.118733	412.69	0.5	0.5	3.5	24.5	0.317358	1
NOTCH1.PTCH1	Pancr	0.576421	1.88889	0.198237	17.9981	1	5	9	85	0.592065	1
PTEN.BAP1	Breast	0.580258	2.48718	0.091401	67.6804	0.5	1.5	6.5	48.5	0.592065	1
PTEN.BAP1	CRC	0.203203	8.62963	0.164471	452.788	0.5	0.5	13.5	116.5	0.317358	1
PTEN.BAP1	Endo	6.25929e-07	72.3333	3.54627	1475.38	3.5	0.5	13.5	139.5	2.59107e-05	0.0105457
PTEN.BAP1	Oral	0.230295	8.06667	0.148831	437.215	0.5	0.5	7.5	60.5	0.317358	1
PTEN.BAP1	Ovarian	0.293718	7	0.118733	412.69	0.5	0.5	3.5	24.5	0.317358	1
PTEN.BAP1	Pancr	0.00325692	28.5789	1.08655	751.698	1.5	0.5	9.5	90.5	0.0198567	1
TP53.FGFR2	Breast	2.32814e-05	48	3.76269	612.329	3	1	3	48	0.000718397	0.392245
KRAS.FGFR4	CRC	4.88092e-07	77.6667	3.7535	1607.06	3.5	0.5	10.5	116.5	2.5614e-05	0.00822338
TP53.FGFR2	Endo	2.8969e-05	9.825	2.84745	33.9007	6	8	10	131	0.000861256	0.48807
TP53.FGFR2	Oral	0.230295	8.06667	0.148831	437.215	0.5	0.5	7.5	60.5	0.317358	1
TP53.FGFR2	Ovarian	0.639746	2.2381	0.0753008	66.5208	0.5	1.5	3.5	23.5	0.651108	1
TP53.FGFR2	Pancr	0.0505628	5.375	0.848944	34.0312	2	4	8	86	0.257912	1
BRCA2.TP53	Breast	0.813664	1.46154	0.0629405	33.9383	0.5	2.5	6.5	47.5	0.819452	1
BRCA2.TP53	CRC	0.814905	1.29762	0.146914	11.4612	1	7	12	109	0.820457	1
BRCA2.TP53	Endo	0.221532	0.199017	0.0114466	3.46022	0.5	18.5	16.5	121.5	0.317358	1
BRCA2.TP53	Oral	0.0653748	9.83333	0.543094	178.044	1	1	6	59	0.306209	1
BRCA2.TP53	Ovarian	0.629939	1.9	0.141864	25.4468	1	5	2	19	0.642252	1
BRCA2.TP53	Pancr	0.514809	2.84127	0.108654	74.2987	0.5	1.5	10.5	89.5	0.53594	1
PIK3CA.TP53	Breast	0.506721	0.375566	0.0192758	7.31743	0.5	8.5	6.5	41.5	0.53594	1
PIK3CA.TP53	CRC	0.676233	0.540741	0.0292224	10.006	0.5	7.5	13.5	109.5	0.687952	1
PIK3CA.TP53	Endo	0.625484	0.595238	0.073018	4.85234	1	14	15	125	0.637749	1
PIK3CA.TP53	Oral	0.953847	1.09524	0.0513878	23.343	0.5	3.5	7.5	57.5	0.955012	1
PIK3CA.TP53	Ovarian	0.293718	7	0.118733	412.69	0.5	0.5	3.5	24.5	0.317358	1
PIK3CA.TP53	Pancr	0.058064	9.88889	0.568975	171.871	1	1	9	89	0.292718	1
NOTCH1.TSC2	Breast	0.761169	1.43333	0.142175	14.4501	1	6	5	43	0.768006	1
NOTCH1.TSC2	CRC	0.453954	2.33333	0.240884	22.6019	1	4	12	112	0.487676	1
NOTCH1.TSC2	Endo	0.889572	0.86	0.102813	7.19367	1	10	15	129	0.894563	1
NOTCH1.TSC2	Oral	8.16599e-05	55	2.33495	1295.53	2.5	0.5	5.5	60.5	0.00144064	1
NOTCH1.TSC2	Ovarian	0.293718	7	0.118733	412.69	0.5	0.5	3.5	24.5	0.317358	1
NOTCH1.TSC2	Pancr	0.142368	3.5	0.603994	20.2817	2	6	8	84	0.317358	1
GL.KNSTRN	Breast	2.32814e-05	48	3.76269	612.329	3	1	3	48	0.000718397	0.392245
GL.KNSTRN	CRC	1.2724e-05	34.5	3.27837	363.062	3	1	10	115	0.000439292	0.214375
GL.KNSTRN	Endo	0.0596489	4.82143	0.80954	28.7153	2	4	14	135	0.294608	1
GL.KNSTRN	Oral	0.230295	8.06667	0.148831	437.215	0.5	0.5	7.5	60.5	0.317358	1
GL.KNSTRN	Ovarian	0.293718	7	0.118733	412.69	0.5	0.5	3.5	24.5	0.317358	1
GL.KNSTRN	Pancr	0.00573596	5.92308	1.50231	23.3525	5	13	5	77	0.0325824	1
TP53.SMARCB1	Breast	0.00403005	11.25	1.68411	75.1511	3	4	3	45	0.0235594	1
TP53.SMARCB1	CRC	1.2724e-05	34.5	3.27837	363.062	3	1	10	115	0.000439292	0.214375
TP53.SMARCB1	Endo	2.78977e-11	33.75	8.3549	136.335	8	4	8	135	4.01727e-09	4.7002e-07
TP53.SMARCB1	Oral	0.00477801	27.9231	1.02859	758.03	1.5	0.5	6.5	60.5	0.0271868	1
TP53.SMARCB1	Ovarian	0.074317	11.5	0.504867	261.95	1	1	2	23	0.317358	1
TP53.SMARCB1	Pancr	0.0224505	7.25	1.05215	49.9574	2	3	8	87	0.115425	1
APC.PTCH1	Breast	0.498006	2.25	0.20863	24.2655	1	4	5	45	0.534386	1
APC.PTCH1	CRC	0.0166828	5.5	1.19138	25.3908	3	6	10	110	0.0860598	1
APC.PTCH1	Endo	0.196354	2.44231	0.609578	9.78523	3	12	13	127	0.317358	1
APC.PTCH1	Oral	0.230295	8.06667	0.148831	437.215	0.5	0.5	7.5	60.5	0.317358	1
APC.PTCH1	Ovarian	0.293718	7	0.118733	412.69	0.5	0.5	3.5	24.5	0.317358	1
APC.PTCH1	Pancr	0.446725	2.38889	0.240378	23.7409	1	4	9	86	0.480063	1
PTEN.PIK3CA	Breast	0.757552	0.622378	0.0306853	12.6235	0.5	5.5	6.5	44.5	0.76454	1
PTEN.PIK3CA	CRC	0.0597154	9.58333	0.562797	163.186	1	1	12	115	0.294608	1
PTEN.PIK3CA	Endo	0.268056	1.98333	0.581619	6.76321	4	20	12	119	0.317358	1
PTEN.PIK3CA	Oral	8.16599e-05	55	2.33495	1295.53	2.5	0.5	5.5	60.5	0.00144064	1
PTEN.PIK3CA	Ovarian	0.293718	7	0.118733	412.69	0.5	0.5	3.5	24.5	0.317358	1
PTEN.PIK3CA	Pancr	0.20613	8.61905	0.1624	457.438	0.5	0.5	10.5	90.5	0.317358	1
NF1.FGFR4	Breast	2.60493e-07	96	7.0722	1303.13	4	1	2	48	1.42493e-05	0.00438879
MLH1.KIT	CRC	4.88092e-07	77.6667	3.7535	1607.06	3.5	0.5	10.5	116.5	2.5614e-05	0.00822338
NF1.FGFR4	Endo	4.04854e-12	34.4571	9.10058	130.464	9	5	7	134	7.10519e-10	6.82098e-08
NF1.FGFR4	Oral	0.230295	8.06667	0.148831	437.215	0.5	0.5	7.5	60.5	0.317358	1
NF1.FGFR4	Ovarian	0.293718	7	0.118733	412.69	0.5	0.5	3.5	24.5	0.317358	1
NF1.FGFR4	Pancr	2.27702e-08	44	6.77407	285.795	5	2	5	88	1.56584e-06	0.000383632
GL.NF2	Breast	0.00986527	11.75	1.28914	107.097	2	2	4	47	0.051795	1
GL.NF2	CRC	0.000920164	11.3	2.01132	63.4856	3	3	10	113	0.0140552	1
GL.NF2	Endo	7.48153e-05	10.0758	2.64714	38.3512	5	6	11	133	0.00134668	1
GL.NF2	Oral	0.0653748	9.83333	0.543094	178.044	1	1	6	59	0.306209	1
GL.NF2	Ovarian	0.639746	2.2381	0.0753008	66.5208	0.5	1.5	3.5	23.5	0.651108	1
GL.NF2	Pancr	8.00521e-10	89	8.67364	913.227	5	1	5	89	7.70696e-08	1.34872e-05
GL.FLT3	Breast	2.32814e-05	48	3.76269	612.329	3	1	3	48	0.000718397	0.392245
NF1.FGFR4	CRC	4.88092e-07	77.6667	3.7535	1607.06	3.5	0.5	10.5	116.5	2.5614e-05	0.00822338
GL.FLT3	Endo	3.27941e-05	15.1111	3.02323	75.5304	4	3	12	136	0.000861256	0.552515
GL.FLT3	Oral	1.2346e-06	94.1111	4.18026	2118.74	3.5	0.5	4.5	60.5	4.97622e-05	0.0208006
GL.FLT3	Ovarian	0.293718	7	0.118733	412.69	0.5	0.5	3.5	24.5	0.317358	1
GL.FLT3	Pancr	0.00211214	7.90476	1.79622	34.787	4	7	6	83	0.0198567	1
APC.PTEN	Breast	0.00120867	19.5	2.0417	186.242	5	10	1	39	0.0169441	1
NOTCH1.BAP1	CRC	3.33016e-08	35.625	5.94995	213.303	5	2	8	114	2.24426e-06	0.000561066
APC.PTEN	Endo	0.000580666	6.06486	1.97479	18.6261	11	37	5	102	0.00891802	1
APC.PTEN	Oral	0.230295	8.06667	0.148831	437.215	0.5	0.5	7.5	60.5	0.317358	1
APC.PTEN	Ovarian	0.293718	7	0.118733	412.69	0.5	0.5	3.5	24.5	0.317358	1
APC.PTEN	Pancr	1.09837e-05	15.375	3.57548	66.1143	6	8	4	82	0.000383133	0.185053
TP53.FGFR4	Breast	2.60493e-07	96	7.0722	1303.13	4	1	2	48	1.42493e-05	0.00438879
NOTCH1.TET2	CRC	2.63596e-06	25.3333	4.07191	157.611	4	2	9	114	0.000100024	0.0444106
TP53.FGFR4	Endo	3.59712e-13	43.3929	10.6836	176.245	9	4	7	135	9.77489e-11	6.06043e-09
TP53.FGFR4	Oral	0.230295	8.06667	0.148831	437.215	0.5	0.5	7.5	60.5	0.317358	1
TP53.FGFR4	Ovarian	0.293718	7	0.118733	412.69	0.5	0.5	3.5	24.5	0.317358	1
TP53.FGFR4	Pancr	8.00521e-10	89	8.67364	913.227	5	1	5	89	7.70696e-08	1.34872e-05
GL.DNMT3A	Breast	0.204232	4.7	0.359206	61.4968	1	2	5	47	0.317358	1
GL.DNMT3A	CRC	0.814905	1.29762	0.146914	11.4612	1	7	12	109	0.820457	1
GL.DNMT3A	Endo	0.00971126	6.18462	1.32529	28.8613	3	5	13	134	0.0511298	1
GL.DNMT3A	Oral	0.230295	8.06667	0.148831	437.215	0.5	0.5	7.5	60.5	0.317358	1
GL.DNMT3A	Ovarian	0.936736	0.877551	0.0368149	20.918	0.5	3.5	3.5	21.5	0.938631	1
GL.DNMT3A	Pancr	0.268925	2.5625	0.462949	14.1839	2	8	8	82	0.317358	1
PTEN.SMAD4	Breast	0.00159504	24	1.76805	325.783	2	1	4	48	0.0198567	1
PTEN.SMAD4	CRC	4.05274e-05	50.6522	2.29051	1120.12	2.5	0.5	11.5	116.5	0.000861256	0.682805
PTEN.SMAD4	Endo	5.18474e-13	36.9444	10.0549	135.743	10	6	6	133	1.36488e-10	8.73525e-09
PTEN.SMAD4	Oral	0.00477801	27.9231	1.02859	758.03	1.5	0.5	6.5	60.5	0.0271868	1
PTEN.SMAD4	Ovarian	0.293718	7	0.118733	412.69	0.5	0.5	3.5	24.5	0.317358	1
PTEN.SMAD4	Pancr	0.00279213	9.21429	1.71124	49.615	3	4	7	86	0.0198567	1
TSC1.SMAD4	Breast	0.00159504	24	1.76805	325.783	2	1	4	48	0.0198567	1
PTEN.ATM	CRC	4.88092e-07	77.6667	3.7535	1607.06	3.5	0.5	10.5	116.5	2.5614e-05	0.00822338
TSC1.SMAD4	Endo	2.2e-16	114.167	20.356	640.305	10	2	6	137	1.1003e-13	3.70656e-12
TSC1.SMAD4	Oral	0.00477801	27.9231	1.02859	758.03	1.5	0.5	6.5	60.5	0.0271868	1
TSC1.SMAD4	Ovarian	0.293718	7	0.118733	412.69	0.5	0.5	3.5	24.5	0.317358	1
TSC1.SMAD4	Pancr	1.78971e-05	19.3333	3.49556	106.929	4	3	6	87	0.000568926	0.301531
NOTCH1.CDKN2A	Breast	0.0193868	7.16667	1.16819	43.9665	3	6	3	43	0.0998866	1
NOTCH1.CDKN2A	CRC	0.00103173	20.9091	1.75297	249.4	2	1	11	115	0.0152479	1
NOTCH1.CDKN2A	Endo	2.2e-16	74.25	17.3938	316.955	11	4	5	135	1.1003e-13	3.70656e-12
NOTCH1.CDKN2A	Oral	0.230295	8.06667	0.148831	437.215	0.5	0.5	7.5	60.5	0.317358	1
NOTCH1.CDKN2A	Ovarian	0.293718	7	0.118733	412.69	0.5	0.5	3.5	24.5	0.317358	1
NOTCH1.CDKN2A	Pancr	1.07991e-05	38.1429	3.49371	416.428	3	1	7	89	0.00037905	0.181944
GL.MLH1	Breast	0.204232	4.7	0.359206	61.4968	1	2	5	47	0.317358	1
GL.MLH1	CRC	0.00804813	6.66	1.38442	32.0391	3	5	10	111	0.0427205	1
GL.MLH1	Endo	7.81855e-08	17.2407	4.78173	62.1622	7	6	9	133	4.70453e-06	0.00131727
GL.MLH1	Oral	0.230295	8.06667	0.148831	437.215	0.5	0.5	7.5	60.5	0.317358	1
GL.MLH1	Ovarian	0.639746	2.2381	0.0753008	66.5208	0.5	1.5	3.5	23.5	0.651108	1
GL.MLH1	Pancr	0.00676874	11	1.36147	88.8744	2	2	8	88	0.0360429	1
PTEN.NOTCH1	Breast	0.761169	1.43333	0.142175	14.4501	1	6	5	43	0.768006	1
PTEN.NOTCH1	CRC	0.315739	3.13889	0.302332	32.5888	1	3	12	113	0.340627	1
PTEN.NOTCH1	Endo	0.353969	1.77273	0.523463	6.00341	4	22	12	117	0.380797	1
PTEN.NOTCH1	Oral	0.00477801	27.9231	1.02859	758.03	1.5	0.5	6.5	60.5	0.0271868	1
PTEN.NOTCH1	Ovarian	0.293718	7	0.118733	412.69	0.5	0.5	3.5	24.5	0.317358	1
PTEN.NOTCH1	Pancr	0.446725	2.38889	0.240378	23.7409	1	4	9	86	0.480063	1
BRCA2.ATM	Breast	0.580258	2.48718	0.091401	67.6804	0.5	1.5	6.5	48.5	0.592065	1
BRCA2.ATM	CRC	0.177448	4.75	0.400552	56.3285	1	2	12	114	0.317358	1
BRCA2.ATM	Endo	0.603587	1.78667	0.195537	16.3252	1	5	15	134	0.615464	1
BRCA2.ATM	Oral	0.550792	2.64444	0.0985675	70.9472	0.5	1.5	7.5	59.5	0.569449	1
BRCA2.ATM	Ovarian	0.0105794	29.4	0.928634	930.786	1.5	0.5	2.5	24.5	0.0546755	1
BRCA2.ATM	Pancr	0.514809	2.84127	0.108654	74.2987	0.5	1.5	10.5	89.5	0.53594	1
TP53.MLH1	Breast	0.498006	2.25	0.20863	24.2655	1	4	5	45	0.534386	1
PTEN.DDR2	CRC	5.8467e-11	150.765	7.67594	2961.2	5.5	0.5	8.5	116.5	8.14093e-09	9.85052e-07
TP53.MLH1	Endo	6.8805e-07	20.6061	4.3403	97.8296	5	3	11	136	2.82738e-05	0.0115923
TP53.MLH1	Oral	0.230295	8.06667	0.148831	437.215	0.5	0.5	7.5	60.5	0.317358	1
TP53.MLH1	Ovarian	0.00143813	46	2.01947	1047.8	2	1	1	23	0.0194928	1
TP53.MLH1	Pancr	0.00094906	22.25	1.81348	272.991	2	1	8	89	0.0142384	1
GL.SMARCB1	Breast	2.32814e-05	48	3.76269	612.329	3	1	3	48	0.000718397	0.392245
GL.SMARCB1	CRC	0.00103173	20.9091	1.75297	249.4	2	1	11	115	0.0152479	1
GL.SMARCB1	Endo	7.48153e-05	10.0758	2.64714	38.3512	5	6	11	133	0.00134668	1
GL.SMARCB1	Oral	0.00477801	27.9231	1.02859	758.03	1.5	0.5	6.5	60.5	0.0271868	1
GL.SMARCB1	Ovarian	0.880933	1.28571	0.0504299	32.7794	0.5	2.5	3.5	22.5	0.885982	1
GL.SMARCB1	Pancr	0.0224505	7.25	1.05215	49.9574	2	3	8	87	0.115425	1
PTEN.CTNNB1	Breast	2.4594e-06	99	4.22012	2322.45	3.5	0.5	3.5	49.5	9.39589e-05	0.0414359
PTEN.CTNNB1	CRC	0.203203	8.62963	0.164471	452.788	0.5	0.5	13.5	116.5	0.317358	1
PTEN.CTNNB1	Endo	5.2092e-08	14.961	4.67146	47.9149	9	11	7	128	3.31187e-06	0.000877645
PTEN.CTNNB1	Oral	0.230295	8.06667	0.148831	437.215	0.5	0.5	7.5	60.5	0.317358	1
PTEN.CTNNB1	Ovarian	0.293718	7	0.118733	412.69	0.5	0.5	3.5	24.5	0.317358	1
PTEN.CTNNB1	Pancr	0.00676874	11	1.36147	88.8744	2	2	8	88	0.0360429	1
KRAS.FGFR4	Breast	2.32814e-05	48	3.76269	612.329	3	1	3	48	0.000718397	0.392245
PTEN.ERBB4	CRC	4.88092e-07	77.6667	3.7535	1607.06	3.5	0.5	10.5	116.5	2.5614e-05	0.00822338
KRAS.FGFR4	Endo	6.66134e-16	88.0714	15.9278	486.983	9	2	7	137	2.8777e-13	1.1223e-11
KRAS.FGFR4	Oral	0.230295	8.06667	0.148831	437.215	0.5	0.5	7.5	60.5	0.317358	1
KRAS.FGFR4	Ovarian	0.293718	7	0.118733	412.69	0.5	0.5	3.5	24.5	0.317358	1
KRAS.FGFR4	Pancr	2.27702e-08	44	6.77407	285.795	5	2	5	88	1.56584e-06	0.000383632
KRAS.RET	Breast	0.000134333	55	2.27347	1330.57	2.5	0.5	4.5	49.5	0.00215137	1
KRAS.RET	CRC	0.00727417	10.3636	1.32707	80.9339	2	2	11	114	0.0386366	1
KRAS.RET	Endo	5.94854e-08	31.1364	5.40484	179.371	5	2	11	137	3.61809e-06	0.00100221
KRAS.RET	Oral	0.00477801	27.9231	1.02859	758.03	1.5	0.5	6.5	60.5	0.0271868	1
KRAS.RET	Ovarian	0.293718	7	0.118733	412.69	0.5	0.5	3.5	24.5	0.317358	1
KRAS.RET	Pancr	3.56516e-05	14	3.15262	62.1706	5	6	5	84	0.000861256	0.600659
TP53.SMAD4	Breast	0.00159504	24	1.76805	325.783	2	1	4	48	0.0198567	1
TP53.SMAD4	CRC	0.00316762	8.4	1.6446	42.9041	3	4	10	112	0.0198567	1
TP53.SMAD4	Endo	6.66134e-16	88.0714	15.9278	486.983	9	2	7	137	2.8777e-13	1.1223e-11
TP53.SMAD4	Oral	0.230295	8.06667	0.148831	437.215	0.5	0.5	7.5	60.5	0.317358	1
TP53.SMAD4	Ovarian	0.293718	7	0.118733	412.69	0.5	0.5	3.5	24.5	0.317358	1
TP53.SMAD4	Pancr	1.78971e-05	19.3333	3.49556	106.929	4	3	6	87	0.000568926	0.301531
VHL.BAP1	Breast	0.580258	2.48718	0.091401	67.6804	0.5	1.5	6.5	48.5	0.592065	1
VHL.BAP1	CRC	0.00312343	27.96	1.08052	723.506	1.5	0.5	12.5	116.5	0.0198567	1
VHL.BAP1	Endo	0.00338959	27	1.0539	691.718	1.5	0.5	15.5	139.5	0.0198567	1
VHL.BAP1	Oral	0.230295	8.06667	0.148831	437.215	0.5	0.5	7.5	60.5	0.317358	1
VHL.BAP1	Ovarian	0.293718	7	0.118733	412.69	0.5	0.5	3.5	24.5	0.317358	1
VHL.BAP1	Pancr	0.058064	9.88889	0.568975	171.871	1	1	9	89	0.292718	1
GL.CDKN2A	Breast	2.32814e-05	48	3.76269	612.329	3	1	3	48	0.000718397	0.392245
GL.CDKN2A	CRC	0.177448	4.75	0.400552	56.3285	1	2	12	114	0.317358	1
GL.CDKN2A	Endo	2.22045e-16	75.5556	16.4021	348.042	10	3	6	136	1.1003e-13	3.74101e-12
GL.CDKN2A	Oral	0.780591	1.56	0.0681947	35.686	0.5	2.5	7.5	58.5	0.787415	1
GL.CDKN2A	Ovarian	0.293718	7	0.118733	412.69	0.5	0.5	3.5	24.5	0.317358	1
GL.CDKN2A	Pancr	0.000142131	18.8571	2.68898	132.24	3	2	7	88	0.00226764	1
GL.CTNNB1	Breast	2.32814e-05	48	3.76269	612.329	3	1	3	48	0.000718397	0.392245
GL.CTNNB1	CRC	0.177448	4.75	0.400552	56.3285	1	2	12	114	0.317358	1
GL.CTNNB1	Endo	0.00051536	7.44318	2.07872	26.6515	5	8	11	131	0.00795855	1
GL.CTNNB1	Oral	0.230295	8.06667	0.148831	437.215	0.5	0.5	7.5	60.5	0.317358	1
GL.CTNNB1	Ovarian	0.293718	7	0.118733	412.69	0.5	0.5	3.5	24.5	0.317358	1
GL.CTNNB1	Pancr	0.0505628	5.375	0.848944	34.0312	2	4	8	86	0.257912	1
VHL.KDR	Breast	0.204232	4.7	0.359206	61.4968	1	2	5	47	0.317358	1
VHL.KDR	CRC	0.203203	8.62963	0.164471	452.788	0.5	0.5	13.5	116.5	0.317358	1
VHL.KDR	Endo	4.04854e-12	34.4571	9.10058	130.464	9	5	7	134	7.10519e-10	6.82098e-08
VHL.KDR	Oral	0.230295	8.06667	0.148831	437.215	0.5	0.5	7.5	60.5	0.317358	1
VHL.KDR	Ovarian	0.293718	7	0.118733	412.69	0.5	0.5	3.5	24.5	0.317358	1
VHL.KDR	Pancr	9.77162e-06	17	3.6701	78.7444	5	5	5	85	0.000352123	0.164632
TP53.KIT	Breast	4.24438e-06	47	5.15656	428.386	4	2	2	47	0.000154782	0.0715094
PTEN.KIT	CRC	4.88092e-07	77.6667	3.7535	1607.06	3.5	0.5	10.5	116.5	2.5614e-05	0.00822338
TP53.KIT	Endo	1.6351e-10	35.2593	7.7782	159.833	7	3	9	136	1.70051e-08	2.75482e-06
TP53.KIT	Oral	0.00477801	27.9231	1.02859	758.03	1.5	0.5	6.5	60.5	0.0271868	1
TP53.KIT	Ovarian	0.293718	7	0.118733	412.69	0.5	0.5	3.5	24.5	0.317358	1
TP53.KIT	Pancr	0.309865	3.22222	0.302744	34.2953	1	3	9	87	0.33444	1
PTEN.MET	Breast	0.00159504	24	1.76805	325.783	2	1	4	48	0.0198567	1
PTEN.MET	CRC	0.203203	8.62963	0.164471	452.788	0.5	0.5	13.5	116.5	0.317358	1
PTEN.MET	Endo	2.2e-16	205.5	34.0705	1239.49	12	2	4	137	1.1003e-13	3.70656e-12
PTEN.MET	Oral	8.16599e-05	55	2.33495	1295.53	2.5	0.5	5.5	60.5	0.00144064	1
PTEN.MET	Ovarian	0.293718	7	0.118733	412.69	0.5	0.5	3.5	24.5	0.317358	1
PTEN.MET	Pancr	2.05161e-06	29.3333	4.43979	193.803	4	2	6	88	8.15223e-05	0.0345655
GL.JAK2	Breast	0.00986527	11.75	1.28914	107.097	2	2	4	47	0.051795	1
GL.JAK2	CRC	0.00312343	27.96	1.08052	723.506	1.5	0.5	12.5	116.5	0.0198567	1
GL.JAK2	Endo	2.78977e-11	33.75	8.3549	136.335	8	4	8	135	4.01727e-09	4.7002e-07
GL.JAK2	Oral	0.00477801	27.9231	1.02859	758.03	1.5	0.5	6.5	60.5	0.0271868	1
GL.JAK2	Ovarian	0.293718	7	0.118733	412.69	0.5	0.5	3.5	24.5	0.317358	1
GL.JAK2	Pancr	0.000803105	12.4286	2.10449	73.3999	3	3	7	87	0.0122783	1
TP53.DNMT3A	Breast	0.813664	1.46154	0.0629405	33.9383	0.5	2.5	6.5	47.5	0.819452	1
TP53.DNMT3A	CRC	0.101937	3.18	0.750453	13.4751	3	10	10	106	0.317358	1
TP53.DNMT3A	Endo	0.105502	3.82857	0.678907	21.5905	2	5	14	134	0.317358	1
TP53.DNMT3A	Oral	0.230295	8.06667	0.148831	437.215	0.5	0.5	7.5	60.5	0.317358	1
TP53.DNMT3A	Ovarian	0.880933	1.28571	0.0504299	32.7794	0.5	2.5	3.5	22.5	0.885982	1
TP53.DNMT3A	Pancr	0.446725	2.38889	0.240378	23.7409	1	4	9	86	0.480063	1
PTEN.ERBB4	Breast	2.4594e-06	99	4.22012	2322.45	3.5	0.5	3.5	49.5	9.39589e-05	0.0414359
TP53.ATM	CRC	6.13176e-08	19.0222	5.14218	70.368	8	9	5	107	3.71611e-06	0.00103308
PTEN.ERBB4	Endo	2.2e-16	598	57.9789	6167.83	13	1	3	138	1.1003e-13	3.70656e-12
PTEN.ERBB4	Oral	8.16599e-05	55	2.33495	1295.53	2.5	0.5	5.5	60.5	0.00144064	1
PTEN.ERBB4	Ovarian	0.293718	7	0.118733	412.69	0.5	0.5	3.5	24.5	0.317358	1
PTEN.ERBB4	Pancr	0.058064	9.88889	0.568975	171.871	1	1	9	89	0.292718	1
PTEN.ATM	Breast	0.352275	3.06667	0.266193	35.3294	1	3	5	46	0.379023	1
TP53.BAP1	CRC	2.63596e-06	25.3333	4.07191	157.611	4	2	9	114	0.000100024	0.0444106
PTEN.ATM	Endo	0.243535	2.23669	0.563199	8.88277	3	13	13	126	0.317358	1
PTEN.ATM	Oral	8.16599e-05	55	2.33495	1295.53	2.5	0.5	5.5	60.5	0.00144064	1
PTEN.ATM	Ovarian	0.293718	7	0.118733	412.69	0.5	0.5	3.5	24.5	0.317358	1
PTEN.ATM	Pancr	0.058064	9.88889	0.568975	171.871	1	1	9	89	0.292718	1
NOTCH1.BRCA1	Breast	0.498006	2.25	0.20863	24.2655	1	4	5	45	0.534386	1
NOTCH1.BRCA1	CRC	0.0239321	6.84848	1.03125	45.4807	2	3	11	113	0.122817	1
NOTCH1.BRCA1	Endo	0.835867	1.25714	0.144651	10.9257	1	7	15	132	0.841361	1
NOTCH1.BRCA1	Oral	0.00477801	27.9231	1.02859	758.03	1.5	0.5	6.5	60.5	0.0271868	1
NOTCH1.BRCA1	Ovarian	0.293718	7	0.118733	412.69	0.5	0.5	3.5	24.5	0.317358	1
NOTCH1.BRCA1	Pancr	0.576421	1.88889	0.198237	17.9981	1	5	9	85	0.592065	1
NOTCH1.ATM	Breast	0.498006	2.25	0.20863	24.2655	1	4	5	45	0.534386	1
NOTCH1.ATM	CRC	0.0535566	5.09091	0.835798	31.0091	2	4	11	112	0.272605	1
NOTCH1.ATM	Endo	0.81418	0.775758	0.0935033	6.43613	1	11	15	128	0.819874	1
NOTCH1.ATM	Oral	0.00477801	27.9231	1.02859	758.03	1.5	0.5	6.5	60.5	0.0271868	1
NOTCH1.ATM	Ovarian	0.293718	7	0.118733	412.69	0.5	0.5	3.5	24.5	0.317358	1
NOTCH1.ATM	Pancr	0.173524	4.88889	0.402699	59.3526	1	2	9	88	0.317358	1
PTEN.KIT	Breast	2.32814e-05	48	3.76269	612.329	3	1	3	48	0.000718397	0.392245
TP53.FGFR2	CRC	2.85663e-06	17.5	3.91373	78.2502	5	4	8	112	0.00010767	0.0481286
PTEN.KIT	Endo	6.66134e-16	88.0714	15.9278	486.983	9	2	7	137	2.8777e-13	1.1223e-11
PTEN.KIT	Oral	0.00477801	27.9231	1.02859	758.03	1.5	0.5	6.5	60.5	0.0271868	1
PTEN.KIT	Ovarian	0.293718	7	0.118733	412.69	0.5	0.5	3.5	24.5	0.317358	1
PTEN.KIT	Pancr	0.309865	3.22222	0.302744	34.2953	1	3	9	87	0.33444	1
TP53.FBXW7	Breast	5.10386e-08	117.5	8.98014	1537.42	5	2	1	47	3.28205e-06	0.000859898
TP53.FBXW7	CRC	0.0864761	2.99259	0.818306	10.9441	4	15	9	101	0.317358	1
TP53.FBXW7	Endo	2.2e-16	66.5	16.4597	268.671	12	6	4	133	1.1003e-13	3.70656e-12
TP53.FBXW7	Oral	1.2346e-06	94.1111	4.18026	2118.74	3.5	0.5	4.5	60.5	4.97622e-05	0.0208006
TP53.FBXW7	Ovarian	0.0105794	29.4	0.928634	930.786	1.5	0.5	2.5	24.5	0.0546755	1
TP53.FBXW7	Pancr	9.63357e-07	21	4.62917	95.2655	6	6	4	84	3.92994e-05	0.0162306
GL.KIT	Breast	2.60493e-07	96	7.0722	1303.13	4	1	2	48	1.42493e-05	0.00438879
GL.KIT	CRC	0.00103173	20.9091	1.75297	249.4	2	1	11	115	0.0152479	1
GL.KIT	Endo	1.15786e-08	27.2	5.90477	125.295	6	3	10	136	8.26597e-07	0.000195077
GL.KIT	Oral	0.00122595	23.6	1.80951	307.795	2	1	5	59	0.0169441	1
GL.KIT	Ovarian	0.293718	7	0.118733	412.69	0.5	0.5	3.5	24.5	0.317358	1
GL.KIT	Pancr	0.309865	3.22222	0.302744	34.2953	1	3	9	87	0.33444	1
GL.FGFR4	Breast	2.60493e-07	96	7.0722	1303.13	4	1	2	48	1.42493e-05	0.00438879
TP53.FGFR4	CRC	4.88092e-07	77.6667	3.7535	1607.06	3.5	0.5	10.5	116.5	2.5614e-05	0.00822338
GL.FGFR4	Endo	6.8805e-07	20.6061	4.3403	97.8296	5	3	11	136	2.82738e-05	0.0115923
GL.FGFR4	Oral	0.230295	8.06667	0.148831	437.215	0.5	0.5	7.5	60.5	0.317358	1
GL.FGFR4	Ovarian	0.293718	7	0.118733	412.69	0.5	0.5	3.5	24.5	0.317358	1
GL.FGFR4	Pancr	2.27702e-08	44	6.77407	285.795	5	2	5	88	1.56584e-06	0.000383632
PTEN.FGFR4	Breast	2.4594e-06	99	4.22012	2322.45	3.5	0.5	3.5	49.5	9.39589e-05	0.0414359
PTEN.FGFR4	CRC	0.00312343	27.96	1.08052	723.506	1.5	0.5	12.5	116.5	0.0198567	1
PTEN.FGFR4	Endo	4.04854e-12	34.4571	9.10058	130.464	9	5	7	134	7.10519e-10	6.82098e-08
PTEN.FGFR4	Oral	0.230295	8.06667	0.148831	437.215	0.5	0.5	7.5	60.5	0.317358	1
PTEN.FGFR4	Ovarian	0.293718	7	0.118733	412.69	0.5	0.5	3.5	24.5	0.317358	1
PTEN.FGFR4	Pancr	1.00288e-07	59.3333	5.7037	617.221	4	1	6	89	5.9705e-06	0.00168965
VHL.FBXW7	Breast	3.91289e-08	178.2	7.36604	4311.03	4.5	0.5	2.5	49.5	2.53555e-06	0.000659244
VHL.FBXW7	CRC	0.177448	4.75	0.400552	56.3285	1	2	12	114	0.317358	1
VHL.FBXW7	Endo	8.43192e-12	53.2778	9.63534	294.595	7	2	9	137	1.35296e-09	1.42061e-07
VHL.FBXW7	Oral	0.230295	8.06667	0.148831	437.215	0.5	0.5	7.5	60.5	0.317358	1
VHL.FBXW7	Ovarian	0.293718	7	0.118733	412.69	0.5	0.5	3.5	24.5	0.317358	1
VHL.FBXW7	Pancr	0.00032732	11.3333	2.39651	53.5965	4	5	6	85	0.00507331	1
GL.ARAF	Breast	0.00986527	11.75	1.28914	107.097	2	2	4	47	0.051795	1
GL.ARAF	CRC	0.00727417	10.3636	1.32707	80.9339	2	2	11	114	0.0386366	1
GL.ARAF	Endo	0.00116419	10.4615	1.91412	57.1769	3	3	13	136	0.0169441	1
GL.ARAF	Oral	0.00477801	27.9231	1.02859	758.03	1.5	0.5	6.5	60.5	0.0271868	1
GL.ARAF	Ovarian	0.293718	7	0.118733	412.69	0.5	0.5	3.5	24.5	0.317358	1
GL.ARAF	Pancr	0.00715478	7.28571	1.4337	37.0241	3	5	7	85	0.0380744	1
NOTCH1.PPARG	Breast	2.4594e-06	99	4.22012	2322.45	3.5	0.5	3.5	49.5	9.39589e-05	0.0414359
NOTCH1.PPARG	CRC	4.05274e-05	50.6522	2.29051	1120.12	2.5	0.5	11.5	116.5	0.000861256	0.682805
NOTCH1.PPARG	Endo	2.13163e-14	58.2857	12.8578	264.214	9	3	7	136	6.65068e-12	3.59137e-10
NOTCH1.PPARG	Oral	0.00477801	27.9231	1.02859	758.03	1.5	0.5	6.5	60.5	0.0271868	1
NOTCH1.PPARG	Ovarian	0.293718	7	0.118733	412.69	0.5	0.5	3.5	24.5	0.317358	1
NOTCH1.PPARG	Pancr	1.07991e-05	38.1429	3.49371	416.428	3	1	7	89	0.00037905	0.181944
GL.WT1	Breast	2.32814e-05	48	3.76269	612.329	3	1	3	48	0.000718397	0.392245
GL.WT1	CRC	0.00727417	10.3636	1.32707	80.9339	2	2	11	114	0.0386366	1
GL.WT1	Endo	7.48153e-05	10.0758	2.64714	38.3512	5	6	11	133	0.00134668	1
GL.WT1	Oral	0.230295	8.06667	0.148831	437.215	0.5	0.5	7.5	60.5	0.317358	1
GL.WT1	Ovarian	0.293718	7	0.118733	412.69	0.5	0.5	3.5	24.5	0.317358	1
GL.WT1	Pancr	1.07991e-05	38.1429	3.49371	416.428	3	1	7	89	0.00037905	0.181944
NOTCH1.BRCA2	Breast	0.757552	0.622378	0.0306853	12.6235	0.5	5.5	6.5	44.5	0.76454	1
NOTCH1.BRCA2	CRC	0.814905	1.29762	0.146914	11.4612	1	7	12	109	0.820457	1
NOTCH1.BRCA2	Endo	0.480953	0.478431	0.0593615	3.85598	1	17	15	122	0.516384	1
NOTCH1.BRCA2	Oral	0.230295	8.06667	0.148831	437.215	0.5	0.5	7.5	60.5	0.317358	1
NOTCH1.BRCA2	Ovarian	0.639746	2.2381	0.0753008	66.5208	0.5	1.5	3.5	23.5	0.651108	1
NOTCH1.BRCA2	Pancr	0.907738	1.13889	0.127484	10.1744	1	8	9	82	0.911362	1
PTEN.EGFR	Breast	2.32814e-05	48	3.76269	612.329	3	1	3	48	0.000718397	0.392245
PTEN.EGFR	CRC	0.203203	8.62963	0.164471	452.788	0.5	0.5	13.5	116.5	0.317358	1
PTEN.EGFR	Endo	2.2e-16	80.4	19.0236	339.797	12	5	4	134	1.1003e-13	3.70656e-12
PTEN.EGFR	Oral	0.230295	8.06667	0.148831	437.215	0.5	0.5	7.5	60.5	0.317358	1
PTEN.EGFR	Ovarian	0.293718	7	0.118733	412.69	0.5	0.5	3.5	24.5	0.317358	1
PTEN.EGFR	Pancr	0.309865	3.22222	0.302744	34.2953	1	3	9	87	0.33444	1
GL.GATA3	Breast	0.00986527	11.75	1.28914	107.097	2	2	4	47	0.051795	1
GL.GATA3	CRC	0.510723	2.85185	0.110592	73.5412	0.5	1.5	13.5	115.5	0.53594	1
GL.GATA3	Endo	2.78977e-11	33.75	8.3549	136.335	8	4	8	135	4.01727e-09	4.7002e-07
GL.GATA3	Oral	0.230295	8.06667	0.148831	437.215	0.5	0.5	7.5	60.5	0.317358	1
GL.GATA3	Ovarian	0.0105794	29.4	0.928634	930.786	1.5	0.5	2.5	24.5	0.0546755	1
GL.GATA3	Pancr	1.78971e-05	19.3333	3.49556	106.929	4	3	6	87	0.000568926	0.301531
GL.FGFR2	Breast	2.32814e-05	48	3.76269	612.329	3	1	3	48	0.000718397	0.392245
TP53.FLT3	CRC	5.5154e-09	110.368	5.51888	2207.18	4.5	0.5	9.5	116.5	4.81469e-07	9.29235e-05
GL.FGFR2	Endo	0.00147873	7.38889	1.82886	29.8523	4	6	12	133	0.0198567	1
GL.FGFR2	Oral	0.230295	8.06667	0.148831	437.215	0.5	0.5	7.5	60.5	0.317358	1
GL.FGFR2	Ovarian	0.293718	7	0.118733	412.69	0.5	0.5	3.5	24.5	0.317358	1
GL.FGFR2	Pancr	0.0224505	7.25	1.05215	49.9574	2	3	8	87	0.115425	1
GL.MET	Breast	0.000134333	55	2.27347	1330.57	2.5	0.5	4.5	49.5	0.00215137	1
GL.MET	CRC	0.203203	8.62963	0.164471	452.788	0.5	0.5	13.5	116.5	0.317358	1
GL.MET	Endo	1.99418e-12	45.3333	10.0512	204.465	8	3	8	136	3.69209e-10	3.3598e-08
GL.MET	Oral	8.16599e-05	55	2.33495	1295.53	2.5	0.5	5.5	60.5	0.00144064	1
GL.MET	Ovarian	0.293718	7	0.118733	412.69	0.5	0.5	3.5	24.5	0.317358	1
GL.MET	Pancr	0.00279213	9.21429	1.71124	49.615	3	4	7	86	0.0198567	1
KRAS.KIT	Breast	2.4594e-06	99	4.22012	2322.45	3.5	0.5	3.5	49.5	9.39589e-05	0.0414359
KRAS.KIT	CRC	1.2724e-05	34.5	3.27837	363.062	3	1	10	115	0.000439292	0.214375
KRAS.KIT	Endo	1.77636e-15	138	15.3268	1242.53	8	1	8	138	7.12573e-13	2.99281e-11
KRAS.KIT	Oral	0.230295	8.06667	0.148831	437.215	0.5	0.5	7.5	60.5	0.317358	1
KRAS.KIT	Ovarian	0.293718	7	0.118733	412.69	0.5	0.5	3.5	24.5	0.317358	1
KRAS.KIT	Pancr	0.0505628	5.375	0.848944	34.0312	2	4	8	86	0.257912	1
KRAS.EGFR	Breast	2.4594e-06	99	4.22012	2322.45	3.5	0.5	3.5	49.5	9.39589e-05	0.0414359
KRAS.EGFR	CRC	0.203203	8.62963	0.164471	452.788	0.5	0.5	13.5	116.5	0.317358	1
KRAS.EGFR	Endo	2.2e-16	414	42.8006	4004.52	12	1	4	138	1.1003e-13	3.70656e-12
KRAS.EGFR	Oral	0.230295	8.06667	0.148831	437.215	0.5	0.5	7.5	60.5	0.317358	1
KRAS.EGFR	Ovarian	0.293718	7	0.118733	412.69	0.5	0.5	3.5	24.5	0.317358	1
KRAS.EGFR	Pancr	0.0505628	5.375	0.848944	34.0312	2	4	8	86	0.257912	1
GL.EGFR	Breast	2.32814e-05	48	3.76269	612.329	3	1	3	48	0.000718397	0.392245
GL.EGFR	CRC	0.905479	1.20106	0.0588225	24.5236	0.5	3.5	13.5	113.5	0.909311	1
GL.EGFR	Endo	1.15786e-08	27.2	5.90477	125.295	6	3	10	136	8.26597e-07	0.000195077
GL.EGFR	Oral	0.230295	8.06667	0.148831	437.215	0.5	0.5	7.5	60.5	0.317358	1
GL.EGFR	Ovarian	0.293718	7	0.118733	412.69	0.5	0.5	3.5	24.5	0.317358	1
GL.EGFR	Pancr	0.0505628	5.375	0.848944	34.0312	2	4	8	86	0.257912	1
PTEN.APC	Breast	0.813664	1.46154	0.0629405	33.9383	0.5	2.5	6.5	47.5	0.819452	1
PTEN.APC	CRC	4.05274e-05	50.6522	2.29051	1120.12	2.5	0.5	11.5	116.5	0.000861256	0.682805
PTEN.APC	Endo	0.00377998	5.28926	1.55622	17.977	5	11	11	128	0.0221282	1
PTEN.APC	Oral	0.230295	8.06667	0.148831	437.215	0.5	0.5	7.5	60.5	0.317358	1
PTEN.APC	Ovarian	0.293718	7	0.118733	412.69	0.5	0.5	3.5	24.5	0.317358	1
PTEN.APC	Pancr	0.058064	9.88889	0.568975	171.871	1	1	9	89	0.292718	1
PTEN.DDR2	Breast	0.000134333	55	2.27347	1330.57	2.5	0.5	4.5	49.5	0.00215137	1
TP53.KIT	CRC	5.5154e-09	110.368	5.51888	2207.18	4.5	0.5	9.5	116.5	4.81469e-07	9.29235e-05
PTEN.DDR2	Endo	2.2e-16	303.6	32.544	2832.25	11	1	5	138	1.1003e-13	3.70656e-12
PTEN.DDR2	Oral	0.00477801	27.9231	1.02859	758.03	1.5	0.5	6.5	60.5	0.0271868	1
PTEN.DDR2	Ovarian	0.293718	7	0.118733	412.69	0.5	0.5	3.5	24.5	0.317358	1
PTEN.DDR2	Pancr	4.27968e-05	53.2353	2.35847	1201.63	2.5	0.5	8.5	90.5	0.000861256	0.721041
GL.DDR2	Breast	0.00639318	27	0.976488	746.553	1.5	0.5	5.5	49.5	0.0341186	1
GL.DDR2	CRC	0.00103173	20.9091	1.75297	249.4	2	1	11	115	0.0152479	1
GL.DDR2	Endo	1.99418e-12	45.3333	10.0512	204.465	8	3	8	136	3.69209e-10	3.3598e-08
GL.DDR2	Oral	0.00477801	27.9231	1.02859	758.03	1.5	0.5	6.5	60.5	0.0271868	1
GL.DDR2	Ovarian	0.293718	7	0.118733	412.69	0.5	0.5	3.5	24.5	0.317358	1
GL.DDR2	Pancr	8.00521e-10	89	8.67364	913.227	5	1	5	89	7.70696e-08	1.34872e-05
PIK3CA.NF1	Breast	0.989041	1.02198	0.0472166	22.1202	0.5	3.5	6.5	46.5	0.989041	1
PIK3CA.NF1	CRC	0.177448	4.75	0.400552	56.3285	1	2	12	114	0.317358	1
PIK3CA.NF1	Endo	0.745481	0.705556	0.0856248	5.81384	1	12	15	127	0.752719	1
PIK3CA.NF1	Oral	0.188175	4.83333	0.37991	61.4911	1	2	6	58	0.317358	1
PIK3CA.NF1	Ovarian	0.293718	7	0.118733	412.69	0.5	0.5	3.5	24.5	0.317358	1
PIK3CA.NF1	Pancr	0.20613	8.61905	0.1624	457.438	0.5	0.5	10.5	90.5	0.317358	1
NOTCH1.PDGFRA	Breast	4.24438e-06	47	5.15656	428.386	4	2	2	47	0.000154782	0.0715094
NOTCH1.PDGFRA	CRC	0.203203	8.62963	0.164471	452.788	0.5	0.5	13.5	116.5	0.317358	1
NOTCH1.PDGFRA	Endo	1.99418e-12	45.3333	10.0512	204.465	8	3	8	136	3.69209e-10	3.3598e-08
NOTCH1.PDGFRA	Oral	0.230295	8.06667	0.148831	437.215	0.5	0.5	7.5	60.5	0.317358	1
NOTCH1.PDGFRA	Ovarian	0.293718	7	0.118733	412.69	0.5	0.5	3.5	24.5	0.317358	1
NOTCH1.PDGFRA	Pancr	5.63912e-09	125.308	6.06521	2588.87	4.5	0.5	6.5	90.5	4.89732e-07	9.5008e-05
FBXW7.GATA3	Breast	0.00159504	24	1.76805	325.783	2	1	4	48	0.0198567	1
FBXW7.GATA3	CRC	0.00312343	27.96	1.08052	723.506	1.5	0.5	12.5	116.5	0.0198567	1
FBXW7.GATA3	Endo	2.2e-16	583.364	30.3247	11222.3	11.5	0.5	5.5	139.5	1.1003e-13	3.70656e-12
FBXW7.GATA3	Oral	0.230295	8.06667	0.148831	437.215	0.5	0.5	7.5	60.5	0.317358	1
FBXW7.GATA3	Ovarian	0.293718	7	0.118733	412.69	0.5	0.5	3.5	24.5	0.317358	1
FBXW7.GATA3	Pancr	0.000803105	12.4286	2.10449	73.3999	3	3	7	87	0.0122783	1
KRAS.APC	Breast	0.250464	7.61538	0.138882	417.578	0.5	0.5	6.5	49.5	0.317358	1
KRAS.APC	CRC	0.915278	1.125	0.129389	9.78154	1	8	12	108	0.917402	1
KRAS.APC	Endo	0.0197936	5.11538	1.14326	22.8882	3	6	13	133	0.101951	1
KRAS.APC	Oral	0.230295	8.06667	0.148831	437.215	0.5	0.5	7.5	60.5	0.317358	1
KRAS.APC	Ovarian	0.293718	7	0.118733	412.69	0.5	0.5	3.5	24.5	0.317358	1
KRAS.APC	Pancr	0.953992	0.915344	0.0459785	18.2228	0.5	4.5	10.5	86.5	0.955012	1
VHL.NOTCH1	Breast	0.250464	7.61538	0.138882	417.578	0.5	0.5	6.5	49.5	0.317358	1
VHL.NOTCH1	CRC	0.905479	1.20106	0.0588225	24.5236	0.5	3.5	13.5	113.5	0.909311	1
VHL.NOTCH1	Endo	0.187322	4.56667	0.390572	53.3947	1	2	15	137	0.317358	1
VHL.NOTCH1	Oral	0.230295	8.06667	0.148831	437.215	0.5	0.5	7.5	60.5	0.317358	1
VHL.NOTCH1	Ovarian	0.293718	7	0.118733	412.69	0.5	0.5	3.5	24.5	0.317358	1
VHL.NOTCH1	Pancr	0.536536	0.513889	0.0607352	4.34808	1	16	9	74	0.555528	1
NOTCH1.VHL	Breast	0.250464	7.61538	0.138882	417.578	0.5	0.5	6.5	49.5	0.317358	1
NOTCH1.VHL	CRC	0.849068	0.750842	0.039313	14.3404	0.5	5.5	13.5	111.5	0.854189	1
NOTCH1.VHL	Endo	0.207443	8.45455	0.162303	440.408	0.5	0.5	16.5	139.5	0.317358	1
NOTCH1.VHL	Oral	0.230295	8.06667	0.148831	437.215	0.5	0.5	7.5	60.5	0.317358	1
NOTCH1.VHL	Ovarian	0.293718	7	0.118733	412.69	0.5	0.5	3.5	24.5	0.317358	1
NOTCH1.VHL	Pancr	0.907738	1.13889	0.127484	10.1744	1	8	9	82	0.911362	1
PTEN.WT1	Breast	0.000252997	23.5	2.77536	198.983	3	2	3	47	0.00395041	1
PTEN.WT1	CRC	0.00312343	27.96	1.08052	723.506	1.5	0.5	12.5	116.5	0.0198567	1
PTEN.WT1	Endo	2.22045e-16	75.5556	16.4021	348.042	10	3	6	136	1.1003e-13	3.74101e-12
PTEN.WT1	Oral	0.230295	8.06667	0.148831	437.215	0.5	0.5	7.5	60.5	0.317358	1
PTEN.WT1	Ovarian	0.293718	7	0.118733	412.69	0.5	0.5	3.5	24.5	0.317358	1
PTEN.WT1	Pancr	4.27968e-05	53.2353	2.35847	1201.63	2.5	0.5	8.5	90.5	0.000861256	0.721041
VHL.EGFR	Breast	0.250464	7.61538	0.138882	417.578	0.5	0.5	6.5	49.5	0.317358	1
VHL.EGFR	CRC	0.203203	8.62963	0.164471	452.788	0.5	0.5	13.5	116.5	0.317358	1
VHL.EGFR	Endo	0.187322	4.56667	0.390572	53.3947	1	2	15	137	0.317358	1
VHL.EGFR	Oral	0.230295	8.06667	0.148831	437.215	0.5	0.5	7.5	60.5	0.317358	1
VHL.EGFR	Ovarian	0.293718	7	0.118733	412.69	0.5	0.5	3.5	24.5	0.317358	1
VHL.EGFR	Pancr	0.00325692	28.5789	1.08655	751.698	1.5	0.5	9.5	90.5	0.0198567	1
GL.ERBB4	Breast	2.4594e-06	99	4.22012	2322.45	3.5	0.5	3.5	49.5	9.39589e-05	0.0414359
GL.ERBB4	CRC	0.177448	4.75	0.400552	56.3285	1	2	12	114	0.317358	1
GL.ERBB4	Endo	2.2e-16	177.429	19.6378	1603.08	9	1	7	138	1.1003e-13	3.70656e-12
GL.ERBB4	Oral	8.16599e-05	55	2.33495	1295.53	2.5	0.5	5.5	60.5	0.00144064	1
GL.ERBB4	Ovarian	0.0105794	29.4	0.928634	930.786	1.5	0.5	2.5	24.5	0.0546755	1
GL.ERBB4	Pancr	0.514809	2.84127	0.108654	74.2987	0.5	1.5	10.5	89.5	0.53594	1
GL.BRAF	Breast	2.4594e-06	99	4.22012	2322.45	3.5	0.5	3.5	49.5	9.39589e-05	0.0414359
GL.BRAF	CRC	0.676233	0.540741	0.0292224	10.006	0.5	7.5	13.5	109.5	0.687952	1
GL.BRAF	Endo	0.0596489	4.82143	0.80954	28.7153	2	4	14	135	0.294608	1
GL.BRAF	Oral	0.230295	8.06667	0.148831	437.215	0.5	0.5	7.5	60.5	0.317358	1
GL.BRAF	Ovarian	0.293718	7	0.118733	412.69	0.5	0.5	3.5	24.5	0.317358	1
GL.BRAF	Pancr	0.000142131	18.8571	2.68898	132.24	3	2	7	88	0.00226764	1
GL.AKT1	Breast	0.204232	4.7	0.359206	61.4968	1	2	5	47	0.317358	1
GL.AKT1	CRC	0.315739	3.13889	0.302332	32.5888	1	3	12	113	0.340627	1
GL.AKT1	Endo	0.000549414	8.93333	2.11373	37.7552	4	5	12	134	0.00846891	1
GL.AKT1	Oral	0.230295	8.06667	0.148831	437.215	0.5	0.5	7.5	60.5	0.317358	1
GL.AKT1	Ovarian	0.293718	7	0.118733	412.69	0.5	0.5	3.5	24.5	0.317358	1
GL.AKT1	Pancr	1.07991e-05	38.1429	3.49371	416.428	3	1	7	89	0.00037905	0.181944
NF1.FBXW7	Breast	0.250464	7.61538	0.138882	417.578	0.5	0.5	6.5	49.5	0.317358	1
NF1.FBXW7	CRC	0.0597154	9.58333	0.562797	163.186	1	1	12	115	0.294608	1
NF1.FBXW7	Endo	0.000216169	15.8077	2.4183	103.33	3	2	13	137	0.00339108	1
NF1.FBXW7	Oral	8.16599e-05	55	2.33495	1295.53	2.5	0.5	5.5	60.5	0.00144064	1
NF1.FBXW7	Ovarian	0.0105794	29.4	0.928634	930.786	1.5	0.5	2.5	24.5	0.0546755	1
NF1.FBXW7	Pancr	0.173524	4.88889	0.402699	59.3526	1	2	9	88	0.317358	1
GL.PPARG	Breast	2.4594e-06	99	4.22012	2322.45	3.5	0.5	3.5	49.5	9.39589e-05	0.0414359
GL.PPARG	CRC	4.05274e-05	50.6522	2.29051	1120.12	2.5	0.5	11.5	116.5	0.000861256	0.682805
GL.PPARG	Endo	8.43192e-12	53.2778	9.63534	294.595	7	2	9	137	1.35296e-09	1.42061e-07
GL.PPARG	Oral	0.00477801	27.9231	1.02859	758.03	1.5	0.5	6.5	60.5	0.0271868	1
GL.PPARG	Ovarian	0.293718	7	0.118733	412.69	0.5	0.5	3.5	24.5	0.317358	1
GL.PPARG	Pancr	0.00094906	22.25	1.81348	272.991	2	1	8	89	0.0142384	1
PTEN.DNMT3A	Breast	0.00639318	27	0.976488	746.553	1.5	0.5	5.5	49.5	0.0341186	1
PTEN.DNMT3A	CRC	4.05274e-05	50.6522	2.29051	1120.12	2.5	0.5	11.5	116.5	0.000861256	0.682805
PTEN.DNMT3A	Endo	3.30458e-11	28.5	7.9045	102.758	9	6	7	133	4.67862e-09	5.56755e-07
PTEN.DNMT3A	Oral	0.230295	8.06667	0.148831	437.215	0.5	0.5	7.5	60.5	0.317358	1
PTEN.DNMT3A	Ovarian	0.293718	7	0.118733	412.69	0.5	0.5	3.5	24.5	0.317358	1
PTEN.DNMT3A	Pancr	0.00325692	28.5789	1.08655	751.698	1.5	0.5	9.5	90.5	0.0198567	1
PTEN.PPARG	Breast	0.000134333	55	2.27347	1330.57	2.5	0.5	4.5	49.5	0.00215137	1
PTEN.PPARG	CRC	0.00312343	27.96	1.08052	723.506	1.5	0.5	12.5	116.5	0.0198567	1
PTEN.PPARG	Endo	6.66134e-16	88.0714	15.9278	486.983	9	2	7	137	2.8777e-13	1.1223e-11
PTEN.PPARG	Oral	0.00477801	27.9231	1.02859	758.03	1.5	0.5	6.5	60.5	0.0271868	1
PTEN.PPARG	Ovarian	0.293718	7	0.118733	412.69	0.5	0.5	3.5	24.5	0.317358	1
PTEN.PPARG	Pancr	5.12341e-07	84.4667	3.97894	1793.1	3.5	0.5	7.5	90.5	2.5614e-05	0.00863191
KRAS.ARAF	Breast	0.000134333	55	2.27347	1330.57	2.5	0.5	4.5	49.5	0.00215137	1
KRAS.ARAF	CRC	0.00727417	10.3636	1.32707	80.9339	2	2	11	114	0.0386366	1
KRAS.ARAF	Endo	9.35112e-11	133.435	6.93628	2566.91	5.5	0.5	11.5	139.5	9.97137e-09	1.57548e-06
KRAS.ARAF	Oral	0.230295	8.06667	0.148831	437.215	0.5	0.5	7.5	60.5	0.317358	1
KRAS.ARAF	Ovarian	0.293718	7	0.118733	412.69	0.5	0.5	3.5	24.5	0.317358	1
KRAS.ARAF	Pancr	0.00279213	9.21429	1.71124	49.615	3	4	7	86	0.0198567	1
PTEN.TET2	Breast	0.204232	4.7	0.359206	61.4968	1	2	5	47	0.317358	1
PTEN.TET2	CRC	4.05274e-05	50.6522	2.29051	1120.12	2.5	0.5	11.5	116.5	0.000861256	0.682805
PTEN.TET2	Endo	0.00332893	6.28571	1.60811	24.5693	4	7	12	132	0.0198567	1
PTEN.TET2	Oral	0.230295	8.06667	0.148831	437.215	0.5	0.5	7.5	60.5	0.317358	1
PTEN.TET2	Ovarian	0.293718	7	0.118733	412.69	0.5	0.5	3.5	24.5	0.317358	1
PTEN.TET2	Pancr	0.058064	9.88889	0.568975	171.871	1	1	9	89	0.292718	1
PIK3CA.TSC1	Breast	0.580258	2.48718	0.091401	67.6804	0.5	1.5	6.5	48.5	0.592065	1
PIK3CA.TSC1	CRC	0.00103173	20.9091	1.75297	249.4	2	1	11	115	0.0152479	1
PIK3CA.TSC1	Endo	0.471126	2.25	0.235895	21.4608	1	4	15	135	0.505865	1
PIK3CA.TSC1	Oral	0.550792	2.64444	0.0985675	70.9472	0.5	1.5	7.5	59.5	0.569449	1
PIK3CA.TSC1	Ovarian	0.293718	7	0.118733	412.69	0.5	0.5	3.5	24.5	0.317358	1
PIK3CA.TSC1	Pancr	0.20613	8.61905	0.1624	457.438	0.5	0.5	10.5	90.5	0.317358	1
NOTCH1.FBXW7	Breast	0.580258	2.48718	0.091401	67.6804	0.5	1.5	6.5	48.5	0.592065	1
NOTCH1.FBXW7	CRC	0.73548	1.6963	0.077316	37.2164	0.5	2.5	13.5	114.5	0.745929	1
NOTCH1.FBXW7	Endo	0.00843948	9.78571	1.27797	74.9318	2	2	14	137	0.0444755	1
NOTCH1.FBXW7	Oral	0.00477801	27.9231	1.02859	758.03	1.5	0.5	6.5	60.5	0.0271868	1
NOTCH1.FBXW7	Ovarian	0.293718	7	0.118733	412.69	0.5	0.5	3.5	24.5	0.317358	1
NOTCH1.FBXW7	Pancr	0.309865	3.22222	0.302744	34.2953	1	3	9	87	0.33444	1
GL.PDGFRA	Breast	3.91289e-08	178.2	7.36604	4311.03	4.5	0.5	2.5	49.5	2.53555e-06	0.000659244
GL.PDGFRA	CRC	0.203203	8.62963	0.164471	452.788	0.5	0.5	13.5	116.5	0.317358	1
GL.PDGFRA	Endo	8.43192e-12	53.2778	9.63534	294.595	7	2	9	137	1.35296e-09	1.42061e-07
GL.PDGFRA	Oral	0.00477801	27.9231	1.02859	758.03	1.5	0.5	6.5	60.5	0.0271868	1
GL.PDGFRA	Ovarian	0.293718	7	0.118733	412.69	0.5	0.5	3.5	24.5	0.317358	1
GL.PDGFRA	Pancr	5.12341e-07	84.4667	3.97894	1793.1	3.5	0.5	7.5	90.5	2.5614e-05	0.00863191
GL.SF3B1	Breast	0.00986527	11.75	1.28914	107.097	2	2	4	47	0.051795	1
GL.SF3B1	CRC	0.203203	8.62963	0.164471	452.788	0.5	0.5	13.5	116.5	0.317358	1
GL.SF3B1	Endo	2.22045e-16	279	14.8232	5251.29	8.5	0.5	8.5	139.5	1.1003e-13	3.74101e-12
GL.SF3B1	Oral	8.16599e-05	55	2.33495	1295.53	2.5	0.5	5.5	60.5	0.00144064	1
GL.SF3B1	Ovarian	0.293718	7	0.118733	412.69	0.5	0.5	3.5	24.5	0.317358	1
GL.SF3B1	Pancr	0.00094906	22.25	1.81348	272.991	2	1	8	89	0.0142384	1
NOTCH1.MSH2	Breast	0.204232	4.7	0.359206	61.4968	1	2	5	47	0.317358	1
NOTCH1.MSH2	CRC	0.203203	8.62963	0.164471	452.788	0.5	0.5	13.5	116.5	0.317358	1
NOTCH1.MSH2	Endo	0.299935	2.33929	0.451704	12.1147	2	8	14	131	0.32395	1
NOTCH1.MSH2	Oral	0.230295	8.06667	0.148831	437.215	0.5	0.5	7.5	60.5	0.317358	1
NOTCH1.MSH2	Ovarian	0.293718	7	0.118733	412.69	0.5	0.5	3.5	24.5	0.317358	1
NOTCH1.MSH2	Pancr	0.058064	9.88889	0.568975	171.871	1	1	9	89	0.292718	1
NOTCH1.TET2	Breast	0.0734634	9.6	0.517335	178.144	1	1	5	48	0.317358	1
TP53.MLH1	CRC	2.85663e-06	17.5	3.91373	78.2502	5	4	8	112	0.00010767	0.0481286
NOTCH1.TET2	Endo	0.453509	1.84286	0.366434	9.26803	2	10	14	129	0.487322	1
NOTCH1.TET2	Oral	0.230295	8.06667	0.148831	437.215	0.5	0.5	7.5	60.5	0.317358	1
NOTCH1.TET2	Ovarian	0.293718	7	0.118733	412.69	0.5	0.5	3.5	24.5	0.317358	1
NOTCH1.TET2	Pancr	0.576421	1.88889	0.198237	17.9981	1	5	9	85	0.592065	1
PTEN.TSC1	Breast	0.580258	2.48718	0.091401	67.6804	0.5	1.5	6.5	48.5	0.592065	1
PTEN.TSC1	CRC	0.00312343	27.96	1.08052	723.506	1.5	0.5	12.5	116.5	0.0198567	1
PTEN.TSC1	Endo	3.27941e-05	15.1111	3.02323	75.5304	4	3	12	136	0.000861256	0.552515
PTEN.TSC1	Oral	0.230295	8.06667	0.148831	437.215	0.5	0.5	7.5	60.5	0.317358	1
PTEN.TSC1	Ovarian	0.293718	7	0.118733	412.69	0.5	0.5	3.5	24.5	0.317358	1
PTEN.TSC1	Pancr	0.00325692	28.5789	1.08655	751.698	1.5	0.5	9.5	90.5	0.0198567	1
PTEN.FGFR1	Breast	0.00159504	24	1.76805	325.783	2	1	4	48	0.0198567	1
PTEN.FGFR1	CRC	0.203203	8.62963	0.164471	452.788	0.5	0.5	13.5	116.5	0.317358	1
PTEN.FGFR1	Endo	1.85447e-09	26.25	6.46295	106.617	7	4	9	135	1.77524e-07	3.12442e-05
PTEN.FGFR1	Oral	0.230295	8.06667	0.148831	437.215	0.5	0.5	7.5	60.5	0.317358	1
PTEN.FGFR1	Ovarian	0.293718	7	0.118733	412.69	0.5	0.5	3.5	24.5	0.317358	1
PTEN.FGFR1	Pancr	0.00094906	22.25	1.81348	272.991	2	1	8	89	0.0142384	1
VHL.FGFR4	Breast	0.00159504	24	1.76805	325.783	2	1	4	48	0.0198567	1
VHL.FGFR4	CRC	0.203203	8.62963	0.164471	452.788	0.5	0.5	13.5	116.5	0.317358	1
VHL.FGFR4	Endo	8.43192e-12	53.2778	9.63534	294.595	7	2	9	137	1.35296e-09	1.42061e-07
VHL.FGFR4	Oral	0.230295	8.06667	0.148831	437.215	0.5	0.5	7.5	60.5	0.317358	1
VHL.FGFR4	Ovarian	0.293718	7	0.118733	412.69	0.5	0.5	3.5	24.5	0.317358	1
VHL.FGFR4	Pancr	0.00676874	11	1.36147	88.8744	2	2	8	88	0.0360429	1
VHL.ERBB4	Breast	0.000134333	55	2.27347	1330.57	2.5	0.5	4.5	49.5	0.00215137	1
VHL.ERBB4	CRC	0.00312343	27.96	1.08052	723.506	1.5	0.5	12.5	116.5	0.0198567	1
VHL.ERBB4	Endo	2.2e-16	177.429	19.6378	1603.08	9	1	7	138	1.1003e-13	3.70656e-12
VHL.ERBB4	Oral	0.230295	8.06667	0.148831	437.215	0.5	0.5	7.5	60.5	0.317358	1
VHL.ERBB4	Ovarian	0.293718	7	0.118733	412.69	0.5	0.5	3.5	24.5	0.317358	1
VHL.ERBB4	Pancr	0.173524	4.88889	0.402699	59.3526	1	2	9	88	0.317358	1
NF1.TP53	Breast	0.580258	2.48718	0.091401	67.6804	0.5	1.5	6.5	48.5	0.592065	1
NF1.TP53	CRC	0.73548	1.6963	0.077316	37.2164	0.5	2.5	13.5	114.5	0.745929	1
NF1.TP53	Endo	0.889572	0.86	0.102813	7.19367	1	10	15	129	0.894563	1
NF1.TP53	Oral	0.780591	1.56	0.0681947	35.686	0.5	2.5	7.5	58.5	0.787415	1
NF1.TP53	Ovarian	0.293718	7	0.118733	412.69	0.5	0.5	3.5	24.5	0.317358	1
NF1.TP53	Pancr	0.514809	2.84127	0.108654	74.2987	0.5	1.5	10.5	89.5	0.53594	1
PTEN.NF1	Breast	0.580258	2.48718	0.091401	67.6804	0.5	1.5	6.5	48.5	0.592065	1
PTEN.NF1	CRC	0.00312343	27.96	1.08052	723.506	1.5	0.5	12.5	116.5	0.0198567	1
PTEN.NF1	Endo	0.0190073	4.3	1.1699	15.8047	4	10	12	129	0.0979912	1
PTEN.NF1	Oral	0.230295	8.06667	0.148831	437.215	0.5	0.5	7.5	60.5	0.317358	1
PTEN.NF1	Ovarian	0.293718	7	0.118733	412.69	0.5	0.5	3.5	24.5	0.317358	1
PTEN.NF1	Pancr	0.00325692	28.5789	1.08655	751.698	1.5	0.5	9.5	90.5	0.0198567	1
KRAS.BRCA2	Breast	0.250464	7.61538	0.138882	417.578	0.5	0.5	6.5	49.5	0.317358	1
KRAS.BRCA2	CRC	0.915278	1.125	0.129389	9.78154	1	8	12	108	0.917402	1
KRAS.BRCA2	Endo	0.105502	3.82857	0.678907	21.5905	2	5	14	134	0.317358	1
KRAS.BRCA2	Oral	0.230295	8.06667	0.148831	437.215	0.5	0.5	7.5	60.5	0.317358	1
KRAS.BRCA2	Ovarian	0.293718	7	0.118733	412.69	0.5	0.5	3.5	24.5	0.317358	1
KRAS.BRCA2	Pancr	0.514809	2.84127	0.108654	74.2987	0.5	1.5	10.5	89.5	0.53594	1
KRAS.NOTCH1	Breast	0.250464	7.61538	0.138882	417.578	0.5	0.5	6.5	49.5	0.317358	1
KRAS.NOTCH1	CRC	0.315739	3.13889	0.302332	32.5888	1	3	12	113	0.340627	1
KRAS.NOTCH1	Endo	0.000216169	15.8077	2.4183	103.33	3	2	13	137	0.00339108	1
KRAS.NOTCH1	Oral	0.230295	8.06667	0.148831	437.215	0.5	0.5	7.5	60.5	0.317358	1
KRAS.NOTCH1	Ovarian	0.293718	7	0.118733	412.69	0.5	0.5	3.5	24.5	0.317358	1
KRAS.NOTCH1	Pancr	0.433675	0.329193	0.0180474	6.00462	0.5	11.5	10.5	79.5	0.466276	1
KRAS.VHL	Breast	0.250464	7.61538	0.138882	417.578	0.5	0.5	6.5	49.5	0.317358	1
KRAS.VHL	CRC	0.177448	4.75	0.400552	56.3285	1	2	12	114	0.317358	1
KRAS.VHL	Endo	0.187322	4.56667	0.390572	53.3947	1	2	15	137	0.317358	1
KRAS.VHL	Oral	0.230295	8.06667	0.148831	437.215	0.5	0.5	7.5	60.5	0.317358	1
KRAS.VHL	Ovarian	0.293718	7	0.118733	412.69	0.5	0.5	3.5	24.5	0.317358	1
KRAS.VHL	Pancr	0.390262	0.299048	0.0164687	5.43027	0.5	12.5	10.5	78.5	0.419734	1
APC.NF2	Breast	0.989041	1.02198	0.0472166	22.1202	0.5	3.5	6.5	46.5	0.989041	1
APC.NF2	CRC	0.0299674	4.67143	1.0428	20.9265	3	7	10	109	0.153183	1
APC.NF2	Endo	0.0271059	6.47619	0.996282	42.0976	2	3	14	136	0.138682	1
APC.NF2	Oral	0.230295	8.06667	0.148831	437.215	0.5	0.5	7.5	60.5	0.317358	1
APC.NF2	Ovarian	0.293718	7	0.118733	412.69	0.5	0.5	3.5	24.5	0.317358	1
APC.NF2	Pancr	0.20613	8.61905	0.1624	457.438	0.5	0.5	10.5	90.5	0.317358	1
PTEN.BRAF	Breast	2.4594e-06	99	4.22012	2322.45	3.5	0.5	3.5	49.5	9.39589e-05	0.0414359
PTEN.BRAF	CRC	0.0597154	9.58333	0.562797	163.186	1	1	12	115	0.294608	1
PTEN.BRAF	Endo	2.26954e-11	82.8	9.06355	756.419	6	1	10	138	3.38382e-09	3.82372e-07
PTEN.BRAF	Oral	0.230295	8.06667	0.148831	437.215	0.5	0.5	7.5	60.5	0.317358	1
PTEN.BRAF	Ovarian	0.293718	7	0.118733	412.69	0.5	0.5	3.5	24.5	0.317358	1
PTEN.BRAF	Pancr	5.12341e-07	84.4667	3.97894	1793.1	3.5	0.5	7.5	90.5	2.5614e-05	0.00863191
NF1.BCL9	Breast	0.250464	7.61538	0.138882	417.578	0.5	0.5	6.5	49.5	0.317358	1
NF1.BCL9	CRC	0.00312343	27.96	1.08052	723.506	1.5	0.5	12.5	116.5	0.0198567	1
NF1.BCL9	Endo	1.7582e-05	31.8462	3.08763	328.464	3	1	13	138	0.00056316	0.296222
NF1.BCL9	Oral	0.230295	8.06667	0.148831	437.215	0.5	0.5	7.5	60.5	0.317358	1
NF1.BCL9	Ovarian	0.293718	7	0.118733	412.69	0.5	0.5	3.5	24.5	0.317358	1
NF1.BCL9	Pancr	0.514809	2.84127	0.108654	74.2987	0.5	1.5	10.5	89.5	0.53594	1
NF2.GATA3	Breast	0.000134333	55	2.27347	1330.57	2.5	0.5	4.5	49.5	0.00215137	1
NF2.GATA3	CRC	4.05274e-05	50.6522	2.29051	1120.12	2.5	0.5	11.5	116.5	0.000861256	0.682805
NF2.GATA3	Endo	2.26954e-11	82.8	9.06355	756.419	6	1	10	138	3.38382e-09	3.82372e-07
NF2.GATA3	Oral	0.230295	8.06667	0.148831	437.215	0.5	0.5	7.5	60.5	0.317358	1
NF2.GATA3	Ovarian	0.293718	7	0.118733	412.69	0.5	0.5	3.5	24.5	0.317358	1
NF2.GATA3	Pancr	1.07991e-05	38.1429	3.49371	416.428	3	1	7	89	0.00037905	0.181944
APC.NF1	Breast	0.498006	2.25	0.20863	24.2655	1	4	5	45	0.534386	1
APC.NF1	CRC	0.959718	0.925926	0.0472292	18.1527	0.5	4.5	13.5	112.5	0.960288	1
APC.NF1	Endo	0.725179	1.47778	0.166504	13.1157	1	6	15	133	0.737479	1
APC.NF1	Oral	0.230295	8.06667	0.148831	437.215	0.5	0.5	7.5	60.5	0.317358	1
APC.NF1	Ovarian	0.293718	7	0.118733	412.69	0.5	0.5	3.5	24.5	0.317358	1
APC.NF1	Pancr	0.740062	1.68571	0.0757108	37.5327	0.5	2.5	10.5	88.5	0.749178	1
KRAS.BIRC2	Breast	0.000134333	55	2.27347	1330.57	2.5	0.5	4.5	49.5	0.00215137	1
KRAS.BIRC2	CRC	0.0597154	9.58333	0.562797	163.186	1	1	12	115	0.294608	1
KRAS.BIRC2	Endo	5.94854e-08	31.1364	5.40484	179.371	5	2	11	137	3.61809e-06	0.00100221
KRAS.BIRC2	Oral	0.230295	8.06667	0.148831	437.215	0.5	0.5	7.5	60.5	0.317358	1
KRAS.BIRC2	Ovarian	0.293718	7	0.118733	412.69	0.5	0.5	3.5	24.5	0.317358	1
KRAS.BIRC2	Pancr	1.07991e-05	38.1429	3.49371	416.428	3	1	7	89	0.00037905	0.181944
TP53.CSF1R	Breast	0.250464	7.61538	0.138882	417.578	0.5	0.5	6.5	49.5	0.317358	1
TP53.CSF1R	CRC	0.00804813	6.66	1.38442	32.0391	3	5	10	111	0.0427205	1
TP53.CSF1R	Endo	0.603587	1.78667	0.195537	16.3252	1	5	15	134	0.615464	1
TP53.CSF1R	Oral	0.230295	8.06667	0.148831	437.215	0.5	0.5	7.5	60.5	0.317358	1
TP53.CSF1R	Ovarian	0.491735	2.5	0.180274	34.6694	1	4	2	20	0.527893	1
TP53.CSF1R	Pancr	0.20613	8.61905	0.1624	457.438	0.5	0.5	10.5	90.5	0.317358	1
TP53.CDKN2A	Breast	0.989041	1.02198	0.0472166	22.1202	0.5	3.5	6.5	46.5	0.989041	1
TP53.CDKN2A	CRC	0.959718	0.925926	0.0472292	18.1527	0.5	4.5	13.5	112.5	0.960288	1
TP53.CDKN2A	Endo	0.603587	1.78667	0.195537	16.3252	1	5	15	134	0.615464	1
TP53.CDKN2A	Oral	0.550792	2.64444	0.0985675	70.9472	0.5	1.5	7.5	59.5	0.569449	1
TP53.CDKN2A	Ovarian	0.293718	7	0.118733	412.69	0.5	0.5	3.5	24.5	0.317358	1
TP53.CDKN2A	Pancr	0.514809	2.84127	0.108654	74.2987	0.5	1.5	10.5	89.5	0.53594	1
PDGFRA.FGFR4	Breast	2.4594e-06	99	4.22012	2322.45	3.5	0.5	3.5	49.5	9.39589e-05	0.0414359
PDGFRA.FGFR4	CRC	0.203203	8.62963	0.164471	452.788	0.5	0.5	13.5	116.5	0.317358	1
PDGFRA.FGFR4	Endo	8.43192e-12	53.2778	9.63534	294.595	7	2	9	137	1.35296e-09	1.42061e-07
PDGFRA.FGFR4	Oral	0.230295	8.06667	0.148831	437.215	0.5	0.5	7.5	60.5	0.317358	1
PDGFRA.FGFR4	Ovarian	0.293718	7	0.118733	412.69	0.5	0.5	3.5	24.5	0.317358	1
PDGFRA.FGFR4	Pancr	4.27968e-05	53.2353	2.35847	1201.63	2.5	0.5	8.5	90.5	0.000861256	0.721041
NOTCH1.PIK3R1	Breast	0.00126269	15.3333	2.11462	111.184	3	3	3	46	0.0171424	1
NOTCH1.PIK3R1	CRC	0.315739	3.13889	0.302332	32.5888	1	3	12	113	0.340627	1
NOTCH1.PIK3R1	Endo	4.69514e-10	21.5	6.48023	71.3324	10	10	6	129	4.70855e-08	7.91036e-06
NOTCH1.PIK3R1	Oral	0.230295	8.06667	0.148831	437.215	0.5	0.5	7.5	60.5	0.317358	1
NOTCH1.PIK3R1	Ovarian	0.293718	7	0.118733	412.69	0.5	0.5	3.5	24.5	0.317358	1
NOTCH1.PIK3R1	Pancr	1.07991e-05	38.1429	3.49371	416.428	3	1	7	89	0.00037905	0.181944
KRAS.SF3B1	Breast	0.000134333	55	2.27347	1330.57	2.5	0.5	4.5	49.5	0.00215137	1
KRAS.SF3B1	CRC	0.203203	8.62963	0.164471	452.788	0.5	0.5	13.5	116.5	0.317358	1
KRAS.SF3B1	Endo	2.08056e-13	107.333	11.8796	969.765	7	1	9	138	5.94123e-11	3.50532e-09
KRAS.SF3B1	Oral	8.16599e-05	55	2.33495	1295.53	2.5	0.5	5.5	60.5	0.00144064	1
KRAS.SF3B1	Ovarian	0.293718	7	0.118733	412.69	0.5	0.5	3.5	24.5	0.317358	1
KRAS.SF3B1	Pancr	0.00094906	22.25	1.81348	272.991	2	1	8	89	0.0142384	1
TP53.BCL9	Breast	0.250464	7.61538	0.138882	417.578	0.5	0.5	6.5	49.5	0.317358	1
TP53.BCL9	CRC	0.00103173	20.9091	1.75297	249.4	2	1	11	115	0.0152479	1
TP53.BCL9	Endo	0.00843948	9.78571	1.27797	74.9318	2	2	14	137	0.0444755	1
TP53.BCL9	Oral	0.230295	8.06667	0.148831	437.215	0.5	0.5	7.5	60.5	0.317358	1
TP53.BCL9	Ovarian	0.293718	7	0.118733	412.69	0.5	0.5	3.5	24.5	0.317358	1
TP53.BCL9	Pancr	0.20613	8.61905	0.1624	457.438	0.5	0.5	10.5	90.5	0.317358	1
VHL.SMAD4	Breast	0.000134333	55	2.27347	1330.57	2.5	0.5	4.5	49.5	0.00215137	1
VHL.SMAD4	CRC	0.00312343	27.96	1.08052	723.506	1.5	0.5	12.5	116.5	0.0198567	1
VHL.SMAD4	Endo	2.26954e-11	82.8	9.06355	756.419	6	1	10	138	3.38382e-09	3.82372e-07
VHL.SMAD4	Oral	0.230295	8.06667	0.148831	437.215	0.5	0.5	7.5	60.5	0.317358	1
VHL.SMAD4	Ovarian	0.293718	7	0.118733	412.69	0.5	0.5	3.5	24.5	0.317358	1
VHL.SMAD4	Pancr	0.953992	0.915344	0.0459785	18.2228	0.5	4.5	10.5	86.5	0.955012	1
NOTCH1.SOX2	Breast	0.000134333	55	2.27347	1330.57	2.5	0.5	4.5	49.5	0.00215137	1
NOTCH1.SOX2	CRC	0.0597154	9.58333	0.562797	163.186	1	1	12	115	0.294608	1
NOTCH1.SOX2	Endo	7.55109e-10	41.1	7.32815	230.51	6	2	10	137	7.48358e-08	1.27221e-05
NOTCH1.SOX2	Oral	0.230295	8.06667	0.148831	437.215	0.5	0.5	7.5	60.5	0.317358	1
NOTCH1.SOX2	Ovarian	0.293718	7	0.118733	412.69	0.5	0.5	3.5	24.5	0.317358	1
NOTCH1.SOX2	Pancr	0.058064	9.88889	0.568975	171.871	1	1	9	89	0.292718	1
GL.CBL	Breast	0.000134333	55	2.27347	1330.57	2.5	0.5	4.5	49.5	0.00215137	1
GL.CBL	CRC	0.203203	8.62963	0.164471	452.788	0.5	0.5	13.5	116.5	0.317358	1
GL.CBL	Endo	0.00124406	19.7143	1.67991	231.353	2	1	14	138	0.0169441	1
GL.CBL	Oral	0.00122595	23.6	1.80951	307.795	2	1	5	59	0.0169441	1
GL.CBL	Ovarian	0.293718	7	0.118733	412.69	0.5	0.5	3.5	24.5	0.317358	1
GL.CBL	Pancr	2.27702e-08	44	6.77407	285.795	5	2	5	88	1.56584e-06	0.000383632
PTEN.KDR	Breast	0.00986527	11.75	1.28914	107.097	2	2	4	47	0.051795	1
PTEN.KDR	CRC	0.00312343	27.96	1.08052	723.506	1.5	0.5	12.5	116.5	0.0198567	1
PTEN.KDR	Endo	2.2e-16	146.25	29.4831	725.469	13	4	3	135	1.1003e-13	3.70656e-12
PTEN.KDR	Oral	0.230295	8.06667	0.148831	437.215	0.5	0.5	7.5	60.5	0.317358	1
PTEN.KDR	Ovarian	0.293718	7	0.118733	412.69	0.5	0.5	3.5	24.5	0.317358	1
PTEN.KDR	Pancr	2.01831e-06	21.5	4.36583	105.879	5	4	5	86	8.05794e-05	0.0340045
BRCA2.NF1	Breast	0.250464	7.61538	0.138882	417.578	0.5	0.5	6.5	49.5	0.317358	1
BRCA2.NF1	CRC	0.177448	4.75	0.400552	56.3285	1	2	12	114	0.317358	1
BRCA2.NF1	Endo	0.913469	1.18182	0.0584348	23.9018	0.5	3.5	16.5	136.5	0.915697	1
BRCA2.NF1	Oral	0.230295	8.06667	0.148831	437.215	0.5	0.5	7.5	60.5	0.317358	1
BRCA2.NF1	Ovarian	0.639746	2.2381	0.0753008	66.5208	0.5	1.5	3.5	23.5	0.651108	1
BRCA2.NF1	Pancr	0.514809	2.84127	0.108654	74.2987	0.5	1.5	10.5	89.5	0.53594	1
GL.BIRC2	Breast	0.000134333	55	2.27347	1330.57	2.5	0.5	4.5	49.5	0.00215137	1
GL.BIRC2	CRC	0.0597154	9.58333	0.562797	163.186	1	1	12	115	0.294608	1
GL.BIRC2	Endo	2.26954e-11	82.8	9.06355	756.419	6	1	10	138	3.38382e-09	3.82372e-07
GL.BIRC2	Oral	0.230295	8.06667	0.148831	437.215	0.5	0.5	7.5	60.5	0.317358	1
GL.BIRC2	Ovarian	0.293718	7	0.118733	412.69	0.5	0.5	3.5	24.5	0.317358	1
GL.BIRC2	Pancr	0.00094906	22.25	1.81348	272.991	2	1	8	89	0.0142384	1
TSC1.CSF1R	Breast	0.250464	7.61538	0.138882	417.578	0.5	0.5	6.5	49.5	0.317358	1
TSC1.CSF1R	CRC	0.0535566	5.09091	0.835798	31.0091	2	4	11	112	0.272605	1
TSC1.CSF1R	Endo	0.105502	3.82857	0.678907	21.5905	2	5	14	134	0.317358	1
TSC1.CSF1R	Oral	0.230295	8.06667	0.148831	437.215	0.5	0.5	7.5	60.5	0.317358	1
TSC1.CSF1R	Ovarian	0.202396	5.5	0.333411	90.729	1	2	2	22	0.317358	1
TSC1.CSF1R	Pancr	0.20613	8.61905	0.1624	457.438	0.5	0.5	10.5	90.5	0.317358	1
PTEN.CDH1	Breast	0.00639318	27	0.976488	746.553	1.5	0.5	5.5	49.5	0.0341186	1
PTEN.CDH1	CRC	0.00312343	27.96	1.08052	723.506	1.5	0.5	12.5	116.5	0.0198567	1
PTEN.CDH1	Endo	0.00655182	5.45833	1.43224	20.802	4	8	12	131	0.034943	1
PTEN.CDH1	Oral	0.230295	8.06667	0.148831	437.215	0.5	0.5	7.5	60.5	0.317358	1
PTEN.CDH1	Ovarian	0.293718	7	0.118733	412.69	0.5	0.5	3.5	24.5	0.317358	1
PTEN.CDH1	Pancr	0.00325692	28.5789	1.08655	751.698	1.5	0.5	9.5	90.5	0.0198567	1
GL.ABL1	Breast	0.00159504	24	1.76805	325.783	2	1	4	48	0.0198567	1
GL.ABL1	CRC	0.00312343	27.96	1.08052	723.506	1.5	0.5	12.5	116.5	0.0198567	1
GL.ABL1	Endo	5.94854e-08	31.1364	5.40484	179.371	5	2	11	137	3.61809e-06	0.00100221
GL.ABL1	Oral	0.230295	8.06667	0.148831	437.215	0.5	0.5	7.5	60.5	0.317358	1
GL.ABL1	Ovarian	0.293718	7	0.118733	412.69	0.5	0.5	3.5	24.5	0.317358	1
GL.ABL1	Pancr	0.00094906	22.25	1.81348	272.991	2	1	8	89	0.0142384	1
GL.MDM2	Breast	0.00159504	24	1.76805	325.783	2	1	4	48	0.0198567	1
GL.MDM2	CRC	0.510723	2.85185	0.110592	73.5412	0.5	1.5	13.5	115.5	0.53594	1
GL.MDM2	Endo	5.94854e-08	31.1364	5.40484	179.371	5	2	11	137	3.61809e-06	0.00100221
GL.MDM2	Oral	0.230295	8.06667	0.148831	437.215	0.5	0.5	7.5	60.5	0.317358	1
GL.MDM2	Ovarian	0.293718	7	0.118733	412.69	0.5	0.5	3.5	24.5	0.317358	1
GL.MDM2	Pancr	0.173524	4.88889	0.402699	59.3526	1	2	9	88	0.317358	1
TSC2.TSC1	Breast	0.580258	2.48718	0.091401	67.6804	0.5	1.5	6.5	48.5	0.592065	1
TSC2.TSC1	CRC	0.177448	4.75	0.400552	56.3285	1	2	12	114	0.317358	1
TSC2.TSC1	Endo	0.187322	4.56667	0.390572	53.3947	1	2	15	137	0.317358	1
TSC2.TSC1	Oral	0.230295	8.06667	0.148831	437.215	0.5	0.5	7.5	60.5	0.317358	1
TSC2.TSC1	Ovarian	0.293718	7	0.118733	412.69	0.5	0.5	3.5	24.5	0.317358	1
TSC2.TSC1	Pancr	0.00325692	28.5789	1.08655	751.698	1.5	0.5	9.5	90.5	0.0198567	1
GL.FGFR1	Breast	2.32814e-05	48	3.76269	612.329	3	1	3	48	0.000718397	0.392245
GL.FGFR1	CRC	0.00312343	27.96	1.08052	723.506	1.5	0.5	12.5	116.5	0.0198567	1
GL.FGFR1	Endo	0.0596489	4.82143	0.80954	28.7153	2	4	14	135	0.294608	1
GL.FGFR1	Oral	0.230295	8.06667	0.148831	437.215	0.5	0.5	7.5	60.5	0.317358	1
GL.FGFR1	Ovarian	0.293718	7	0.118733	412.69	0.5	0.5	3.5	24.5	0.317358	1
GL.FGFR1	Pancr	0.058064	9.88889	0.568975	171.871	1	1	9	89	0.292718	1
PIK3R1.GATA3	Breast	0.000134333	55	2.27347	1330.57	2.5	0.5	4.5	49.5	0.00215137	1
PIK3R1.GATA3	CRC	0.00312343	27.96	1.08052	723.506	1.5	0.5	12.5	116.5	0.0198567	1
PIK3R1.GATA3	Endo	2.2e-16	353.4	18.7355	6666.02	9.5	0.5	7.5	139.5	1.1003e-13	3.70656e-12
PIK3R1.GATA3	Oral	0.230295	8.06667	0.148831	437.215	0.5	0.5	7.5	60.5	0.317358	1
PIK3R1.GATA3	Ovarian	0.293718	7	0.118733	412.69	0.5	0.5	3.5	24.5	0.317358	1
PIK3R1.GATA3	Pancr	0.00325692	28.5789	1.08655	751.698	1.5	0.5	9.5	90.5	0.0198567	1
KRAS.JAK3	Breast	0.00639318	27	0.976488	746.553	1.5	0.5	5.5	49.5	0.0341186	1
KRAS.JAK3	CRC	0.510723	2.85185	0.110592	73.5412	0.5	1.5	13.5	115.5	0.53594	1
KRAS.JAK3	Endo	2.22045e-16	279	14.8232	5251.29	8.5	0.5	8.5	139.5	1.1003e-13	3.74101e-12
KRAS.JAK3	Oral	0.230295	8.06667	0.148831	437.215	0.5	0.5	7.5	60.5	0.317358	1
KRAS.JAK3	Ovarian	0.293718	7	0.118733	412.69	0.5	0.5	3.5	24.5	0.317358	1
KRAS.JAK3	Pancr	5.12341e-07	84.4667	3.97894	1793.1	3.5	0.5	7.5	90.5	2.5614e-05	0.00863191
GL.CSNK2A1	Breast	0.00639318	27	0.976488	746.553	1.5	0.5	5.5	49.5	0.0341186	1
GL.CSNK2A1	CRC	0.203203	8.62963	0.164471	452.788	0.5	0.5	13.5	116.5	0.317358	1
GL.CSNK2A1	Endo	8.43192e-12	53.2778	9.63534	294.595	7	2	9	137	1.35296e-09	1.42061e-07
GL.CSNK2A1	Oral	0.230295	8.06667	0.148831	437.215	0.5	0.5	7.5	60.5	0.317358	1
GL.CSNK2A1	Ovarian	0.293718	7	0.118733	412.69	0.5	0.5	3.5	24.5	0.317358	1
GL.CSNK2A1	Pancr	5.12341e-07	84.4667	3.97894	1793.1	3.5	0.5	7.5	90.5	2.5614e-05	0.00863191
PIK3CA.BRCA2	Breast	0.813664	1.46154	0.0629405	33.9383	0.5	2.5	6.5	47.5	0.819452	1
PIK3CA.BRCA2	CRC	0.905479	1.20106	0.0588225	24.5236	0.5	3.5	13.5	113.5	0.909311	1
PIK3CA.BRCA2	Endo	0.972437	0.962963	0.11398	8.13564	1	9	15	130	0.972956	1
PIK3CA.BRCA2	Oral	0.550792	2.64444	0.0985675	70.9472	0.5	1.5	7.5	59.5	0.569449	1
PIK3CA.BRCA2	Ovarian	0.293718	7	0.118733	412.69	0.5	0.5	3.5	24.5	0.317358	1
PIK3CA.BRCA2	Pancr	0.20613	8.61905	0.1624	457.438	0.5	0.5	10.5	90.5	0.317358	1
TP53.IDH1	Breast	0.0734634	9.6	0.517335	178.144	1	1	5	48	0.317358	1
TP53.IDH1	CRC	0.510723	2.85185	0.110592	73.5412	0.5	1.5	13.5	115.5	0.53594	1
TP53.IDH1	Endo	2.08056e-13	107.333	11.8796	969.765	7	1	9	138	5.94123e-11	3.50532e-09
TP53.IDH1	Oral	0.230295	8.06667	0.148831	437.215	0.5	0.5	7.5	60.5	0.317358	1
TP53.IDH1	Ovarian	0.0105794	29.4	0.928634	930.786	1.5	0.5	2.5	24.5	0.0546755	1
TP53.IDH1	Pancr	0.00325692	28.5789	1.08655	751.698	1.5	0.5	9.5	90.5	0.0198567	1
KRAS.SOX2	Breast	0.000134333	55	2.27347	1330.57	2.5	0.5	4.5	49.5	0.00215137	1
KRAS.SOX2	CRC	0.0597154	9.58333	0.562797	163.186	1	1	12	115	0.294608	1
KRAS.SOX2	Endo	1.05826e-12	172.714	9.09396	3280.22	6.5	0.5	10.5	139.5	2.04938e-10	1.78296e-08
KRAS.SOX2	Oral	0.230295	8.06667	0.148831	437.215	0.5	0.5	7.5	60.5	0.317358	1
KRAS.SOX2	Ovarian	0.293718	7	0.118733	412.69	0.5	0.5	3.5	24.5	0.317358	1
KRAS.SOX2	Pancr	0.058064	9.88889	0.568975	171.871	1	1	9	89	0.292718	1
FBXW7.SOX2	Breast	0.000134333	55	2.27347	1330.57	2.5	0.5	4.5	49.5	0.00215137	1
FBXW7.SOX2	CRC	0.0597154	9.58333	0.562797	163.186	1	1	12	115	0.294608	1
FBXW7.SOX2	Endo	5.94854e-08	31.1364	5.40484	179.371	5	2	11	137	3.61809e-06	0.00100221
FBXW7.SOX2	Oral	0.230295	8.06667	0.148831	437.215	0.5	0.5	7.5	60.5	0.317358	1
FBXW7.SOX2	Ovarian	0.293718	7	0.118733	412.69	0.5	0.5	3.5	24.5	0.317358	1
FBXW7.SOX2	Pancr	0.514809	2.84127	0.108654	74.2987	0.5	1.5	10.5	89.5	0.53594	1
GL.BCL9	Breast	0.000134333	55	2.27347	1330.57	2.5	0.5	4.5	49.5	0.00215137	1
GL.BCL9	CRC	0.00103173	20.9091	1.75297	249.4	2	1	11	115	0.0152479	1
GL.BCL9	Endo	3.99502e-06	22.8333	3.78562	137.722	4	2	12	137	0.000147606	0.0673082
GL.BCL9	Oral	0.230295	8.06667	0.148831	437.215	0.5	0.5	7.5	60.5	0.317358	1
GL.BCL9	Ovarian	0.293718	7	0.118733	412.69	0.5	0.5	3.5	24.5	0.317358	1
GL.BCL9	Pancr	0.514809	2.84127	0.108654	74.2987	0.5	1.5	10.5	89.5	0.53594	1
GL.MAP2K1	Breast	0.000134333	55	2.27347	1330.57	2.5	0.5	4.5	49.5	0.00215137	1
GL.MAP2K1	CRC	0.177448	4.75	0.400552	56.3285	1	2	12	114	0.317358	1
GL.MAP2K1	Endo	7.84485e-09	100.44	5.10932	1974.47	4.5	0.5	12.5	139.5	5.72164e-07	0.00013217
GL.MAP2K1	Oral	0.550792	2.64444	0.0985675	70.9472	0.5	1.5	7.5	59.5	0.569449	1
GL.MAP2K1	Ovarian	0.293718	7	0.118733	412.69	0.5	0.5	3.5	24.5	0.317358	1
GL.MAP2K1	Pancr	4.27968e-05	53.2353	2.35847	1201.63	2.5	0.5	8.5	90.5	0.000861256	0.721041
BRCA2.CDH1	Breast	0.813664	1.46154	0.0629405	33.9383	0.5	2.5	6.5	47.5	0.819452	1
BRCA2.CDH1	CRC	0.0597154	9.58333	0.562797	163.186	1	1	12	115	0.294608	1
BRCA2.CDH1	Endo	0.00116419	10.4615	1.91412	57.1769	3	3	13	136	0.0169441	1
BRCA2.CDH1	Oral	0.230295	8.06667	0.148831	437.215	0.5	0.5	7.5	60.5	0.317358	1
BRCA2.CDH1	Ovarian	0.0105794	29.4	0.928634	930.786	1.5	0.5	2.5	24.5	0.0546755	1
BRCA2.CDH1	Pancr	0.514809	2.84127	0.108654	74.2987	0.5	1.5	10.5	89.5	0.53594	1
NF1.NOTCH1	Breast	0.250464	7.61538	0.138882	417.578	0.5	0.5	6.5	49.5	0.317358	1
NF1.NOTCH1	CRC	0.0597154	9.58333	0.562797	163.186	1	1	12	115	0.294608	1
NF1.NOTCH1	Endo	0.0271059	6.47619	0.996282	42.0976	2	3	14	136	0.138682	1
NF1.NOTCH1	Oral	0.00477801	27.9231	1.02859	758.03	1.5	0.5	6.5	60.5	0.0271868	1
NF1.NOTCH1	Ovarian	0.0105794	29.4	0.928634	930.786	1.5	0.5	2.5	24.5	0.0546755	1
NF1.NOTCH1	Pancr	0.953992	0.915344	0.0459785	18.2228	0.5	4.5	10.5	86.5	0.955012	1
NF1.JAK3	Breast	0.00639318	27	0.976488	746.553	1.5	0.5	5.5	49.5	0.0341186	1
NF1.JAK3	CRC	0.203203	8.62963	0.164471	452.788	0.5	0.5	13.5	116.5	0.317358	1
NF1.JAK3	Endo	2.22045e-16	279	14.8232	5251.29	8.5	0.5	8.5	139.5	1.1003e-13	3.74101e-12
NF1.JAK3	Oral	0.230295	8.06667	0.148831	437.215	0.5	0.5	7.5	60.5	0.317358	1
NF1.JAK3	Ovarian	0.293718	7	0.118733	412.69	0.5	0.5	3.5	24.5	0.317358	1
NF1.JAK3	Pancr	5.12341e-07	84.4667	3.97894	1793.1	3.5	0.5	7.5	90.5	2.5614e-05	0.00863191
VHL.BRCA1	Breast	0.250464	7.61538	0.138882	417.578	0.5	0.5	6.5	49.5	0.317358	1
VHL.BRCA1	CRC	0.0597154	9.58333	0.562797	163.186	1	1	12	115	0.294608	1
VHL.BRCA1	Endo	0.0642733	9.2	0.546972	154.743	1	1	15	138	0.301637	1
VHL.BRCA1	Oral	0.230295	8.06667	0.148831	437.215	0.5	0.5	7.5	60.5	0.317358	1
VHL.BRCA1	Ovarian	0.293718	7	0.118733	412.69	0.5	0.5	3.5	24.5	0.317358	1
VHL.BRCA1	Pancr	4.27968e-05	53.2353	2.35847	1201.63	2.5	0.5	8.5	90.5	0.000861256	0.721041
KRAS.PTEN	Breast	0.250464	7.61538	0.138882	417.578	0.5	0.5	6.5	49.5	0.317358	1
KRAS.PTEN	CRC	0.0597154	9.58333	0.562797	163.186	1	1	12	115	0.294608	1
KRAS.PTEN	Endo	0.115483	2.97692	0.72633	12.2012	3	10	13	129	0.317358	1
KRAS.PTEN	Oral	0.00477801	27.9231	1.02859	758.03	1.5	0.5	6.5	60.5	0.0271868	1
KRAS.PTEN	Ovarian	0.293718	7	0.118733	412.69	0.5	0.5	3.5	24.5	0.317358	1
KRAS.PTEN	Pancr	0.309865	3.22222	0.302744	34.2953	1	3	9	87	0.33444	1
PIK3CA.APC	Breast	0.813664	1.46154	0.0629405	33.9383	0.5	2.5	6.5	47.5	0.819452	1
PIK3CA.APC	CRC	0.453954	2.33333	0.240884	22.6019	1	4	12	112	0.487676	1
PIK3CA.APC	Endo	0.105502	3.82857	0.678907	21.5905	2	5	14	134	0.317358	1
PIK3CA.APC	Oral	0.230295	8.06667	0.148831	437.215	0.5	0.5	7.5	60.5	0.317358	1
PIK3CA.APC	Ovarian	0.293718	7	0.118733	412.69	0.5	0.5	3.5	24.5	0.317358	1
PIK3CA.APC	Pancr	0.20613	8.61905	0.1624	457.438	0.5	0.5	10.5	90.5	0.317358	1
PIK3CA.NOTCH1	Breast	0.757552	0.622378	0.0306853	12.6235	0.5	5.5	6.5	44.5	0.76454	1
PIK3CA.NOTCH1	CRC	0.73548	1.6963	0.077316	37.2164	0.5	2.5	13.5	114.5	0.745929	1
PIK3CA.NOTCH1	Endo	0.603587	1.78667	0.195537	16.3252	1	5	15	134	0.615464	1
PIK3CA.NOTCH1	Oral	0.230295	8.06667	0.148831	437.215	0.5	0.5	7.5	60.5	0.317358	1
PIK3CA.NOTCH1	Ovarian	0.639746	2.2381	0.0753008	66.5208	0.5	1.5	3.5	23.5	0.651108	1
PIK3CA.NOTCH1	Pancr	0.20613	8.61905	0.1624	457.438	0.5	0.5	10.5	90.5	0.317358	1
NOTCH1.SMARCB1	Breast	0.989041	1.02198	0.0472166	22.1202	0.5	3.5	6.5	46.5	0.989041	1
NOTCH1.SMARCB1	CRC	0.00312343	27.96	1.08052	723.506	1.5	0.5	12.5	116.5	0.0198567	1
NOTCH1.SMARCB1	Endo	0.00843948	9.78571	1.27797	74.9318	2	2	14	137	0.0444755	1
NOTCH1.SMARCB1	Oral	0.230295	8.06667	0.148831	437.215	0.5	0.5	7.5	60.5	0.317358	1
NOTCH1.SMARCB1	Ovarian	0.293718	7	0.118733	412.69	0.5	0.5	3.5	24.5	0.317358	1
NOTCH1.SMARCB1	Pancr	0.173524	4.88889	0.402699	59.3526	1	2	9	88	0.317358	1
TP53.STK11	Breast	0.813664	1.46154	0.0629405	33.9383	0.5	2.5	6.5	47.5	0.819452	1
TP53.STK11	CRC	0.73548	1.6963	0.077316	37.2164	0.5	2.5	13.5	114.5	0.745929	1
TP53.STK11	Endo	0.329882	3.02222	0.295481	30.9117	1	3	15	136	0.355225	1
TP53.STK11	Oral	0.230295	8.06667	0.148831	437.215	0.5	0.5	7.5	60.5	0.317358	1
TP53.STK11	Ovarian	0.293718	7	0.118733	412.69	0.5	0.5	3.5	24.5	0.317358	1
TP53.STK11	Pancr	0.740062	1.68571	0.0757108	37.5327	0.5	2.5	10.5	88.5	0.749178	1
TSC1.FGFR3	Breast	0.00639318	27	0.976488	746.553	1.5	0.5	5.5	49.5	0.0341186	1
TSC1.FGFR3	CRC	0.510723	2.85185	0.110592	73.5412	0.5	1.5	13.5	115.5	0.53594	1
TSC1.FGFR3	Endo	0.329882	3.02222	0.295481	30.9117	1	3	15	136	0.355225	1
TSC1.FGFR3	Oral	0.230295	8.06667	0.148831	437.215	0.5	0.5	7.5	60.5	0.317358	1
TSC1.FGFR3	Ovarian	0.0105794	29.4	0.928634	930.786	1.5	0.5	2.5	24.5	0.0546755	1
TSC1.FGFR3	Pancr	0.20613	8.61905	0.1624	457.438	0.5	0.5	10.5	90.5	0.317358	1
TP53.PIK3R1	Breast	0.250464	7.61538	0.138882	417.578	0.5	0.5	6.5	49.5	0.317358	1
TP53.PIK3R1	CRC	0.73548	1.6963	0.077316	37.2164	0.5	2.5	13.5	114.5	0.745929	1
TP53.PIK3R1	Endo	0.951865	0.912458	0.0469951	17.7163	0.5	4.5	16.5	135.5	0.953223	1
TP53.PIK3R1	Oral	0.230295	8.06667	0.148831	437.215	0.5	0.5	7.5	60.5	0.317358	1
TP53.PIK3R1	Ovarian	0.293718	7	0.118733	412.69	0.5	0.5	3.5	24.5	0.317358	1
TP53.PIK3R1	Pancr	0.20613	8.61905	0.1624	457.438	0.5	0.5	10.5	90.5	0.317358	1
KRAS.BCL9	Breast	0.000134333	55	2.27347	1330.57	2.5	0.5	4.5	49.5	0.00215137	1
KRAS.BCL9	CRC	4.05274e-05	50.6522	2.29051	1120.12	2.5	0.5	11.5	116.5	0.000861256	0.682805
KRAS.BCL9	Endo	2.22045e-16	279	14.8232	5251.29	8.5	0.5	8.5	139.5	1.1003e-13	3.74101e-12
KRAS.BCL9	Oral	0.230295	8.06667	0.148831	437.215	0.5	0.5	7.5	60.5	0.317358	1
KRAS.BCL9	Ovarian	0.293718	7	0.118733	412.69	0.5	0.5	3.5	24.5	0.317358	1
KRAS.BCL9	Pancr	0.20613	8.61905	0.1624	457.438	0.5	0.5	10.5	90.5	0.317358	1
APC.TSC2	Breast	0.761169	1.43333	0.142175	14.4501	1	6	5	43	0.768006	1
APC.TSC2	CRC	0.0597154	9.58333	0.562797	163.186	1	1	12	115	0.294608	1
APC.TSC2	Endo	0.329882	3.02222	0.295481	30.9117	1	3	15	136	0.355225	1
APC.TSC2	Oral	0.230295	8.06667	0.148831	437.215	0.5	0.5	7.5	60.5	0.317358	1
APC.TSC2	Ovarian	0.293718	7	0.118733	412.69	0.5	0.5	3.5	24.5	0.317358	1
APC.TSC2	Pancr	0.173524	4.88889	0.402699	59.3526	1	2	9	88	0.317358	1
NF1.CTNNB1	Breast	0.580258	2.48718	0.091401	67.6804	0.5	1.5	6.5	48.5	0.592065	1
NF1.CTNNB1	CRC	0.00312343	27.96	1.08052	723.506	1.5	0.5	12.5	116.5	0.0198567	1
NF1.CTNNB1	Endo	0.000216169	15.8077	2.4183	103.33	3	2	13	137	0.00339108	1
NF1.CTNNB1	Oral	0.230295	8.06667	0.148831	437.215	0.5	0.5	7.5	60.5	0.317358	1
NF1.CTNNB1	Ovarian	0.293718	7	0.118733	412.69	0.5	0.5	3.5	24.5	0.317358	1
NF1.CTNNB1	Pancr	0.309865	3.22222	0.302744	34.2953	1	3	9	87	0.33444	1
PTEN.JAK3	Breast	0.00639318	27	0.976488	746.553	1.5	0.5	5.5	49.5	0.0341186	1
PTEN.JAK3	CRC	0.203203	8.62963	0.164471	452.788	0.5	0.5	13.5	116.5	0.317358	1
PTEN.JAK3	Endo	2.22045e-16	279	14.8232	5251.29	8.5	0.5	8.5	139.5	1.1003e-13	3.74101e-12
PTEN.JAK3	Oral	0.230295	8.06667	0.148831	437.215	0.5	0.5	7.5	60.5	0.317358	1
PTEN.JAK3	Ovarian	0.293718	7	0.118733	412.69	0.5	0.5	3.5	24.5	0.317358	1
PTEN.JAK3	Pancr	4.27968e-05	53.2353	2.35847	1201.63	2.5	0.5	8.5	90.5	0.000861256	0.721041
NF1.IDH1	Breast	0.00639318	27	0.976488	746.553	1.5	0.5	5.5	49.5	0.0341186	1
NF1.IDH1	CRC	0.203203	8.62963	0.164471	452.788	0.5	0.5	13.5	116.5	0.317358	1
NF1.IDH1	Endo	2.08056e-13	107.333	11.8796	969.765	7	1	9	138	5.94123e-11	3.50532e-09
NF1.IDH1	Oral	0.00477801	27.9231	1.02859	758.03	1.5	0.5	6.5	60.5	0.0271868	1
NF1.IDH1	Ovarian	0.0105794	29.4	0.928634	930.786	1.5	0.5	2.5	24.5	0.0546755	1
NF1.IDH1	Pancr	0.00325692	28.5789	1.08655	751.698	1.5	0.5	9.5	90.5	0.0198567	1
GL.CDK4	Breast	0.00639318	27	0.976488	746.553	1.5	0.5	5.5	49.5	0.0341186	1
GL.CDK4	CRC	0.203203	8.62963	0.164471	452.788	0.5	0.5	13.5	116.5	0.317358	1
GL.CDK4	Endo	7.84485e-09	100.44	5.10932	1974.47	4.5	0.5	12.5	139.5	5.72164e-07	0.00013217
GL.CDK4	Oral	0.230295	8.06667	0.148831	437.215	0.5	0.5	7.5	60.5	0.317358	1
GL.CDK4	Ovarian	0.293718	7	0.118733	412.69	0.5	0.5	3.5	24.5	0.317358	1
GL.CDK4	Pancr	2.05161e-06	29.3333	4.43979	193.803	4	2	6	88	8.15223e-05	0.0345655
GL.JAK3	Breast	0.00639318	27	0.976488	746.553	1.5	0.5	5.5	49.5	0.0341186	1
GL.JAK3	CRC	0.510723	2.85185	0.110592	73.5412	0.5	1.5	13.5	115.5	0.53594	1
GL.JAK3	Endo	1.05826e-12	172.714	9.09396	3280.22	6.5	0.5	10.5	139.5	2.04938e-10	1.78296e-08
GL.JAK3	Oral	0.230295	8.06667	0.148831	437.215	0.5	0.5	7.5	60.5	0.317358	1
GL.JAK3	Ovarian	0.293718	7	0.118733	412.69	0.5	0.5	3.5	24.5	0.317358	1
GL.JAK3	Pancr	5.12341e-07	84.4667	3.97894	1793.1	3.5	0.5	7.5	90.5	2.5614e-05	0.00863191
ATM.TP53	Breast	0.580258	2.48718	0.091401	67.6804	0.5	1.5	6.5	48.5	0.592065	1
ATM.TP53	CRC	0.73548	1.6963	0.077316	37.2164	0.5	2.5	13.5	114.5	0.745929	1
ATM.TP53	Endo	0.669826	0.535354	0.0292199	9.80851	0.5	7.5	16.5	132.5	0.681558	1
ATM.TP53	Oral	0.550792	2.64444	0.0985675	70.9472	0.5	1.5	7.5	59.5	0.569449	1
ATM.TP53	Ovarian	0.293718	7	0.118733	412.69	0.5	0.5	3.5	24.5	0.317358	1
ATM.TP53	Pancr	0.514809	2.84127	0.108654	74.2987	0.5	1.5	10.5	89.5	0.53594	1
GL.SMO	Breast	0.250464	7.61538	0.138882	417.578	0.5	0.5	6.5	49.5	0.317358	1
GL.SMO	CRC	0.510723	2.85185	0.110592	73.5412	0.5	1.5	13.5	115.5	0.53594	1
GL.SMO	Endo	7.55109e-10	41.1	7.32815	230.51	6	2	10	137	7.48358e-08	1.27221e-05
GL.SMO	Oral	0.230295	8.06667	0.148831	437.215	0.5	0.5	7.5	60.5	0.317358	1
GL.SMO	Ovarian	0.293718	7	0.118733	412.69	0.5	0.5	3.5	24.5	0.317358	1
GL.SMO	Pancr	4.27968e-05	53.2353	2.35847	1201.63	2.5	0.5	8.5	90.5	0.000861256	0.721041
NOTCH1.MDM2	Breast	0.0734634	9.6	0.517335	178.144	1	1	5	48	0.317358	1
NOTCH1.MDM2	CRC	0.203203	8.62963	0.164471	452.788	0.5	0.5	13.5	116.5	0.317358	1
NOTCH1.MDM2	Endo	0.0271059	6.47619	0.996282	42.0976	2	3	14	136	0.138682	1
NOTCH1.MDM2	Oral	0.230295	8.06667	0.148831	437.215	0.5	0.5	7.5	60.5	0.317358	1
NOTCH1.MDM2	Ovarian	0.293718	7	0.118733	412.69	0.5	0.5	3.5	24.5	0.317358	1
NOTCH1.MDM2	Pancr	0.00094906	22.25	1.81348	272.991	2	1	8	89	0.0142384	1
TSC1.MLH1	Breast	0.580258	2.48718	0.091401	67.6804	0.5	1.5	6.5	48.5	0.592065	1
TSC1.MLH1	CRC	0.0535566	5.09091	0.835798	31.0091	2	4	11	112	0.272605	1
TSC1.MLH1	Endo	0.913469	1.18182	0.0584348	23.9018	0.5	3.5	16.5	136.5	0.915697	1
TSC1.MLH1	Oral	0.230295	8.06667	0.148831	437.215	0.5	0.5	7.5	60.5	0.317358	1
TSC1.MLH1	Ovarian	0.0105794	29.4	0.928634	930.786	1.5	0.5	2.5	24.5	0.0546755	1
TSC1.MLH1	Pancr	0.20613	8.61905	0.1624	457.438	0.5	0.5	10.5	90.5	0.317358	1
NOTCH1.MLH1	Breast	0.580258	2.48718	0.091401	67.6804	0.5	1.5	6.5	48.5	0.592065	1
NOTCH1.MLH1	CRC	0.453954	2.33333	0.240884	22.6019	1	4	12	112	0.487676	1
NOTCH1.MLH1	Endo	0.743247	1.66667	0.0766752	36.2278	0.5	2.5	16.5	137.5	0.750508	1
NOTCH1.MLH1	Oral	0.230295	8.06667	0.148831	437.215	0.5	0.5	7.5	60.5	0.317358	1
NOTCH1.MLH1	Ovarian	0.0105794	29.4	0.928634	930.786	1.5	0.5	2.5	24.5	0.0546755	1
NOTCH1.MLH1	Pancr	0.514809	2.84127	0.108654	74.2987	0.5	1.5	10.5	89.5	0.53594	1
MLH1.KIT	Breast	0.204232	4.7	0.359206	61.4968	1	2	5	47	0.317358	1
TP53.TET2	CRC	3.65404e-08	21.3889	5.46038	83.7825	7	6	6	110	2.44299e-06	0.000615633
MLH1.KIT	Endo	9.35112e-11	133.435	6.93628	2566.91	5.5	0.5	11.5	139.5	9.97137e-09	1.57548e-06
MLH1.KIT	Oral	0.230295	8.06667	0.148831	437.215	0.5	0.5	7.5	60.5	0.317358	1
MLH1.KIT	Ovarian	0.293718	7	0.118733	412.69	0.5	0.5	3.5	24.5	0.317358	1
MLH1.KIT	Pancr	0.20613	8.61905	0.1624	457.438	0.5	0.5	10.5	90.5	0.317358	1
PTEN.FLT3	Breast	0.0734634	9.6	0.517335	178.144	1	1	5	48	0.317358	1
PTEN.FLT3	CRC	0.00312343	27.96	1.08052	723.506	1.5	0.5	12.5	116.5	0.0198567	1
PTEN.FLT3	Endo	0.00116419	10.4615	1.91412	57.1769	3	3	13	136	0.0169441	1
PTEN.FLT3	Oral	0.00477801	27.9231	1.02859	758.03	1.5	0.5	6.5	60.5	0.0271868	1
PTEN.FLT3	Ovarian	0.293718	7	0.118733	412.69	0.5	0.5	3.5	24.5	0.317358	1
PTEN.FLT3	Pancr	0.514809	2.84127	0.108654	74.2987	0.5	1.5	10.5	89.5	0.53594	1
NF1.FGFR1	Breast	0.580258	2.48718	0.091401	67.6804	0.5	1.5	6.5	48.5	0.592065	1
NF1.FGFR1	CRC	0.203203	8.62963	0.164471	452.788	0.5	0.5	13.5	116.5	0.317358	1
NF1.FGFR1	Endo	6.25929e-07	72.3333	3.54627	1475.38	3.5	0.5	13.5	139.5	2.59107e-05	0.0105457
NF1.FGFR1	Oral	0.230295	8.06667	0.148831	437.215	0.5	0.5	7.5	60.5	0.317358	1
NF1.FGFR1	Ovarian	0.293718	7	0.118733	412.69	0.5	0.5	3.5	24.5	0.317358	1
NF1.FGFR1	Pancr	0.20613	8.61905	0.1624	457.438	0.5	0.5	10.5	90.5	0.317358	1
GL.FGFR3	Breast	0.00639318	27	0.976488	746.553	1.5	0.5	5.5	49.5	0.0341186	1
GL.FGFR3	CRC	0.959718	0.925926	0.0472292	18.1527	0.5	4.5	13.5	112.5	0.960288	1
GL.FGFR3	Endo	0.471126	2.25	0.235895	21.4608	1	4	15	135	0.505865	1
GL.FGFR3	Oral	0.230295	8.06667	0.148831	437.215	0.5	0.5	7.5	60.5	0.317358	1
GL.FGFR3	Ovarian	0.293718	7	0.118733	412.69	0.5	0.5	3.5	24.5	0.317358	1
GL.FGFR3	Pancr	4.27968e-05	53.2353	2.35847	1201.63	2.5	0.5	8.5	90.5	0.000861256	0.721041
GL.PTPN11	Breast	3.91289e-08	178.2	7.36604	4311.03	4.5	0.5	2.5	49.5	2.53555e-06	0.000659244
GL.PTPN11	CRC	0.00312343	27.96	1.08052	723.506	1.5	0.5	12.5	116.5	0.0198567	1
GL.PTPN11	Endo	6.25929e-07	72.3333	3.54627	1475.38	3.5	0.5	13.5	139.5	2.59107e-05	0.0105457
GL.PTPN11	Oral	0.00477801	27.9231	1.02859	758.03	1.5	0.5	6.5	60.5	0.0271868	1
GL.PTPN11	Ovarian	0.293718	7	0.118733	412.69	0.5	0.5	3.5	24.5	0.317358	1
GL.PTPN11	Pancr	0.00325692	28.5789	1.08655	751.698	1.5	0.5	9.5	90.5	0.0198567	1
STK11.VHL	Breast	0.580258	2.48718	0.091401	67.6804	0.5	1.5	6.5	48.5	0.592065	1
STK11.VHL	CRC	0.00312343	27.96	1.08052	723.506	1.5	0.5	12.5	116.5	0.0198567	1
STK11.VHL	Endo	0.207443	8.45455	0.162303	440.408	0.5	0.5	16.5	139.5	0.317358	1
STK11.VHL	Oral	0.230295	8.06667	0.148831	437.215	0.5	0.5	7.5	60.5	0.317358	1
STK11.VHL	Ovarian	0.293718	7	0.118733	412.69	0.5	0.5	3.5	24.5	0.317358	1
STK11.VHL	Pancr	0.536657	0.408521	0.0221319	7.54067	0.5	9.5	10.5	81.5	0.555551	1
PTEN.CD274	Breast	0.000134333	55	2.27347	1330.57	2.5	0.5	4.5	49.5	0.00215137	1
PTEN.CD274	CRC	0.203203	8.62963	0.164471	452.788	0.5	0.5	13.5	116.5	0.317358	1
PTEN.CD274	Endo	1.13243e-14	220.263	11.6773	4154.72	7.5	0.5	9.5	139.5	3.66907e-12	1.90791e-10
PTEN.CD274	Oral	0.230295	8.06667	0.148831	437.215	0.5	0.5	7.5	60.5	0.317358	1
PTEN.CD274	Ovarian	0.293718	7	0.118733	412.69	0.5	0.5	3.5	24.5	0.317358	1
PTEN.CD274	Pancr	0.00325692	28.5789	1.08655	751.698	1.5	0.5	9.5	90.5	0.0198567	1
GL.CD274	Breast	0.000134333	55	2.27347	1330.57	2.5	0.5	4.5	49.5	0.00215137	1
GL.CD274	CRC	0.00312343	27.96	1.08052	723.506	1.5	0.5	12.5	116.5	0.0198567	1
GL.CD274	Endo	0.00124406	19.7143	1.67991	231.353	2	1	14	138	0.0169441	1
GL.CD274	Oral	0.230295	8.06667	0.148831	437.215	0.5	0.5	7.5	60.5	0.317358	1
GL.CD274	Ovarian	0.293718	7	0.118733	412.69	0.5	0.5	3.5	24.5	0.317358	1
GL.CD274	Pancr	0.00676874	11	1.36147	88.8744	2	2	8	88	0.0360429	1
ATM.APC	Breast	0.250464	7.61538	0.138882	417.578	0.5	0.5	6.5	49.5	0.317358	1
ATM.APC	CRC	0.510723	2.85185	0.110592	73.5412	0.5	1.5	13.5	115.5	0.53594	1
ATM.APC	Endo	0.471126	2.25	0.235895	21.4608	1	4	15	135	0.505865	1
ATM.APC	Oral	0.230295	8.06667	0.148831	437.215	0.5	0.5	7.5	60.5	0.317358	1
ATM.APC	Ovarian	0.0105794	29.4	0.928634	930.786	1.5	0.5	2.5	24.5	0.0546755	1
ATM.APC	Pancr	0.20613	8.61905	0.1624	457.438	0.5	0.5	10.5	90.5	0.317358	1
NF1.MSH2	Breast	0.250464	7.61538	0.138882	417.578	0.5	0.5	6.5	49.5	0.317358	1
NF1.MSH2	CRC	0.203203	8.62963	0.164471	452.788	0.5	0.5	13.5	116.5	0.317358	1
NF1.MSH2	Endo	0.00843948	9.78571	1.27797	74.9318	2	2	14	137	0.0444755	1
NF1.MSH2	Oral	0.230295	8.06667	0.148831	437.215	0.5	0.5	7.5	60.5	0.317358	1
NF1.MSH2	Ovarian	0.293718	7	0.118733	412.69	0.5	0.5	3.5	24.5	0.317358	1
NF1.MSH2	Pancr	0.20613	8.61905	0.1624	457.438	0.5	0.5	10.5	90.5	0.317358	1
PTCH1.APC	Breast	0.813664	1.46154	0.0629405	33.9383	0.5	2.5	6.5	47.5	0.819452	1
PTCH1.APC	CRC	0.959718	0.925926	0.0472292	18.1527	0.5	4.5	13.5	112.5	0.960288	1
PTCH1.APC	Endo	0.748977	0.622378	0.0335149	11.5577	0.5	6.5	16.5	133.5	0.756113	1
PTCH1.APC	Oral	0.230295	8.06667	0.148831	437.215	0.5	0.5	7.5	60.5	0.317358	1
PTCH1.APC	Ovarian	0.293718	7	0.118733	412.69	0.5	0.5	3.5	24.5	0.317358	1
PTCH1.APC	Pancr	0.20613	8.61905	0.1624	457.438	0.5	0.5	10.5	90.5	0.317358	1
BRCA2.CTNNB1	Breast	0.580258	2.48718	0.091401	67.6804	0.5	1.5	6.5	48.5	0.592065	1
BRCA2.CTNNB1	CRC	0.00312343	27.96	1.08052	723.506	1.5	0.5	12.5	116.5	0.0198567	1
BRCA2.CTNNB1	Endo	0.0271059	6.47619	0.996282	42.0976	2	3	14	136	0.138682	1
BRCA2.CTNNB1	Oral	0.230295	8.06667	0.148831	437.215	0.5	0.5	7.5	60.5	0.317358	1
BRCA2.CTNNB1	Ovarian	0.293718	7	0.118733	412.69	0.5	0.5	3.5	24.5	0.317358	1
BRCA2.CTNNB1	Pancr	0.173524	4.88889	0.402699	59.3526	1	2	9	88	0.317358	1
BRCA2.NOTCH1	Breast	0.580258	2.48718	0.091401	67.6804	0.5	1.5	6.5	48.5	0.592065	1
BRCA2.NOTCH1	CRC	0.00103173	20.9091	1.75297	249.4	2	1	11	115	0.0152479	1
BRCA2.NOTCH1	Endo	0.187322	4.56667	0.390572	53.3947	1	2	15	137	0.317358	1
BRCA2.NOTCH1	Oral	0.230295	8.06667	0.148831	437.215	0.5	0.5	7.5	60.5	0.317358	1
BRCA2.NOTCH1	Ovarian	0.0105794	29.4	0.928634	930.786	1.5	0.5	2.5	24.5	0.0546755	1
BRCA2.NOTCH1	Pancr	0.514809	2.84127	0.108654	74.2987	0.5	1.5	10.5	89.5	0.53594	1
NF1.PIK3CA	Breast	0.250464	7.61538	0.138882	417.578	0.5	0.5	6.5	49.5	0.317358	1
NF1.PIK3CA	CRC	0.203203	8.62963	0.164471	452.788	0.5	0.5	13.5	116.5	0.317358	1
NF1.PIK3CA	Endo	0.00843948	9.78571	1.27797	74.9318	2	2	14	137	0.0444755	1
NF1.PIK3CA	Oral	0.780591	1.56	0.0681947	35.686	0.5	2.5	7.5	58.5	0.787415	1
NF1.PIK3CA	Ovarian	0.293718	7	0.118733	412.69	0.5	0.5	3.5	24.5	0.317358	1
NF1.PIK3CA	Pancr	0.20613	8.61905	0.1624	457.438	0.5	0.5	10.5	90.5	0.317358	1
BRCA2.APC	Breast	0.813664	1.46154	0.0629405	33.9383	0.5	2.5	6.5	47.5	0.819452	1
BRCA2.APC	CRC	0.704805	1.52778	0.169408	13.778	1	6	12	110	0.716932	1
BRCA2.APC	Endo	0.105502	3.82857	0.678907	21.5905	2	5	14	134	0.317358	1
BRCA2.APC	Oral	0.230295	8.06667	0.148831	437.215	0.5	0.5	7.5	60.5	0.317358	1
BRCA2.APC	Ovarian	0.0105794	29.4	0.928634	930.786	1.5	0.5	2.5	24.5	0.0546755	1
BRCA2.APC	Pancr	0.20613	8.61905	0.1624	457.438	0.5	0.5	10.5	90.5	0.317358	1
VHL.BIRC2	Breast	0.000134333	55	2.27347	1330.57	2.5	0.5	4.5	49.5	0.00215137	1
VHL.BIRC2	CRC	0.203203	8.62963	0.164471	452.788	0.5	0.5	13.5	116.5	0.317358	1
VHL.BIRC2	Endo	2.11801e-07	46	4.75563	444.947	4	1	12	138	1.1816e-05	0.00356842
VHL.BIRC2	Oral	0.230295	8.06667	0.148831	437.215	0.5	0.5	7.5	60.5	0.317358	1
VHL.BIRC2	Ovarian	0.293718	7	0.118733	412.69	0.5	0.5	3.5	24.5	0.317358	1
VHL.BIRC2	Pancr	0.00094906	22.25	1.81348	272.991	2	1	8	89	0.0142384	1
ATM.BRCA2	Breast	0.250464	7.61538	0.138882	417.578	0.5	0.5	6.5	49.5	0.317358	1
ATM.BRCA2	CRC	0.73548	1.6963	0.077316	37.2164	0.5	2.5	13.5	114.5	0.745929	1
ATM.BRCA2	Endo	0.601245	0.468806	0.0258536	8.50089	0.5	8.5	16.5	131.5	0.613332	1
ATM.BRCA2	Oral	0.230295	8.06667	0.148831	437.215	0.5	0.5	7.5	60.5	0.317358	1
ATM.BRCA2	Ovarian	0.293718	7	0.118733	412.69	0.5	0.5	3.5	24.5	0.317358	1
ATM.BRCA2	Pancr	0.20613	8.61905	0.1624	457.438	0.5	0.5	10.5	90.5	0.317358	1
TP53.DDR2	Breast	0.250464	7.61538	0.138882	417.578	0.5	0.5	6.5	49.5	0.317358	1
TP53.DDR2	CRC	0.00103173	20.9091	1.75297	249.4	2	1	11	115	0.0152479	1
TP53.DDR2	Endo	0.00843948	9.78571	1.27797	74.9318	2	2	14	137	0.0444755	1
TP53.DDR2	Oral	0.230295	8.06667	0.148831	437.215	0.5	0.5	7.5	60.5	0.317358	1
TP53.DDR2	Ovarian	0.293718	7	0.118733	412.69	0.5	0.5	3.5	24.5	0.317358	1
TP53.DDR2	Pancr	1.07991e-05	38.1429	3.49371	416.428	3	1	7	89	0.00037905	0.181944
KRAS.STK11	Breast	0.00159504	24	1.76805	325.783	2	1	4	48	0.0198567	1
KRAS.STK11	CRC	0.00312343	27.96	1.08052	723.506	1.5	0.5	12.5	116.5	0.0198567	1
KRAS.STK11	Endo	2.2e-16	177.429	19.6378	1603.08	9	1	7	138	1.1003e-13	3.70656e-12
KRAS.STK11	Oral	0.230295	8.06667	0.148831	437.215	0.5	0.5	7.5	60.5	0.317358	1
KRAS.STK11	Ovarian	0.293718	7	0.118733	412.69	0.5	0.5	3.5	24.5	0.317358	1
KRAS.STK11	Pancr	7.15343e-06	16.7576	3.76783	74.5301	7	11	3	79	0.000259185	0.120521
PIK3CA.TSC2	Breast	0.989041	1.02198	0.0472166	22.1202	0.5	3.5	6.5	46.5	0.989041	1
PIK3CA.TSC2	CRC	0.510723	2.85185	0.110592	73.5412	0.5	1.5	13.5	115.5	0.53594	1
PIK3CA.TSC2	Endo	0.725179	1.47778	0.166504	13.1157	1	6	15	133	0.737479	1
PIK3CA.TSC2	Oral	0.230295	8.06667	0.148831	437.215	0.5	0.5	7.5	60.5	0.317358	1
PIK3CA.TSC2	Ovarian	0.293718	7	0.118733	412.69	0.5	0.5	3.5	24.5	0.317358	1
PIK3CA.TSC2	Pancr	0.20613	8.61905	0.1624	457.438	0.5	0.5	10.5	90.5	0.317358	1
APC.VHL	Breast	0.204232	4.7	0.359206	61.4968	1	2	5	47	0.317358	1
APC.VHL	CRC	0.453954	2.33333	0.240884	22.6019	1	4	12	112	0.487676	1
APC.VHL	Endo	0.951865	0.912458	0.0469951	17.7163	0.5	4.5	16.5	135.5	0.953223	1
APC.VHL	Oral	0.230295	8.06667	0.148831	437.215	0.5	0.5	7.5	60.5	0.317358	1
APC.VHL	Ovarian	0.293718	7	0.118733	412.69	0.5	0.5	3.5	24.5	0.317358	1
APC.VHL	Pancr	0.740062	1.68571	0.0757108	37.5327	0.5	2.5	10.5	88.5	0.749178	1
NF1.PIK3R1	Breast	0.250464	7.61538	0.138882	417.578	0.5	0.5	6.5	49.5	0.317358	1
NF1.PIK3R1	CRC	0.203203	8.62963	0.164471	452.788	0.5	0.5	13.5	116.5	0.317358	1
NF1.PIK3R1	Endo	0.0271059	6.47619	0.996282	42.0976	2	3	14	136	0.138682	1
NF1.PIK3R1	Oral	0.230295	8.06667	0.148831	437.215	0.5	0.5	7.5	60.5	0.317358	1
NF1.PIK3R1	Ovarian	0.293718	7	0.118733	412.69	0.5	0.5	3.5	24.5	0.317358	1
NF1.PIK3R1	Pancr	0.20613	8.61905	0.1624	457.438	0.5	0.5	10.5	90.5	0.317358	1
GL.SOX2	Breast	0.000134333	55	2.27347	1330.57	2.5	0.5	4.5	49.5	0.00215137	1
GL.SOX2	CRC	0.00312343	27.96	1.08052	723.506	1.5	0.5	12.5	116.5	0.0198567	1
GL.SOX2	Endo	1.7582e-05	31.8462	3.08763	328.464	3	1	13	138	0.00056316	0.296222
GL.SOX2	Oral	0.230295	8.06667	0.148831	437.215	0.5	0.5	7.5	60.5	0.317358	1
GL.SOX2	Ovarian	0.293718	7	0.118733	412.69	0.5	0.5	3.5	24.5	0.317358	1
GL.SOX2	Pancr	0.058064	9.88889	0.568975	171.871	1	1	9	89	0.292718	1
GL.ERBB3	Breast	0.813664	1.46154	0.0629405	33.9383	0.5	2.5	6.5	47.5	0.819452	1
GL.ERBB3	CRC	0.73548	1.6963	0.077316	37.2164	0.5	2.5	13.5	114.5	0.745929	1
GL.ERBB3	Endo	1.7582e-05	31.8462	3.08763	328.464	3	1	13	138	0.00056316	0.296222
GL.ERBB3	Oral	0.00477801	27.9231	1.02859	758.03	1.5	0.5	6.5	60.5	0.0271868	1
GL.ERBB3	Ovarian	0.293718	7	0.118733	412.69	0.5	0.5	3.5	24.5	0.317358	1
GL.ERBB3	Pancr	0.20613	8.61905	0.1624	457.438	0.5	0.5	10.5	90.5	0.317358	1
NOTCH1.TSC1	Breast	0.352275	3.06667	0.266193	35.3294	1	3	5	46	0.379023	1
NOTCH1.TSC1	CRC	0.0535566	5.09091	0.835798	31.0091	2	4	11	112	0.272605	1
NOTCH1.TSC1	Endo	0.835867	1.25714	0.144651	10.9257	1	7	15	132	0.841361	1
NOTCH1.TSC1	Oral	0.00477801	27.9231	1.02859	758.03	1.5	0.5	6.5	60.5	0.0271868	1
NOTCH1.TSC1	Ovarian	0.293718	7	0.118733	412.69	0.5	0.5	3.5	24.5	0.317358	1
NOTCH1.TSC1	Pancr	0.173524	4.88889	0.402699	59.3526	1	2	9	88	0.317358	1
NF1.MAP2K2	Breast	0.250464	7.61538	0.138882	417.578	0.5	0.5	6.5	49.5	0.317358	1
NF1.MAP2K2	CRC	0.00312343	27.96	1.08052	723.506	1.5	0.5	12.5	116.5	0.0198567	1
NF1.MAP2K2	Endo	0.00124406	19.7143	1.67991	231.353	2	1	14	138	0.0169441	1
NF1.MAP2K2	Oral	0.230295	8.06667	0.148831	437.215	0.5	0.5	7.5	60.5	0.317358	1
NF1.MAP2K2	Ovarian	0.293718	7	0.118733	412.69	0.5	0.5	3.5	24.5	0.317358	1
NF1.MAP2K2	Pancr	0.20613	8.61905	0.1624	457.438	0.5	0.5	10.5	90.5	0.317358	1
FBXW7.MTOR	Breast	0.000134333	55	2.27347	1330.57	2.5	0.5	4.5	49.5	0.00215137	1
FBXW7.MTOR	CRC	0.203203	8.62963	0.164471	452.788	0.5	0.5	13.5	116.5	0.317358	1
FBXW7.MTOR	Endo	2.11801e-07	46	4.75563	444.947	4	1	12	138	1.1816e-05	0.00356842
FBXW7.MTOR	Oral	0.230295	8.06667	0.148831	437.215	0.5	0.5	7.5	60.5	0.317358	1
FBXW7.MTOR	Ovarian	0.293718	7	0.118733	412.69	0.5	0.5	3.5	24.5	0.317358	1
FBXW7.MTOR	Pancr	0.00094906	22.25	1.81348	272.991	2	1	8	89	0.0142384	1
GL.MTOR	Breast	0.0734634	9.6	0.517335	178.144	1	1	5	48	0.317358	1
GL.MTOR	CRC	0.0597154	9.58333	0.562797	163.186	1	1	12	115	0.294608	1
GL.MTOR	Endo	0.0642733	9.2	0.546972	154.743	1	1	15	138	0.301637	1
GL.MTOR	Oral	0.230295	8.06667	0.148831	437.215	0.5	0.5	7.5	60.5	0.317358	1
GL.MTOR	Ovarian	0.293718	7	0.118733	412.69	0.5	0.5	3.5	24.5	0.317358	1
GL.MTOR	Pancr	0.0224505	7.25	1.05215	49.9574	2	3	8	87	0.115425	1
PTEN.AKT1	Breast	0.000134333	55	2.27347	1330.57	2.5	0.5	4.5	49.5	0.00215137	1
PTEN.AKT1	CRC	0.00312343	27.96	1.08052	723.506	1.5	0.5	12.5	116.5	0.0198567	1
PTEN.AKT1	Endo	1.05826e-12	172.714	9.09396	3280.22	6.5	0.5	10.5	139.5	2.04938e-10	1.78296e-08
PTEN.AKT1	Oral	0.230295	8.06667	0.148831	437.215	0.5	0.5	7.5	60.5	0.317358	1
PTEN.AKT1	Ovarian	0.293718	7	0.118733	412.69	0.5	0.5	3.5	24.5	0.317358	1
PTEN.AKT1	Pancr	0.00325692	28.5789	1.08655	751.698	1.5	0.5	9.5	90.5	0.0198567	1
VHL.MDM2	Breast	0.00639318	27	0.976488	746.553	1.5	0.5	5.5	49.5	0.0341186	1
VHL.MDM2	CRC	0.203203	8.62963	0.164471	452.788	0.5	0.5	13.5	116.5	0.317358	1
VHL.MDM2	Endo	5.94854e-08	31.1364	5.40484	179.371	5	2	11	137	3.61809e-06	0.00100221
VHL.MDM2	Oral	0.230295	8.06667	0.148831	437.215	0.5	0.5	7.5	60.5	0.317358	1
VHL.MDM2	Ovarian	0.293718	7	0.118733	412.69	0.5	0.5	3.5	24.5	0.317358	1
VHL.MDM2	Pancr	0.058064	9.88889	0.568975	171.871	1	1	9	89	0.292718	1
MLH1.BCL9	Breast	0.00639318	27	0.976488	746.553	1.5	0.5	5.5	49.5	0.0341186	1
MLH1.BCL9	CRC	4.05274e-05	50.6522	2.29051	1120.12	2.5	0.5	11.5	116.5	0.000861256	0.682805
MLH1.BCL9	Endo	2.26954e-11	82.8	9.06355	756.419	6	1	10	138	3.38382e-09	3.82372e-07
MLH1.BCL9	Oral	0.230295	8.06667	0.148831	437.215	0.5	0.5	7.5	60.5	0.317358	1
MLH1.BCL9	Ovarian	0.293718	7	0.118733	412.69	0.5	0.5	3.5	24.5	0.317358	1
MLH1.BCL9	Pancr	0.20613	8.61905	0.1624	457.438	0.5	0.5	10.5	90.5	0.317358	1
GL.JAK1	Breast	0.00639318	27	0.976488	746.553	1.5	0.5	5.5	49.5	0.0341186	1
GL.JAK1	CRC	0.00312343	27.96	1.08052	723.506	1.5	0.5	12.5	116.5	0.0198567	1
GL.JAK1	Endo	1.13243e-14	220.263	11.6773	4154.72	7.5	0.5	9.5	139.5	3.66907e-12	1.90791e-10
GL.JAK1	Oral	0.230295	8.06667	0.148831	437.215	0.5	0.5	7.5	60.5	0.317358	1
GL.JAK1	Ovarian	0.293718	7	0.118733	412.69	0.5	0.5	3.5	24.5	0.317358	1
GL.JAK1	Pancr	0.20613	8.61905	0.1624	457.438	0.5	0.5	10.5	90.5	0.317358	1
GL.IDH1	Breast	0.00639318	27	0.976488	746.553	1.5	0.5	5.5	49.5	0.0341186	1
GL.IDH1	CRC	0.510723	2.85185	0.110592	73.5412	0.5	1.5	13.5	115.5	0.53594	1
GL.IDH1	Endo	9.35112e-11	133.435	6.93628	2566.91	5.5	0.5	11.5	139.5	9.97137e-09	1.57548e-06
GL.IDH1	Oral	0.00477801	27.9231	1.02859	758.03	1.5	0.5	6.5	60.5	0.0271868	1
GL.IDH1	Ovarian	0.293718	7	0.118733	412.69	0.5	0.5	3.5	24.5	0.317358	1
GL.IDH1	Pancr	0.00325692	28.5789	1.08655	751.698	1.5	0.5	9.5	90.5	0.0198567	1
PTCH1.TP53	Breast	0.580258	2.48718	0.091401	67.6804	0.5	1.5	6.5	48.5	0.592065	1
PTCH1.TP53	CRC	0.905479	1.20106	0.0588225	24.5236	0.5	3.5	13.5	113.5	0.909311	1
PTCH1.TP53	Endo	0.748977	0.622378	0.0335149	11.5577	0.5	6.5	16.5	133.5	0.756113	1
PTCH1.TP53	Oral	0.550792	2.64444	0.0985675	70.9472	0.5	1.5	7.5	59.5	0.569449	1
PTCH1.TP53	Ovarian	0.293718	7	0.118733	412.69	0.5	0.5	3.5	24.5	0.317358	1
PTCH1.TP53	Pancr	0.20613	8.61905	0.1624	457.438	0.5	0.5	10.5	90.5	0.317358	1
KRAS.CDH1	Breast	0.250464	7.61538	0.138882	417.578	0.5	0.5	6.5	49.5	0.317358	1
KRAS.CDH1	CRC	0.0597154	9.58333	0.562797	163.186	1	1	12	115	0.294608	1
KRAS.CDH1	Endo	0.162545	3.16667	0.582906	17.2031	2	6	14	133	0.317358	1
KRAS.CDH1	Oral	0.230295	8.06667	0.148831	437.215	0.5	0.5	7.5	60.5	0.317358	1
KRAS.CDH1	Ovarian	0.293718	7	0.118733	412.69	0.5	0.5	3.5	24.5	0.317358	1
KRAS.CDH1	Pancr	0.20613	8.61905	0.1624	457.438	0.5	0.5	10.5	90.5	0.317358	1
BRCA2.DNMT3A	Breast	0.250464	7.61538	0.138882	417.578	0.5	0.5	6.5	49.5	0.317358	1
BRCA2.DNMT3A	CRC	0.849068	0.750842	0.039313	14.3404	0.5	5.5	13.5	111.5	0.854189	1
BRCA2.DNMT3A	Endo	0.0271059	6.47619	0.996282	42.0976	2	3	14	136	0.138682	1
BRCA2.DNMT3A	Oral	0.230295	8.06667	0.148831	437.215	0.5	0.5	7.5	60.5	0.317358	1
BRCA2.DNMT3A	Ovarian	0.639746	2.2381	0.0753008	66.5208	0.5	1.5	3.5	23.5	0.651108	1
BRCA2.DNMT3A	Pancr	0.20613	8.61905	0.1624	457.438	0.5	0.5	10.5	90.5	0.317358	1
KRAS.TSC2	Breast	0.250464	7.61538	0.138882	417.578	0.5	0.5	6.5	49.5	0.317358	1
KRAS.TSC2	CRC	0.0597154	9.58333	0.562797	163.186	1	1	12	115	0.294608	1
KRAS.TSC2	Endo	0.000216169	15.8077	2.4183	103.33	3	2	13	137	0.00339108	1
KRAS.TSC2	Oral	0.230295	8.06667	0.148831	437.215	0.5	0.5	7.5	60.5	0.317358	1
KRAS.TSC2	Ovarian	0.293718	7	0.118733	412.69	0.5	0.5	3.5	24.5	0.317358	1
KRAS.TSC2	Pancr	0.309865	3.22222	0.302744	34.2953	1	3	9	87	0.33444	1
TSC1.DDR2	Breast	0.250464	7.61538	0.138882	417.578	0.5	0.5	6.5	49.5	0.317358	1
TSC1.DDR2	CRC	0.00312343	27.96	1.08052	723.506	1.5	0.5	12.5	116.5	0.0198567	1
TSC1.DDR2	Endo	2.11801e-07	46	4.75563	444.947	4	1	12	138	1.1816e-05	0.00356842
TSC1.DDR2	Oral	0.230295	8.06667	0.148831	437.215	0.5	0.5	7.5	60.5	0.317358	1
TSC1.DDR2	Ovarian	0.293718	7	0.118733	412.69	0.5	0.5	3.5	24.5	0.317358	1
TSC1.DDR2	Pancr	1.07991e-05	38.1429	3.49371	416.428	3	1	7	89	0.00037905	0.181944
APC.DNMT3A	Breast	0.250464	7.61538	0.138882	417.578	0.5	0.5	6.5	49.5	0.317358	1
APC.DNMT3A	CRC	0.905479	1.20106	0.0588225	24.5236	0.5	3.5	13.5	113.5	0.909311	1
APC.DNMT3A	Endo	0.517585	2.79798	0.109464	71.5183	0.5	1.5	16.5	138.5	0.53594	1
APC.DNMT3A	Oral	0.230295	8.06667	0.148831	437.215	0.5	0.5	7.5	60.5	0.317358	1
APC.DNMT3A	Ovarian	0.293718	7	0.118733	412.69	0.5	0.5	3.5	24.5	0.317358	1
APC.DNMT3A	Pancr	0.514809	2.84127	0.108654	74.2987	0.5	1.5	10.5	89.5	0.53594	1
NF1.CD274	Breast	0.250464	7.61538	0.138882	417.578	0.5	0.5	6.5	49.5	0.317358	1
NF1.CD274	CRC	0.00312343	27.96	1.08052	723.506	1.5	0.5	12.5	116.5	0.0198567	1
NF1.CD274	Endo	2.11801e-07	46	4.75563	444.947	4	1	12	138	1.1816e-05	0.00356842
NF1.CD274	Oral	0.230295	8.06667	0.148831	437.215	0.5	0.5	7.5	60.5	0.317358	1
NF1.CD274	Ovarian	0.293718	7	0.118733	412.69	0.5	0.5	3.5	24.5	0.317358	1
NF1.CD274	Pancr	0.173524	4.88889	0.402699	59.3526	1	2	9	88	0.317358	1
KRAS.NKX2.1	Breast	0.250464	7.61538	0.138882	417.578	0.5	0.5	6.5	49.5	0.317358	1
KRAS.NKX2.1	CRC	0.0597154	9.58333	0.562797	163.186	1	1	12	115	0.294608	1
KRAS.NKX2.1	Endo	2.29004e-09	62.7273	6.72397	585.176	5	1	11	138	2.06324e-07	3.85826e-05
KRAS.NKX2.1	Oral	0.230295	8.06667	0.148831	437.215	0.5	0.5	7.5	60.5	0.317358	1
KRAS.NKX2.1	Ovarian	0.293718	7	0.118733	412.69	0.5	0.5	3.5	24.5	0.317358	1
KRAS.NKX2.1	Pancr	0.00094906	22.25	1.81348	272.991	2	1	8	89	0.0142384	1
TP53.FGFR1	Breast	0.00126269	15.3333	2.11462	111.184	3	3	3	46	0.0171424	1
TP53.FGFR1	CRC	0.0597154	9.58333	0.562797	163.186	1	1	12	115	0.294608	1
TP53.FGFR1	Endo	5.94854e-08	31.1364	5.40484	179.371	5	2	11	137	3.61809e-06	0.00100221
TP53.FGFR1	Oral	0.230295	8.06667	0.148831	437.215	0.5	0.5	7.5	60.5	0.317358	1
TP53.FGFR1	Ovarian	0.293718	7	0.118733	412.69	0.5	0.5	3.5	24.5	0.317358	1
TP53.FGFR1	Pancr	4.27968e-05	53.2353	2.35847	1201.63	2.5	0.5	8.5	90.5	0.000861256	0.721041
MLH1.CDK4	Breast	0.0734634	9.6	0.517335	178.144	1	1	5	48	0.317358	1
MLH1.CDK4	CRC	0.203203	8.62963	0.164471	452.788	0.5	0.5	13.5	116.5	0.317358	1
MLH1.CDK4	Endo	1.05826e-12	172.714	9.09396	3280.22	6.5	0.5	10.5	139.5	2.04938e-10	1.78296e-08
MLH1.CDK4	Oral	0.230295	8.06667	0.148831	437.215	0.5	0.5	7.5	60.5	0.317358	1
MLH1.CDK4	Ovarian	0.293718	7	0.118733	412.69	0.5	0.5	3.5	24.5	0.317358	1
MLH1.CDK4	Pancr	0.00325692	28.5789	1.08655	751.698	1.5	0.5	9.5	90.5	0.0198567	1
MLH1.IDH1	Breast	0.0734634	9.6	0.517335	178.144	1	1	5	48	0.317358	1
MLH1.IDH1	CRC	0.203203	8.62963	0.164471	452.788	0.5	0.5	13.5	116.5	0.317358	1
MLH1.IDH1	Endo	9.35112e-11	133.435	6.93628	2566.91	5.5	0.5	11.5	139.5	9.97137e-09	1.57548e-06
MLH1.IDH1	Oral	0.230295	8.06667	0.148831	437.215	0.5	0.5	7.5	60.5	0.317358	1
MLH1.IDH1	Ovarian	0.293718	7	0.118733	412.69	0.5	0.5	3.5	24.5	0.317358	1
MLH1.IDH1	Pancr	0.00325692	28.5789	1.08655	751.698	1.5	0.5	9.5	90.5	0.0198567	1
PTEN.NF2	Breast	0.250464	7.61538	0.138882	417.578	0.5	0.5	6.5	49.5	0.317358	1
PTEN.NF2	CRC	0.203203	8.62963	0.164471	452.788	0.5	0.5	13.5	116.5	0.317358	1
PTEN.NF2	Endo	0.00843948	9.78571	1.27797	74.9318	2	2	14	137	0.0444755	1
PTEN.NF2	Oral	0.230295	8.06667	0.148831	437.215	0.5	0.5	7.5	60.5	0.317358	1
PTEN.NF2	Ovarian	0.293718	7	0.118733	412.69	0.5	0.5	3.5	24.5	0.317358	1
PTEN.NF2	Pancr	0.20613	8.61905	0.1624	457.438	0.5	0.5	10.5	90.5	0.317358	1
GL.RPS6KB1	Breast	0.000134333	55	2.27347	1330.57	2.5	0.5	4.5	49.5	0.00215137	1
GL.RPS6KB1	CRC	0.203203	8.62963	0.164471	452.788	0.5	0.5	13.5	116.5	0.317358	1
GL.RPS6KB1	Endo	2.29004e-09	62.7273	6.72397	585.176	5	1	11	138	2.06324e-07	3.85826e-05
GL.RPS6KB1	Oral	0.230295	8.06667	0.148831	437.215	0.5	0.5	7.5	60.5	0.317358	1
GL.RPS6KB1	Ovarian	0.293718	7	0.118733	412.69	0.5	0.5	3.5	24.5	0.317358	1
GL.RPS6KB1	Pancr	0.20613	8.61905	0.1624	457.438	0.5	0.5	10.5	90.5	0.317358	1
GL.IL6	Breast	0.0734634	9.6	0.517335	178.144	1	1	5	48	0.317358	1
GL.IL6	CRC	0.203203	8.62963	0.164471	452.788	0.5	0.5	13.5	116.5	0.317358	1
GL.IL6	Endo	0.187322	4.56667	0.390572	53.3947	1	2	15	137	0.317358	1
GL.IL6	Oral	0.230295	8.06667	0.148831	437.215	0.5	0.5	7.5	60.5	0.317358	1
GL.IL6	Ovarian	0.293718	7	0.118733	412.69	0.5	0.5	3.5	24.5	0.317358	1
GL.IL6	Pancr	0.309865	3.22222	0.302744	34.2953	1	3	9	87	0.33444	1
GL.NKX2.1	Breast	0.00639318	27	0.976488	746.553	1.5	0.5	5.5	49.5	0.0341186	1
GL.NKX2.1	CRC	0.0597154	9.58333	0.562797	163.186	1	1	12	115	0.294608	1
GL.NKX2.1	Endo	1.7582e-05	31.8462	3.08763	328.464	3	1	13	138	0.00056316	0.296222
GL.NKX2.1	Oral	0.230295	8.06667	0.148831	437.215	0.5	0.5	7.5	60.5	0.317358	1
GL.NKX2.1	Ovarian	0.293718	7	0.118733	412.69	0.5	0.5	3.5	24.5	0.317358	1
GL.NKX2.1	Pancr	0.00094906	22.25	1.81348	272.991	2	1	8	89	0.0142384	1
GL.STAT3	Breast	0.000134333	55	2.27347	1330.57	2.5	0.5	4.5	49.5	0.00215137	1
GL.STAT3	CRC	0.203203	8.62963	0.164471	452.788	0.5	0.5	13.5	116.5	0.317358	1
GL.STAT3	Endo	7.84485e-09	100.44	5.10932	1974.47	4.5	0.5	12.5	139.5	5.72164e-07	0.00013217
GL.STAT3	Oral	0.230295	8.06667	0.148831	437.215	0.5	0.5	7.5	60.5	0.317358	1
GL.STAT3	Ovarian	0.293718	7	0.118733	412.69	0.5	0.5	3.5	24.5	0.317358	1
GL.STAT3	Pancr	4.27968e-05	53.2353	2.35847	1201.63	2.5	0.5	8.5	90.5	0.000861256	0.721041
VHL.PTCH1	Breast	0.580258	2.48718	0.091401	67.6804	0.5	1.5	6.5	48.5	0.592065	1
VHL.PTCH1	CRC	0.203203	8.62963	0.164471	452.788	0.5	0.5	13.5	116.5	0.317358	1
VHL.PTCH1	Endo	0.0642733	9.2	0.546972	154.743	1	1	15	138	0.301637	1
VHL.PTCH1	Oral	0.230295	8.06667	0.148831	437.215	0.5	0.5	7.5	60.5	0.317358	1
VHL.PTCH1	Ovarian	0.293718	7	0.118733	412.69	0.5	0.5	3.5	24.5	0.317358	1
VHL.PTCH1	Pancr	0.0224505	7.25	1.05215	49.9574	2	3	8	87	0.115425	1
PTEN.VHL	Breast	0.0734634	9.6	0.517335	178.144	1	1	5	48	0.317358	1
PTEN.VHL	CRC	0.510723	2.85185	0.110592	73.5412	0.5	1.5	13.5	115.5	0.53594	1
PTEN.VHL	Endo	0.00843948	9.78571	1.27797	74.9318	2	2	14	137	0.0444755	1
PTEN.VHL	Oral	0.230295	8.06667	0.148831	437.215	0.5	0.5	7.5	60.5	0.317358	1
PTEN.VHL	Ovarian	0.293718	7	0.118733	412.69	0.5	0.5	3.5	24.5	0.317358	1
PTEN.VHL	Pancr	0.740062	1.68571	0.0757108	37.5327	0.5	2.5	10.5	88.5	0.749178	1
PTEN.PTCH1	Breast	0.580258	2.48718	0.091401	67.6804	0.5	1.5	6.5	48.5	0.592065	1
PTEN.PTCH1	CRC	0.203203	8.62963	0.164471	452.788	0.5	0.5	13.5	116.5	0.317358	1
PTEN.PTCH1	Endo	3.99502e-06	22.8333	3.78562	137.722	4	2	12	137	0.000147606	0.0673082
PTEN.PTCH1	Oral	0.230295	8.06667	0.148831	437.215	0.5	0.5	7.5	60.5	0.317358	1
PTEN.PTCH1	Ovarian	0.293718	7	0.118733	412.69	0.5	0.5	3.5	24.5	0.317358	1
PTEN.PTCH1	Pancr	0.20613	8.61905	0.1624	457.438	0.5	0.5	10.5	90.5	0.317358	1
GL.ZNF217	Breast	0.00159504	24	1.76805	325.783	2	1	4	48	0.0198567	1
GL.ZNF217	CRC	0.203203	8.62963	0.164471	452.788	0.5	0.5	13.5	116.5	0.317358	1
GL.ZNF217	Endo	2.11801e-07	46	4.75563	444.947	4	1	12	138	1.1816e-05	0.00356842
GL.ZNF217	Oral	0.230295	8.06667	0.148831	437.215	0.5	0.5	7.5	60.5	0.317358	1
GL.ZNF217	Ovarian	0.293718	7	0.118733	412.69	0.5	0.5	3.5	24.5	0.317358	1
GL.ZNF217	Pancr	0.20613	8.61905	0.1624	457.438	0.5	0.5	10.5	90.5	0.317358	1
TSC2.CDKN2A	Breast	0.813664	1.46154	0.0629405	33.9383	0.5	2.5	6.5	47.5	0.819452	1
TSC2.CDKN2A	CRC	0.203203	8.62963	0.164471	452.788	0.5	0.5	13.5	116.5	0.317358	1
TSC2.CDKN2A	Endo	0.0642733	9.2	0.546972	154.743	1	1	15	138	0.301637	1
TSC2.CDKN2A	Oral	0.230295	8.06667	0.148831	437.215	0.5	0.5	7.5	60.5	0.317358	1
TSC2.CDKN2A	Ovarian	0.293718	7	0.118733	412.69	0.5	0.5	3.5	24.5	0.317358	1
TSC2.CDKN2A	Pancr	0.20613	8.61905	0.1624	457.438	0.5	0.5	10.5	90.5	0.317358	1
KRAS.MAP2K2	Breast	0.000134333	55	2.27347	1330.57	2.5	0.5	4.5	49.5	0.00215137	1
KRAS.MAP2K2	CRC	0.203203	8.62963	0.164471	452.788	0.5	0.5	13.5	116.5	0.317358	1
KRAS.MAP2K2	Endo	1.7582e-05	31.8462	3.08763	328.464	3	1	13	138	0.00056316	0.296222
KRAS.MAP2K2	Oral	0.230295	8.06667	0.148831	437.215	0.5	0.5	7.5	60.5	0.317358	1
KRAS.MAP2K2	Ovarian	0.293718	7	0.118733	412.69	0.5	0.5	3.5	24.5	0.317358	1
KRAS.MAP2K2	Pancr	0.173524	4.88889	0.402699	59.3526	1	2	9	88	0.317358	1
GL.MAP2K2	Breast	0.000134333	55	2.27347	1330.57	2.5	0.5	4.5	49.5	0.00215137	1
GL.MAP2K2	CRC	0.00312343	27.96	1.08052	723.506	1.5	0.5	12.5	116.5	0.0198567	1
GL.MAP2K2	Endo	0.0642733	9.2	0.546972	154.743	1	1	15	138	0.301637	1
GL.MAP2K2	Oral	0.230295	8.06667	0.148831	437.215	0.5	0.5	7.5	60.5	0.317358	1
GL.MAP2K2	Ovarian	0.293718	7	0.118733	412.69	0.5	0.5	3.5	24.5	0.317358	1
GL.MAP2K2	Pancr	0.173524	4.88889	0.402699	59.3526	1	2	9	88	0.317358	1
VHL.CDK4	Breast	0.250464	7.61538	0.138882	417.578	0.5	0.5	6.5	49.5	0.317358	1
VHL.CDK4	CRC	0.203203	8.62963	0.164471	452.788	0.5	0.5	13.5	116.5	0.317358	1
VHL.CDK4	Endo	4.74897e-05	48.1034	2.20165	1051	2.5	0.5	14.5	139.5	0.000861256	0.800107
VHL.CDK4	Oral	0.230295	8.06667	0.148831	437.215	0.5	0.5	7.5	60.5	0.317358	1
VHL.CDK4	Ovarian	0.293718	7	0.118733	412.69	0.5	0.5	3.5	24.5	0.317358	1
VHL.CDK4	Pancr	0.740062	1.68571	0.0757108	37.5327	0.5	2.5	10.5	88.5	0.749178	1
GL.MCL1	Breast	0.00639318	27	0.976488	746.553	1.5	0.5	5.5	49.5	0.0341186	1
GL.MCL1	CRC	0.905479	1.20106	0.0588225	24.5236	0.5	3.5	13.5	113.5	0.909311	1
GL.MCL1	Endo	0.187322	4.56667	0.390572	53.3947	1	2	15	137	0.317358	1
GL.MCL1	Oral	0.230295	8.06667	0.148831	437.215	0.5	0.5	7.5	60.5	0.317358	1
GL.MCL1	Ovarian	0.293718	7	0.118733	412.69	0.5	0.5	3.5	24.5	0.317358	1
GL.MCL1	Pancr	0.740062	1.68571	0.0757108	37.5327	0.5	2.5	10.5	88.5	0.749178	1
GL.NFE2L2	Breast	0.00639318	27	0.976488	746.553	1.5	0.5	5.5	49.5	0.0341186	1
GL.NFE2L2	CRC	0.203203	8.62963	0.164471	452.788	0.5	0.5	13.5	116.5	0.317358	1
GL.NFE2L2	Endo	3.99502e-06	22.8333	3.78562	137.722	4	2	12	137	0.000147606	0.0673082
GL.NFE2L2	Oral	0.550792	2.64444	0.0985675	70.9472	0.5	1.5	7.5	59.5	0.569449	1
GL.NFE2L2	Ovarian	0.293718	7	0.118733	412.69	0.5	0.5	3.5	24.5	0.317358	1
GL.NFE2L2	Pancr	0.20613	8.61905	0.1624	457.438	0.5	0.5	10.5	90.5	0.317358	1
TSC2.TP53	Breast	0.580258	2.48718	0.091401	67.6804	0.5	1.5	6.5	48.5	0.592065	1
TSC2.TP53	CRC	0.510723	2.85185	0.110592	73.5412	0.5	1.5	13.5	115.5	0.53594	1
TSC2.TP53	Endo	0.329882	3.02222	0.295481	30.9117	1	3	15	136	0.355225	1
TSC2.TP53	Oral	0.230295	8.06667	0.148831	437.215	0.5	0.5	7.5	60.5	0.317358	1
TSC2.TP53	Ovarian	0.293718	7	0.118733	412.69	0.5	0.5	3.5	24.5	0.317358	1
TSC2.TP53	Pancr	0.740062	1.68571	0.0757108	37.5327	0.5	2.5	10.5	88.5	0.749178	1
SMAD4.NF1	Breast	0.250464	7.61538	0.138882	417.578	0.5	0.5	6.5	49.5	0.317358	1
SMAD4.NF1	CRC	0.905479	1.20106	0.0588225	24.5236	0.5	3.5	13.5	113.5	0.909311	1
SMAD4.NF1	Endo	0.913469	1.18182	0.0584348	23.9018	0.5	3.5	16.5	136.5	0.915697	1
SMAD4.NF1	Oral	0.230295	8.06667	0.148831	437.215	0.5	0.5	7.5	60.5	0.317358	1
SMAD4.NF1	Ovarian	0.293718	7	0.118733	412.69	0.5	0.5	3.5	24.5	0.317358	1
SMAD4.NF1	Pancr	0.20613	8.61905	0.1624	457.438	0.5	0.5	10.5	90.5	0.317358	1
KRAS.PIK3CA	Breast	0.250464	7.61538	0.138882	417.578	0.5	0.5	6.5	49.5	0.317358	1
KRAS.PIK3CA	CRC	0.0597154	9.58333	0.562797	163.186	1	1	12	115	0.294608	1
KRAS.PIK3CA	Endo	0.162545	3.16667	0.582906	17.2031	2	6	14	133	0.317358	1
KRAS.PIK3CA	Oral	0.230295	8.06667	0.148831	437.215	0.5	0.5	7.5	60.5	0.317358	1
KRAS.PIK3CA	Ovarian	0.293718	7	0.118733	412.69	0.5	0.5	3.5	24.5	0.317358	1
KRAS.PIK3CA	Pancr	0.20613	8.61905	0.1624	457.438	0.5	0.5	10.5	90.5	0.317358	1
FBXW7.NOTCH1	Breast	0.250464	7.61538	0.138882	417.578	0.5	0.5	6.5	49.5	0.317358	1
FBXW7.NOTCH1	CRC	0.315739	3.13889	0.302332	32.5888	1	3	12	113	0.340627	1
FBXW7.NOTCH1	Endo	0.187322	4.56667	0.390572	53.3947	1	2	15	137	0.317358	1
FBXW7.NOTCH1	Oral	0.230295	8.06667	0.148831	437.215	0.5	0.5	7.5	60.5	0.317358	1
FBXW7.NOTCH1	Ovarian	0.293718	7	0.118733	412.69	0.5	0.5	3.5	24.5	0.317358	1
FBXW7.NOTCH1	Pancr	0.514809	2.84127	0.108654	74.2987	0.5	1.5	10.5	89.5	0.53594	1
FBXW7.BRCA2	Breast	0.250464	7.61538	0.138882	417.578	0.5	0.5	6.5	49.5	0.317358	1
FBXW7.BRCA2	CRC	0.959718	0.925926	0.0472292	18.1527	0.5	4.5	13.5	112.5	0.960288	1
FBXW7.BRCA2	Endo	0.329882	3.02222	0.295481	30.9117	1	3	15	136	0.355225	1
FBXW7.BRCA2	Oral	0.230295	8.06667	0.148831	437.215	0.5	0.5	7.5	60.5	0.317358	1
FBXW7.BRCA2	Ovarian	0.293718	7	0.118733	412.69	0.5	0.5	3.5	24.5	0.317358	1
FBXW7.BRCA2	Pancr	0.514809	2.84127	0.108654	74.2987	0.5	1.5	10.5	89.5	0.53594	1
KRAS.BRCA1	Breast	0.250464	7.61538	0.138882	417.578	0.5	0.5	6.5	49.5	0.317358	1
KRAS.BRCA1	CRC	0.0597154	9.58333	0.562797	163.186	1	1	12	115	0.294608	1
KRAS.BRCA1	Endo	0.00116419	10.4615	1.91412	57.1769	3	3	13	136	0.0169441	1
KRAS.BRCA1	Oral	0.0653748	9.83333	0.543094	178.044	1	1	6	59	0.306209	1
KRAS.BRCA1	Ovarian	0.293718	7	0.118733	412.69	0.5	0.5	3.5	24.5	0.317358	1
KRAS.BRCA1	Pancr	0.173524	4.88889	0.402699	59.3526	1	2	9	88	0.317358	1
PIK3R1.BRCA2	Breast	0.250464	7.61538	0.138882	417.578	0.5	0.5	6.5	49.5	0.317358	1
PIK3R1.BRCA2	CRC	0.510723	2.85185	0.110592	73.5412	0.5	1.5	13.5	115.5	0.53594	1
PIK3R1.BRCA2	Endo	0.725179	1.47778	0.166504	13.1157	1	6	15	133	0.737479	1
PIK3R1.BRCA2	Oral	0.230295	8.06667	0.148831	437.215	0.5	0.5	7.5	60.5	0.317358	1
PIK3R1.BRCA2	Ovarian	0.293718	7	0.118733	412.69	0.5	0.5	3.5	24.5	0.317358	1
PIK3R1.BRCA2	Pancr	0.20613	8.61905	0.1624	457.438	0.5	0.5	10.5	90.5	0.317358	1
KRAS.DNMT3A	Breast	0.250464	7.61538	0.138882	417.578	0.5	0.5	6.5	49.5	0.317358	1
KRAS.DNMT3A	CRC	0.73548	1.6963	0.077316	37.2164	0.5	2.5	13.5	114.5	0.745929	1
KRAS.DNMT3A	Endo	0.0271059	6.47619	0.996282	42.0976	2	3	14	136	0.138682	1
KRAS.DNMT3A	Oral	0.230295	8.06667	0.148831	437.215	0.5	0.5	7.5	60.5	0.317358	1
KRAS.DNMT3A	Ovarian	0.293718	7	0.118733	412.69	0.5	0.5	3.5	24.5	0.317358	1
KRAS.DNMT3A	Pancr	0.910582	1.19048	0.0574301	24.6775	0.5	3.5	10.5	87.5	0.913782	1
KRAS.NF1	Breast	0.250464	7.61538	0.138882	417.578	0.5	0.5	6.5	49.5	0.317358	1
KRAS.NF1	CRC	0.510723	2.85185	0.110592	73.5412	0.5	1.5	13.5	115.5	0.53594	1
KRAS.NF1	Endo	0.0596489	4.82143	0.80954	28.7153	2	4	14	135	0.294608	1
KRAS.NF1	Oral	0.550792	2.64444	0.0985675	70.9472	0.5	1.5	7.5	59.5	0.569449	1
KRAS.NF1	Ovarian	0.293718	7	0.118733	412.69	0.5	0.5	3.5	24.5	0.317358	1
KRAS.NF1	Pancr	0.842631	0.74026	0.0381622	14.3594	0.5	5.5	10.5	85.5	0.847814	1
GL.PPP2R1A	Breast	0.250464	7.61538	0.138882	417.578	0.5	0.5	6.5	49.5	0.317358	1
GL.PPP2R1A	CRC	0.203203	8.62963	0.164471	452.788	0.5	0.5	13.5	116.5	0.317358	1
GL.PPP2R1A	Endo	0.162545	3.16667	0.582906	17.2031	2	6	14	133	0.317358	1
GL.PPP2R1A	Oral	0.230295	8.06667	0.148831	437.215	0.5	0.5	7.5	60.5	0.317358	1
GL.PPP2R1A	Ovarian	0.293718	7	0.118733	412.69	0.5	0.5	3.5	24.5	0.317358	1
GL.PPP2R1A	Pancr	0.20613	8.61905	0.1624	457.438	0.5	0.5	10.5	90.5	0.317358	1
NF1.BRCA2	Breast	0.250464	7.61538	0.138882	417.578	0.5	0.5	6.5	49.5	0.317358	1
NF1.BRCA2	CRC	0.203203	8.62963	0.164471	452.788	0.5	0.5	13.5	116.5	0.317358	1
NF1.BRCA2	Endo	0.725179	1.47778	0.166504	13.1157	1	6	15	133	0.737479	1
NF1.BRCA2	Oral	0.230295	8.06667	0.148831	437.215	0.5	0.5	7.5	60.5	0.317358	1
NF1.BRCA2	Ovarian	0.639746	2.2381	0.0753008	66.5208	0.5	1.5	3.5	23.5	0.651108	1
NF1.BRCA2	Pancr	0.514809	2.84127	0.108654	74.2987	0.5	1.5	10.5	89.5	0.53594	1
TP53.EZH2	Breast	0.250464	7.61538	0.138882	417.578	0.5	0.5	6.5	49.5	0.317358	1
TP53.EZH2	CRC	0.203203	8.62963	0.164471	452.788	0.5	0.5	13.5	116.5	0.317358	1
TP53.EZH2	Endo	2.26954e-11	82.8	9.06355	756.419	6	1	10	138	3.38382e-09	3.82372e-07
TP53.EZH2	Oral	0.230295	8.06667	0.148831	437.215	0.5	0.5	7.5	60.5	0.317358	1
TP53.EZH2	Ovarian	0.293718	7	0.118733	412.69	0.5	0.5	3.5	24.5	0.317358	1
TP53.EZH2	Pancr	0.514809	2.84127	0.108654	74.2987	0.5	1.5	10.5	89.5	0.53594	1
FBXW7.IL6	Breast	0.00639318	27	0.976488	746.553	1.5	0.5	5.5	49.5	0.0341186	1
FBXW7.IL6	CRC	0.203203	8.62963	0.164471	452.788	0.5	0.5	13.5	116.5	0.317358	1
FBXW7.IL6	Endo	0.00124406	19.7143	1.67991	231.353	2	1	14	138	0.0169441	1
FBXW7.IL6	Oral	0.230295	8.06667	0.148831	437.215	0.5	0.5	7.5	60.5	0.317358	1
FBXW7.IL6	Ovarian	0.293718	7	0.118733	412.69	0.5	0.5	3.5	24.5	0.317358	1
FBXW7.IL6	Pancr	0.173524	4.88889	0.402699	59.3526	1	2	9	88	0.317358	1
BRCA2.PIK3R1	Breast	0.250464	7.61538	0.138882	417.578	0.5	0.5	6.5	49.5	0.317358	1
BRCA2.PIK3R1	CRC	0.203203	8.62963	0.164471	452.788	0.5	0.5	13.5	116.5	0.317358	1
BRCA2.PIK3R1	Endo	0.329882	3.02222	0.295481	30.9117	1	3	15	136	0.355225	1
BRCA2.PIK3R1	Oral	0.230295	8.06667	0.148831	437.215	0.5	0.5	7.5	60.5	0.317358	1
BRCA2.PIK3R1	Ovarian	0.293718	7	0.118733	412.69	0.5	0.5	3.5	24.5	0.317358	1
BRCA2.PIK3R1	Pancr	0.20613	8.61905	0.1624	457.438	0.5	0.5	10.5	90.5	0.317358	1
PDGFRA.BCL9	Breast	0.250464	7.61538	0.138882	417.578	0.5	0.5	6.5	49.5	0.317358	1
PDGFRA.BCL9	CRC	0.203203	8.62963	0.164471	452.788	0.5	0.5	13.5	116.5	0.317358	1
PDGFRA.BCL9	Endo	6.25929e-07	72.3333	3.54627	1475.38	3.5	0.5	13.5	139.5	2.59107e-05	0.0105457
PDGFRA.BCL9	Oral	0.230295	8.06667	0.148831	437.215	0.5	0.5	7.5	60.5	0.317358	1
PDGFRA.BCL9	Ovarian	0.293718	7	0.118733	412.69	0.5	0.5	3.5	24.5	0.317358	1
PDGFRA.BCL9	Pancr	0.20613	8.61905	0.1624	457.438	0.5	0.5	10.5	90.5	0.317358	1
GL.MYC	Breast	0.00639318	27	0.976488	746.553	1.5	0.5	5.5	49.5	0.0341186	1
GL.MYC	CRC	0.510723	2.85185	0.110592	73.5412	0.5	1.5	13.5	115.5	0.53594	1
GL.MYC	Endo	0.187322	4.56667	0.390572	53.3947	1	2	15	137	0.317358	1
GL.MYC	Oral	0.00477801	27.9231	1.02859	758.03	1.5	0.5	6.5	60.5	0.0271868	1
GL.MYC	Ovarian	0.293718	7	0.118733	412.69	0.5	0.5	3.5	24.5	0.317358	1
GL.MYC	Pancr	0.514809	2.84127	0.108654	74.2987	0.5	1.5	10.5	89.5	0.53594	1
PTEN.NRAS	Breast	0.580258	2.48718	0.091401	67.6804	0.5	1.5	6.5	48.5	0.592065	1
PTEN.NRAS	CRC	0.203203	8.62963	0.164471	452.788	0.5	0.5	13.5	116.5	0.317358	1
PTEN.NRAS	Endo	0.000216169	15.8077	2.4183	103.33	3	2	13	137	0.00339108	1
PTEN.NRAS	Oral	0.230295	8.06667	0.148831	437.215	0.5	0.5	7.5	60.5	0.317358	1
PTEN.NRAS	Ovarian	0.293718	7	0.118733	412.69	0.5	0.5	3.5	24.5	0.317358	1
PTEN.NRAS	Pancr	0.514809	2.84127	0.108654	74.2987	0.5	1.5	10.5	89.5	0.53594	1
TP53.MED12	Breast	0.580258	2.48718	0.091401	67.6804	0.5	1.5	6.5	48.5	0.592065	1
TP53.MED12	CRC	0.203203	8.62963	0.164471	452.788	0.5	0.5	13.5	116.5	0.317358	1
TP53.MED12	Endo	5.94854e-08	31.1364	5.40484	179.371	5	2	11	137	3.61809e-06	0.00100221
TP53.MED12	Oral	0.230295	8.06667	0.148831	437.215	0.5	0.5	7.5	60.5	0.317358	1
TP53.MED12	Ovarian	0.293718	7	0.118733	412.69	0.5	0.5	3.5	24.5	0.317358	1
TP53.MED12	Pancr	0.00325692	28.5789	1.08655	751.698	1.5	0.5	9.5	90.5	0.0198567	1
NF1.SMARCB1	Breast	0.580258	2.48718	0.091401	67.6804	0.5	1.5	6.5	48.5	0.592065	1
NF1.SMARCB1	CRC	0.203203	8.62963	0.164471	452.788	0.5	0.5	13.5	116.5	0.317358	1
NF1.SMARCB1	Endo	4.74897e-05	48.1034	2.20165	1051	2.5	0.5	14.5	139.5	0.000861256	0.800107
NF1.SMARCB1	Oral	0.230295	8.06667	0.148831	437.215	0.5	0.5	7.5	60.5	0.317358	1
NF1.SMARCB1	Ovarian	0.639746	2.2381	0.0753008	66.5208	0.5	1.5	3.5	23.5	0.651108	1
NF1.SMARCB1	Pancr	0.20613	8.61905	0.1624	457.438	0.5	0.5	10.5	90.5	0.317358	1
TSC2.APC	Breast	0.813664	1.46154	0.0629405	33.9383	0.5	2.5	6.5	47.5	0.819452	1
TSC2.APC	CRC	0.73548	1.6963	0.077316	37.2164	0.5	2.5	13.5	114.5	0.745929	1
TSC2.APC	Endo	4.74897e-05	48.1034	2.20165	1051	2.5	0.5	14.5	139.5	0.000861256	0.800107
TSC2.APC	Oral	0.230295	8.06667	0.148831	437.215	0.5	0.5	7.5	60.5	0.317358	1
TSC2.APC	Ovarian	0.293718	7	0.118733	412.69	0.5	0.5	3.5	24.5	0.317358	1
TSC2.APC	Pancr	0.20613	8.61905	0.1624	457.438	0.5	0.5	10.5	90.5	0.317358	1
GL.U2AF1.U2AF1L5	Breast	0.000134333	55	2.27347	1330.57	2.5	0.5	4.5	49.5	0.00215137	1
GL.U2AF1.U2AF1L5	CRC	0.510723	2.85185	0.110592	73.5412	0.5	1.5	13.5	115.5	0.53594	1
GL.U2AF1.U2AF1L5	Endo	7.84485e-09	100.44	5.10932	1974.47	4.5	0.5	12.5	139.5	5.72164e-07	0.00013217
GL.U2AF1.U2AF1L5	Oral	0.230295	8.06667	0.148831	437.215	0.5	0.5	7.5	60.5	0.317358	1
GL.U2AF1.U2AF1L5	Ovarian	0.293718	7	0.118733	412.69	0.5	0.5	3.5	24.5	0.317358	1
GL.U2AF1.U2AF1L5	Pancr	0.20613	8.61905	0.1624	457.438	0.5	0.5	10.5	90.5	0.317358	1
PDGFRA.JAK3	Breast	0.00639318	27	0.976488	746.553	1.5	0.5	5.5	49.5	0.0341186	1
PDGFRA.JAK3	CRC	0.203203	8.62963	0.164471	452.788	0.5	0.5	13.5	116.5	0.317358	1
PDGFRA.JAK3	Endo	1.05826e-12	172.714	9.09396	3280.22	6.5	0.5	10.5	139.5	2.04938e-10	1.78296e-08
PDGFRA.JAK3	Oral	0.230295	8.06667	0.148831	437.215	0.5	0.5	7.5	60.5	0.317358	1
PDGFRA.JAK3	Ovarian	0.293718	7	0.118733	412.69	0.5	0.5	3.5	24.5	0.317358	1
PDGFRA.JAK3	Pancr	0.20613	8.61905	0.1624	457.438	0.5	0.5	10.5	90.5	0.317358	1
GL.IFITM1	Breast	0.00639318	27	0.976488	746.553	1.5	0.5	5.5	49.5	0.0341186	1
GL.IFITM1	CRC	0.905479	1.20106	0.0588225	24.5236	0.5	3.5	13.5	113.5	0.909311	1
GL.IFITM1	Endo	0.517585	2.79798	0.109464	71.5183	0.5	1.5	16.5	138.5	0.53594	1
GL.IFITM1	Oral	0.230295	8.06667	0.148831	437.215	0.5	0.5	7.5	60.5	0.317358	1
GL.IFITM1	Ovarian	0.293718	7	0.118733	412.69	0.5	0.5	3.5	24.5	0.317358	1
GL.IFITM1	Pancr	0.740062	1.68571	0.0757108	37.5327	0.5	2.5	10.5	88.5	0.749178	1
CDH1.BRCA2	Breast	0.250464	7.61538	0.138882	417.578	0.5	0.5	6.5	49.5	0.317358	1
CDH1.BRCA2	CRC	0.905479	1.20106	0.0588225	24.5236	0.5	3.5	13.5	113.5	0.909311	1
CDH1.BRCA2	Endo	0.841571	0.741047	0.0391817	14.0155	0.5	5.5	16.5	134.5	0.8469	1
CDH1.BRCA2	Oral	0.230295	8.06667	0.148831	437.215	0.5	0.5	7.5	60.5	0.317358	1
CDH1.BRCA2	Ovarian	0.293718	7	0.118733	412.69	0.5	0.5	3.5	24.5	0.317358	1
CDH1.BRCA2	Pancr	0.20613	8.61905	0.1624	457.438	0.5	0.5	10.5	90.5	0.317358	1
KRAS.FGFR3	Breast	0.250464	7.61538	0.138882	417.578	0.5	0.5	6.5	49.5	0.317358	1
KRAS.FGFR3	CRC	0.00312343	27.96	1.08052	723.506	1.5	0.5	12.5	116.5	0.0198567	1
KRAS.FGFR3	Endo	0.000216169	15.8077	2.4183	103.33	3	2	13	137	0.00339108	1
KRAS.FGFR3	Oral	0.230295	8.06667	0.148831	437.215	0.5	0.5	7.5	60.5	0.317358	1
KRAS.FGFR3	Ovarian	0.293718	7	0.118733	412.69	0.5	0.5	3.5	24.5	0.317358	1
KRAS.FGFR3	Pancr	4.27968e-05	53.2353	2.35847	1201.63	2.5	0.5	8.5	90.5	0.000861256	0.721041
APC.TSC1	Breast	0.204232	4.7	0.359206	61.4968	1	2	5	47	0.317358	1
APC.TSC1	CRC	0.0959299	4.03636	0.699345	23.2964	2	5	11	111	0.317358	1
APC.TSC1	Endo	0.603587	1.78667	0.195537	16.3252	1	5	15	134	0.615464	1
APC.TSC1	Oral	0.230295	8.06667	0.148831	437.215	0.5	0.5	7.5	60.5	0.317358	1
APC.TSC1	Ovarian	0.293718	7	0.118733	412.69	0.5	0.5	3.5	24.5	0.317358	1
APC.TSC1	Pancr	0.00325692	28.5789	1.08655	751.698	1.5	0.5	9.5	90.5	0.0198567	1
VHL.APC	Breast	0.250464	7.61538	0.138882	417.578	0.5	0.5	6.5	49.5	0.317358	1
VHL.APC	CRC	0.00312343	27.96	1.08052	723.506	1.5	0.5	12.5	116.5	0.0198567	1
VHL.APC	Endo	0.0642733	9.2	0.546972	154.743	1	1	15	138	0.301637	1
VHL.APC	Oral	0.230295	8.06667	0.148831	437.215	0.5	0.5	7.5	60.5	0.317358	1
VHL.APC	Ovarian	0.293718	7	0.118733	412.69	0.5	0.5	3.5	24.5	0.317358	1
VHL.APC	Pancr	0.173524	4.88889	0.402699	59.3526	1	2	9	88	0.317358	1
FBXW7.VHL	Breast	0.250464	7.61538	0.138882	417.578	0.5	0.5	6.5	49.5	0.317358	1
FBXW7.VHL	CRC	0.177448	4.75	0.400552	56.3285	1	2	12	114	0.317358	1
FBXW7.VHL	Endo	0.00338959	27	1.0539	691.718	1.5	0.5	15.5	139.5	0.0198567	1
FBXW7.VHL	Oral	0.230295	8.06667	0.148831	437.215	0.5	0.5	7.5	60.5	0.317358	1
FBXW7.VHL	Ovarian	0.293718	7	0.118733	412.69	0.5	0.5	3.5	24.5	0.317358	1
FBXW7.VHL	Pancr	0.514809	2.84127	0.108654	74.2987	0.5	1.5	10.5	89.5	0.53594	1
PTCH1.KRAS	Breast	0.250464	7.61538	0.138882	417.578	0.5	0.5	6.5	49.5	0.317358	1
PTCH1.KRAS	CRC	0.73548	1.6963	0.077316	37.2164	0.5	2.5	13.5	114.5	0.745929	1
PTCH1.KRAS	Endo	0.913469	1.18182	0.0584348	23.9018	0.5	3.5	16.5	136.5	0.915697	1
PTCH1.KRAS	Oral	0.230295	8.06667	0.148831	437.215	0.5	0.5	7.5	60.5	0.317358	1
PTCH1.KRAS	Ovarian	0.293718	7	0.118733	412.69	0.5	0.5	3.5	24.5	0.317358	1
PTCH1.KRAS	Pancr	0.309865	3.22222	0.302744	34.2953	1	3	9	87	0.33444	1
VHL.NF1	Breast	0.250464	7.61538	0.138882	417.578	0.5	0.5	6.5	49.5	0.317358	1
VHL.NF1	CRC	0.0597154	9.58333	0.562797	163.186	1	1	12	115	0.294608	1
VHL.NF1	Endo	0.0642733	9.2	0.546972	154.743	1	1	15	138	0.301637	1
VHL.NF1	Oral	0.230295	8.06667	0.148831	437.215	0.5	0.5	7.5	60.5	0.317358	1
VHL.NF1	Ovarian	0.293718	7	0.118733	412.69	0.5	0.5	3.5	24.5	0.317358	1
VHL.NF1	Pancr	0.173524	4.88889	0.402699	59.3526	1	2	9	88	0.317358	1
FBXW7.BRCA1	Breast	0.250464	7.61538	0.138882	417.578	0.5	0.5	6.5	49.5	0.317358	1
FBXW7.BRCA1	CRC	4.05274e-05	50.6522	2.29051	1120.12	2.5	0.5	11.5	116.5	0.000861256	0.682805
FBXW7.BRCA1	Endo	0.187322	4.56667	0.390572	53.3947	1	2	15	137	0.317358	1
FBXW7.BRCA1	Oral	0.230295	8.06667	0.148831	437.215	0.5	0.5	7.5	60.5	0.317358	1
FBXW7.BRCA1	Ovarian	0.293718	7	0.118733	412.69	0.5	0.5	3.5	24.5	0.317358	1
FBXW7.BRCA1	Pancr	0.20613	8.61905	0.1624	457.438	0.5	0.5	10.5	90.5	0.317358	1
PTEN.BRCA1	Breast	0.250464	7.61538	0.138882	417.578	0.5	0.5	6.5	49.5	0.317358	1
PTEN.BRCA1	CRC	0.00312343	27.96	1.08052	723.506	1.5	0.5	12.5	116.5	0.0198567	1
PTEN.BRCA1	Endo	6.25929e-07	72.3333	3.54627	1475.38	3.5	0.5	13.5	139.5	2.59107e-05	0.0105457
PTEN.BRCA1	Oral	0.230295	8.06667	0.148831	437.215	0.5	0.5	7.5	60.5	0.317358	1
PTEN.BRCA1	Ovarian	0.293718	7	0.118733	412.69	0.5	0.5	3.5	24.5	0.317358	1
PTEN.BRCA1	Pancr	0.20613	8.61905	0.1624	457.438	0.5	0.5	10.5	90.5	0.317358	1
NOTCH1.ACVRL1	Breast	0.250464	7.61538	0.138882	417.578	0.5	0.5	6.5	49.5	0.317358	1
NOTCH1.ACVRL1	CRC	0.177448	4.75	0.400552	56.3285	1	2	12	114	0.317358	1
NOTCH1.ACVRL1	Endo	0.517585	2.79798	0.109464	71.5183	0.5	1.5	16.5	138.5	0.53594	1
NOTCH1.ACVRL1	Oral	0.230295	8.06667	0.148831	437.215	0.5	0.5	7.5	60.5	0.317358	1
NOTCH1.ACVRL1	Ovarian	0.293718	7	0.118733	412.69	0.5	0.5	3.5	24.5	0.317358	1
NOTCH1.ACVRL1	Pancr	0.910582	1.19048	0.0574301	24.6775	0.5	3.5	10.5	87.5	0.913782	1
MLH1.FGFR3	Breast	0.250464	7.61538	0.138882	417.578	0.5	0.5	6.5	49.5	0.317358	1
MLH1.FGFR3	CRC	0.73548	1.6963	0.077316	37.2164	0.5	2.5	13.5	114.5	0.745929	1
MLH1.FGFR3	Endo	0.329882	3.02222	0.295481	30.9117	1	3	15	136	0.355225	1
MLH1.FGFR3	Oral	0.230295	8.06667	0.148831	437.215	0.5	0.5	7.5	60.5	0.317358	1
MLH1.FGFR3	Ovarian	0.0105794	29.4	0.928634	930.786	1.5	0.5	2.5	24.5	0.0546755	1
MLH1.FGFR3	Pancr	0.20613	8.61905	0.1624	457.438	0.5	0.5	10.5	90.5	0.317358	1
TSC1.APC	Breast	0.250464	7.61538	0.138882	417.578	0.5	0.5	6.5	49.5	0.317358	1
TSC1.APC	CRC	0.905479	1.20106	0.0588225	24.5236	0.5	3.5	13.5	113.5	0.909311	1
TSC1.APC	Endo	0.00124406	19.7143	1.67991	231.353	2	1	14	138	0.0169441	1
TSC1.APC	Oral	0.230295	8.06667	0.148831	437.215	0.5	0.5	7.5	60.5	0.317358	1
TSC1.APC	Ovarian	0.0105794	29.4	0.928634	930.786	1.5	0.5	2.5	24.5	0.0546755	1
TSC1.APC	Pancr	0.20613	8.61905	0.1624	457.438	0.5	0.5	10.5	90.5	0.317358	1
PTEN.CSF1R	Breast	0.250464	7.61538	0.138882	417.578	0.5	0.5	6.5	49.5	0.317358	1
PTEN.CSF1R	CRC	0.00312343	27.96	1.08052	723.506	1.5	0.5	12.5	116.5	0.0198567	1
PTEN.CSF1R	Endo	0.187322	4.56667	0.390572	53.3947	1	2	15	137	0.317358	1
PTEN.CSF1R	Oral	0.230295	8.06667	0.148831	437.215	0.5	0.5	7.5	60.5	0.317358	1
PTEN.CSF1R	Ovarian	0.293718	7	0.118733	412.69	0.5	0.5	3.5	24.5	0.317358	1
PTEN.CSF1R	Pancr	0.20613	8.61905	0.1624	457.438	0.5	0.5	10.5	90.5	0.317358	1
VHL.MSH2	Breast	0.00639318	27	0.976488	746.553	1.5	0.5	5.5	49.5	0.0341186	1
VHL.MSH2	CRC	0.203203	8.62963	0.164471	452.788	0.5	0.5	13.5	116.5	0.317358	1
VHL.MSH2	Endo	0.329882	3.02222	0.295481	30.9117	1	3	15	136	0.355225	1
VHL.MSH2	Oral	0.230295	8.06667	0.148831	437.215	0.5	0.5	7.5	60.5	0.317358	1
VHL.MSH2	Ovarian	0.293718	7	0.118733	412.69	0.5	0.5	3.5	24.5	0.317358	1
VHL.MSH2	Pancr	0.058064	9.88889	0.568975	171.871	1	1	9	89	0.292718	1
GL.CHEK2	Breast	0.250464	7.61538	0.138882	417.578	0.5	0.5	6.5	49.5	0.317358	1
GL.CHEK2	CRC	0.510723	2.85185	0.110592	73.5412	0.5	1.5	13.5	115.5	0.53594	1
GL.CHEK2	Endo	0.000216169	15.8077	2.4183	103.33	3	2	13	137	0.00339108	1
GL.CHEK2	Oral	0.00477801	27.9231	1.02859	758.03	1.5	0.5	6.5	60.5	0.0271868	1
GL.CHEK2	Ovarian	0.293718	7	0.118733	412.69	0.5	0.5	3.5	24.5	0.317358	1
GL.CHEK2	Pancr	4.27968e-05	53.2353	2.35847	1201.63	2.5	0.5	8.5	90.5	0.000861256	0.721041
PIK3CA.PTEN	Breast	0.580258	2.48718	0.091401	67.6804	0.5	1.5	6.5	48.5	0.592065	1
PIK3CA.PTEN	CRC	0.203203	8.62963	0.164471	452.788	0.5	0.5	13.5	116.5	0.317358	1
PIK3CA.PTEN	Endo	0.81418	0.775758	0.0935033	6.43613	1	11	15	128	0.819874	1
PIK3CA.PTEN	Oral	0.00477801	27.9231	1.02859	758.03	1.5	0.5	6.5	60.5	0.0271868	1
PIK3CA.PTEN	Ovarian	0.293718	7	0.118733	412.69	0.5	0.5	3.5	24.5	0.317358	1
PIK3CA.PTEN	Pancr	0.20613	8.61905	0.1624	457.438	0.5	0.5	10.5	90.5	0.317358	1
MSH2.BRCA2	Breast	0.813664	1.46154	0.0629405	33.9383	0.5	2.5	6.5	47.5	0.819452	1
MSH2.BRCA2	CRC	0.00312343	27.96	1.08052	723.506	1.5	0.5	12.5	116.5	0.0198567	1
MSH2.BRCA2	Endo	0.951865	0.912458	0.0469951	17.7163	0.5	4.5	16.5	135.5	0.953223	1
MSH2.BRCA2	Oral	0.230295	8.06667	0.148831	437.215	0.5	0.5	7.5	60.5	0.317358	1
MSH2.BRCA2	Ovarian	0.293718	7	0.118733	412.69	0.5	0.5	3.5	24.5	0.317358	1
MSH2.BRCA2	Pancr	0.20613	8.61905	0.1624	457.438	0.5	0.5	10.5	90.5	0.317358	1
NF1.VHL	Breast	0.250464	7.61538	0.138882	417.578	0.5	0.5	6.5	49.5	0.317358	1
NF1.VHL	CRC	0.73548	1.6963	0.077316	37.2164	0.5	2.5	13.5	114.5	0.745929	1
NF1.VHL	Endo	0.00338959	27	1.0539	691.718	1.5	0.5	15.5	139.5	0.0198567	1
NF1.VHL	Oral	0.230295	8.06667	0.148831	437.215	0.5	0.5	7.5	60.5	0.317358	1
NF1.VHL	Ovarian	0.293718	7	0.118733	412.69	0.5	0.5	3.5	24.5	0.317358	1
NF1.VHL	Pancr	0.514809	2.84127	0.108654	74.2987	0.5	1.5	10.5	89.5	0.53594	1
TP53.MET	Breast	0.00986527	11.75	1.28914	107.097	2	2	4	47	0.051795	1
TP53.MET	CRC	0.203203	8.62963	0.164471	452.788	0.5	0.5	13.5	116.5	0.317358	1
TP53.MET	Endo	2.22045e-16	75.5556	16.4021	348.042	10	3	6	136	1.1003e-13	3.74101e-12
TP53.MET	Oral	0.00477801	27.9231	1.02859	758.03	1.5	0.5	6.5	60.5	0.0271868	1
TP53.MET	Ovarian	0.293718	7	0.118733	412.69	0.5	0.5	3.5	24.5	0.317358	1
TP53.MET	Pancr	0.00279213	9.21429	1.71124	49.615	3	4	7	86	0.0198567	1
GL.HRAS	Breast	0.000134333	55	2.27347	1330.57	2.5	0.5	4.5	49.5	0.00215137	1
GL.HRAS	CRC	0.203203	8.62963	0.164471	452.788	0.5	0.5	13.5	116.5	0.317358	1
GL.HRAS	Endo	0.00338959	27	1.0539	691.718	1.5	0.5	15.5	139.5	0.0198567	1
GL.HRAS	Oral	0.908627	0.837037	0.0408731	17.1416	0.5	4.5	7.5	56.5	0.9122	1
GL.HRAS	Ovarian	0.293718	7	0.118733	412.69	0.5	0.5	3.5	24.5	0.317358	1
GL.HRAS	Pancr	0.20613	8.61905	0.1624	457.438	0.5	0.5	10.5	90.5	0.317358	1
GL.MYD88	Breast	0.000134333	55	2.27347	1330.57	2.5	0.5	4.5	49.5	0.00215137	1
GL.MYD88	CRC	0.00312343	27.96	1.08052	723.506	1.5	0.5	12.5	116.5	0.0198567	1
GL.MYD88	Endo	6.25929e-07	72.3333	3.54627	1475.38	3.5	0.5	13.5	139.5	2.59107e-05	0.0105457
GL.MYD88	Oral	0.230295	8.06667	0.148831	437.215	0.5	0.5	7.5	60.5	0.317358	1
GL.MYD88	Ovarian	0.293718	7	0.118733	412.69	0.5	0.5	3.5	24.5	0.317358	1
GL.MYD88	Pancr	0.20613	8.61905	0.1624	457.438	0.5	0.5	10.5	90.5	0.317358	1
VHL.PTEN	Breast	0.580258	2.48718	0.091401	67.6804	0.5	1.5	6.5	48.5	0.592065	1
VHL.PTEN	CRC	0.00312343	27.96	1.08052	723.506	1.5	0.5	12.5	116.5	0.0198567	1
VHL.PTEN	Endo	0.0642733	9.2	0.546972	154.743	1	1	15	138	0.301637	1
VHL.PTEN	Oral	0.230295	8.06667	0.148831	437.215	0.5	0.5	7.5	60.5	0.317358	1
VHL.PTEN	Ovarian	0.293718	7	0.118733	412.69	0.5	0.5	3.5	24.5	0.317358	1
VHL.PTEN	Pancr	0.058064	9.88889	0.568975	171.871	1	1	9	89	0.292718	1
NOTCH1.CDH1	Breast	0.580258	2.48718	0.091401	67.6804	0.5	1.5	6.5	48.5	0.592065	1
NOTCH1.CDH1	CRC	0.510723	2.85185	0.110592	73.5412	0.5	1.5	13.5	115.5	0.53594	1
NOTCH1.CDH1	Endo	0.00124406	19.7143	1.67991	231.353	2	1	14	138	0.0169441	1
NOTCH1.CDH1	Oral	0.230295	8.06667	0.148831	437.215	0.5	0.5	7.5	60.5	0.317358	1
NOTCH1.CDH1	Ovarian	0.293718	7	0.118733	412.69	0.5	0.5	3.5	24.5	0.317358	1
NOTCH1.CDH1	Pancr	0.058064	9.88889	0.568975	171.871	1	1	9	89	0.292718	1
APC.RET	Breast	0.580258	2.48718	0.091401	67.6804	0.5	1.5	6.5	48.5	0.592065	1
APC.RET	CRC	0.510723	2.85185	0.110592	73.5412	0.5	1.5	13.5	115.5	0.53594	1
APC.RET	Endo	0.913469	1.18182	0.0584348	23.9018	0.5	3.5	16.5	136.5	0.915697	1
APC.RET	Oral	0.230295	8.06667	0.148831	437.215	0.5	0.5	7.5	60.5	0.317358	1
APC.RET	Ovarian	0.293718	7	0.118733	412.69	0.5	0.5	3.5	24.5	0.317358	1
APC.RET	Pancr	0.514809	2.84127	0.108654	74.2987	0.5	1.5	10.5	89.5	0.53594	1
MLH1.CBL	Breast	0.00639318	27	0.976488	746.553	1.5	0.5	5.5	49.5	0.0341186	1
MLH1.CBL	CRC	0.00312343	27.96	1.08052	723.506	1.5	0.5	12.5	116.5	0.0198567	1
MLH1.CBL	Endo	6.25929e-07	72.3333	3.54627	1475.38	3.5	0.5	13.5	139.5	2.59107e-05	0.0105457
MLH1.CBL	Oral	0.230295	8.06667	0.148831	437.215	0.5	0.5	7.5	60.5	0.317358	1
MLH1.CBL	Ovarian	0.293718	7	0.118733	412.69	0.5	0.5	3.5	24.5	0.317358	1
MLH1.CBL	Pancr	0.00325692	28.5789	1.08655	751.698	1.5	0.5	9.5	90.5	0.0198567	1
GL.CCNE1	Breast	0.00639318	27	0.976488	746.553	1.5	0.5	5.5	49.5	0.0341186	1
GL.CCNE1	CRC	0.00312343	27.96	1.08052	723.506	1.5	0.5	12.5	116.5	0.0198567	1
GL.CCNE1	Endo	2.11801e-07	46	4.75563	444.947	4	1	12	138	1.1816e-05	0.00356842
GL.CCNE1	Oral	0.230295	8.06667	0.148831	437.215	0.5	0.5	7.5	60.5	0.317358	1
GL.CCNE1	Ovarian	0.293718	7	0.118733	412.69	0.5	0.5	3.5	24.5	0.317358	1
GL.CCNE1	Pancr	0.20613	8.61905	0.1624	457.438	0.5	0.5	10.5	90.5	0.317358	1
GL.PNP	Breast	0.00639318	27	0.976488	746.553	1.5	0.5	5.5	49.5	0.0341186	1
GL.PNP	CRC	0.00312343	27.96	1.08052	723.506	1.5	0.5	12.5	116.5	0.0198567	1
GL.PNP	Endo	0.0642733	9.2	0.546972	154.743	1	1	15	138	0.301637	1
GL.PNP	Oral	0.230295	8.06667	0.148831	437.215	0.5	0.5	7.5	60.5	0.317358	1
GL.PNP	Ovarian	0.293718	7	0.118733	412.69	0.5	0.5	3.5	24.5	0.317358	1
GL.PNP	Pancr	4.27968e-05	53.2353	2.35847	1201.63	2.5	0.5	8.5	90.5	0.000861256	0.721041
GL.GNAS	Breast	0.00639318	27	0.976488	746.553	1.5	0.5	5.5	49.5	0.0341186	1
GL.GNAS	CRC	0.510723	2.85185	0.110592	73.5412	0.5	1.5	13.5	115.5	0.53594	1
GL.GNAS	Endo	0.0642733	9.2	0.546972	154.743	1	1	15	138	0.301637	1
GL.GNAS	Oral	0.550792	2.64444	0.0985675	70.9472	0.5	1.5	7.5	59.5	0.569449	1
GL.GNAS	Ovarian	0.293718	7	0.118733	412.69	0.5	0.5	3.5	24.5	0.317358	1
GL.GNAS	Pancr	0.514809	2.84127	0.108654	74.2987	0.5	1.5	10.5	89.5	0.53594	1
SMAD4.TP53	Breast	0.250464	7.61538	0.138882	417.578	0.5	0.5	6.5	49.5	0.317358	1
SMAD4.TP53	CRC	0.73548	1.6963	0.077316	37.2164	0.5	2.5	13.5	114.5	0.745929	1
SMAD4.TP53	Endo	0.329882	3.02222	0.295481	30.9117	1	3	15	136	0.355225	1
SMAD4.TP53	Oral	0.230295	8.06667	0.148831	437.215	0.5	0.5	7.5	60.5	0.317358	1
SMAD4.TP53	Ovarian	0.293718	7	0.118733	412.69	0.5	0.5	3.5	24.5	0.317358	1
SMAD4.TP53	Pancr	0.20613	8.61905	0.1624	457.438	0.5	0.5	10.5	90.5	0.317358	1
TSC1.PIK3CA	Breast	0.250464	7.61538	0.138882	417.578	0.5	0.5	6.5	49.5	0.317358	1
TSC1.PIK3CA	CRC	0.0597154	9.58333	0.562797	163.186	1	1	12	115	0.294608	1
TSC1.PIK3CA	Endo	0.00338959	27	1.0539	691.718	1.5	0.5	15.5	139.5	0.0198567	1
TSC1.PIK3CA	Oral	0.550792	2.64444	0.0985675	70.9472	0.5	1.5	7.5	59.5	0.569449	1
TSC1.PIK3CA	Ovarian	0.293718	7	0.118733	412.69	0.5	0.5	3.5	24.5	0.317358	1
TSC1.PIK3CA	Pancr	0.20613	8.61905	0.1624	457.438	0.5	0.5	10.5	90.5	0.317358	1
TSC1.CDH1	Breast	0.250464	7.61538	0.138882	417.578	0.5	0.5	6.5	49.5	0.317358	1
TSC1.CDH1	CRC	0.905479	1.20106	0.0588225	24.5236	0.5	3.5	13.5	113.5	0.909311	1
TSC1.CDH1	Endo	0.00124406	19.7143	1.67991	231.353	2	1	14	138	0.0169441	1
TSC1.CDH1	Oral	0.230295	8.06667	0.148831	437.215	0.5	0.5	7.5	60.5	0.317358	1
TSC1.CDH1	Ovarian	0.0105794	29.4	0.928634	930.786	1.5	0.5	2.5	24.5	0.0546755	1
TSC1.CDH1	Pancr	0.20613	8.61905	0.1624	457.438	0.5	0.5	10.5	90.5	0.317358	1
BRCA2.FGFR2	Breast	0.250464	7.61538	0.138882	417.578	0.5	0.5	6.5	49.5	0.317358	1
BRCA2.FGFR2	CRC	0.0597154	9.58333	0.562797	163.186	1	1	12	115	0.294608	1
BRCA2.FGFR2	Endo	0.187322	4.56667	0.390572	53.3947	1	2	15	137	0.317358	1
BRCA2.FGFR2	Oral	0.230295	8.06667	0.148831	437.215	0.5	0.5	7.5	60.5	0.317358	1
BRCA2.FGFR2	Ovarian	0.293718	7	0.118733	412.69	0.5	0.5	3.5	24.5	0.317358	1
BRCA2.FGFR2	Pancr	0.20613	8.61905	0.1624	457.438	0.5	0.5	10.5	90.5	0.317358	1
FBXW7.NF2	Breast	0.250464	7.61538	0.138882	417.578	0.5	0.5	6.5	49.5	0.317358	1
FBXW7.NF2	CRC	0.0597154	9.58333	0.562797	163.186	1	1	12	115	0.294608	1
FBXW7.NF2	Endo	0.187322	4.56667	0.390572	53.3947	1	2	15	137	0.317358	1
FBXW7.NF2	Oral	0.230295	8.06667	0.148831	437.215	0.5	0.5	7.5	60.5	0.317358	1
FBXW7.NF2	Ovarian	0.293718	7	0.118733	412.69	0.5	0.5	3.5	24.5	0.317358	1
FBXW7.NF2	Pancr	0.20613	8.61905	0.1624	457.438	0.5	0.5	10.5	90.5	0.317358	1
PTCH1.NOTCH1	Breast	0.250464	7.61538	0.138882	417.578	0.5	0.5	6.5	49.5	0.317358	1
PTCH1.NOTCH1	CRC	0.959718	0.925926	0.0472292	18.1527	0.5	4.5	13.5	112.5	0.960288	1
PTCH1.NOTCH1	Endo	0.207443	8.45455	0.162303	440.408	0.5	0.5	16.5	139.5	0.317358	1
PTCH1.NOTCH1	Oral	0.230295	8.06667	0.148831	437.215	0.5	0.5	7.5	60.5	0.317358	1
PTCH1.NOTCH1	Ovarian	0.293718	7	0.118733	412.69	0.5	0.5	3.5	24.5	0.317358	1
PTCH1.NOTCH1	Pancr	0.514809	2.84127	0.108654	74.2987	0.5	1.5	10.5	89.5	0.53594	1
[truncated: 14,850 more rows]
